# Supplementary material for: Genome-wide identification and analysis of A-to-I RNA editing events in bovine by transcriptome sequencing
Source: PLoS One. 2018 Feb 22;13(2):e0193316. doi: 10.1371/journal.pone.0193316 (PMC5823453; doi:10.1371/journal.pone.0193316)
Supplement: S1 File — (XLS) [file pone.0193316.s001.xls]

## Sheet: S1
Supplementary File S1. Summary statistics for reads and alignment information of different samples
Sample_name	Raw reads	All reads after trimming	Aligned concordantly 1 time	Aligned concordantly >1	Aligned discordantly 1 time	Aligned discordantly >1	Overall alignment rate
Brain_1	104353205	91239039	69926527	8866720	2774609	860662	0.8855
Brain_2	28445194	27683747	21494220	1664942	1288117	347011	0.8706
Brain_3	33628113	29430888	20778115	2501184	1834414	538570	0.8355
Colon_1	119761742	102243149	76684481	11527179	3360184	1404558	0.8887
Colon_2	32336017	29053016	20817430	2796267	2302170	623425	0.8662
Colon_3	23173287	22905487	16681818	2227189	974134	334251	0.8579
Heart_1	117554231	94594092	61854795	10390798	3479729	1012166	0.7894
Heart_2	21185451	20987307	14002906	1224163	1052639	251981	0.7639
Heart_3	37897106	33543997	22841587	2968803	1818415	420849	0.8084
Kidney_1	115720336	102635855	74716897	10709927	3244681	963834	0.8543
Kidney_2	27567792	27003764	20090598	2012853	1182728	328456	0.8502
Kidney_3	22535945	22188753	16320835	1698799	973974	256780	0.8438
Liver_1	103019718	92340195	71096639	10757224	2169844	813947	0.9041
Liver_2	26021524	25640279	20870640	2083858	731696	228339	0.9167
Liver_3	29192793	28720590	22951846	2360003	897374	245516	0.9042
Lung_1	103196444	87694786	67400396	11183349	2831918	1258505	0.9213
Lung_2	22498703	22171665	17843211	2033894	744918	223041	0.9215
Lung_3	35817736	33999537	27188615	3083156	1248245	359857	0.9173
Skeletal_Muscle_1	113227169	90105649	67231805	12396748	2934582	753973	0.9063
Skeletal_Muscle_2	27439293	26758407	19891787	2636405	979721	228110	0.868
Skeletal_Muscle_3	24842489	24427104	19094059	2442180	834243	182496	0.9055
Spleen_1	116884523	101030009	77670704	11733770	3413906	1557968	0.9129
Spleen_2	24283167	23799374	18251660	2407033	1076736	548852	0.9056
Spleen_3	31925721	30358862	22552652	3314819	1244620	548901	0.8859
Testes_1	107483976	91532353	76671413	8760668	2296935	687584	0.9517
Testes_2	38368885	33004523	27222210	2749839	1304035	330187	0.936
Testes_3	25780071	22541766	17813703	2136115	1225679	361665	0.9241
