# Supplementary material for: Genome-wide identification and analysis of A-to-I RNA editing events in bovine by transcriptome sequencing
Source: PLoS One. 2018 Feb 22;13(2):e0193316. doi: 10.1371/journal.pone.0193316 (PMC5823453; doi:10.1371/journal.pone.0193316)
Supplement: S2 File — (XLSX) [file pone.0193316.s002.xlsx]

## Sheet: All sites
Supplementary File S2. Final list of all identified DNA-RNA differences in different tissues of bovine.
Note: Number one indicate that the variation is observed in the tissue.
Chr	Pos	Gene name	Strand	Ref	Alt	Type	Brain	Colon	Heart	Kidney	Liver	Lung	Skeletal_Muscle	Spleen	Testes
1	403836	ENSBTAG00000001150	+	A	G	AG	0	0	1	0	0	0	0	0	0
1	1258231	SON	-	A	G	AG	1	0	0	1	1	1	0	0	0
1	1258705	SON	-	A	G	AG	1	0	0	0	0	1	0	0	0
1	1468426	IFNAR1	-	A	G	AG	1	1	0	1	1	1	0	1	1
1	1468448	IFNAR1	-	A	G	AG	1	1	0	1	1	0	0	1	0
1	3119919	ENSBTAG00000018854	-	A	G	AG	0	0	0	0	1	0	0	0	0
1	6532549	RWDD2B	+	A	G	AG	1	0	0	1	1	0	0	0	0
1	23457892	-	+	A	G	AG	1	0	0	0	0	0	0	0	0
1	45480207	ADGRG7	+	A	G	AG	0	1	0	0	0	0	0	0	0
1	46368977	PCNP	+	A	G	AG	0	0	0	0	1	1	0	0	0
1	56445982	-	+	A	G	AG	1	0	0	1	1	1	0	0	0
1	56897699	PLCXD2	+	A	G	AG	1	0	0	0	0	0	0	0	0
1	57758911	ATG3	-	A	G	AG	0	0	0	0	0	1	0	0	0
1	65941777	HGD	-	A	G	AG	0	0	0	0	1	0	0	0	0
1	68427738	5S_rRNA	+	A	G	AG	0	0	1	0	0	0	0	0	0
1	71072693	MUC20	+	A	G	AG	0	0	0	1	0	0	0	0	0
1	71358442	-	+	A	G	AG	0	0	0	0	1	0	0	0	0
1	71358468	-	+	A	G	AG	0	0	0	0	1	0	0	0	0
1	71358674	-	+	A	G	AG	0	0	0	0	1	0	0	0	0
1	71358680	-	+	A	G	AG	0	0	0	0	1	0	0	0	0
1	71358717	-	+	A	G	AG	0	0	0	0	1	0	0	0	0
1	72236503		-	G	A	GA	0	0	0	1	1	1	0	1	0
1	83640697	-	+	A	G	AG	1	0	0	1	0	1	0	1	0
1	84566901	-	+	A	G	AG	0	1	0	0	0	1	0	1	0
1	88367959		-	C	T	CT	1	0	0	0	0	0	0	0	0
1	95770223	TNFSF10	+	A	G	AG	0	0	0	0	0	1	0	0	0
1	95770261	TNFSF10	+	A	G	AG	0	1	0	1	1	1	0	1	0
1	95770274	TNFSF10	+	A	G	AG	0	1	1	1	1	1	0	1	0
1	95770298	TNFSF10	+	A	G	AG	0	0	1	1	1	1	0	0	0
1	95770650	TNFSF10	+	A	G	AG	0	0	0	0	0	1	0	0	0
1	97244367	SLC2A2	+	A	G	AG	0	0	0	0	1	0	0	0	0
1	97245014	SLC2A2	+	A	G	AG	0	0	0	0	1	0	0	0	0
1	97763408	SLC7A14	+	A	G	AG	1	0	0	0	0	0	0	0	0
1	109761270	GFM1	-	A	G	AG	1	0	0	0	0	1	0	0	0
1	109761633	GFM1	-	A	G	AG	1	0	1	0	0	1	1	0	0
1	112009237	SSR3	+	A	G	AG	0	1	0	1	0	1	0	0	0
1	112011273	SSR3	+	A	G	AG	0	1	1	1	1	1	0	1	1
1	119944144	HPS3	+	A	G	AG	0	0	0	0	1	0	0	0	0
1	127753138	GK5	+	A	G	AG	0	0	0	0	1	1	0	0	0
1	127758756	GK5	+	A	G	AG	0	0	0	0	1	0	0	1	0
1	127796688	GK5	+	A	G	AG	0	0	0	0	1	0	0	0	0
1	127800438	GK5	+	A	G	AG	0	0	0	0	1	0	0	0	0
1	129378598	-	-	A	G	AG	1	0	0	0	0	0	0	0	0
1	129382110	-	-	A	G	AG	1	0	0	0	0	0	0	0	0
1	139939024	MRPL3	+	A	G	AG	1	0	0	0	0	0	0	0	0
1	139939041	MRPL3	+	A	G	AG	1	0	0	1	0	0	0	1	0
1	141273736	-	+	A	G	AG	0	1	0	0	1	0	0	0	0
1	144790447		-	C	T	CT	0	1	0	1	1	1	0	0	0
1	147590653	FTCD	-	A	G	AG	0	0	0	1	1	0	0	0	0
1	147590707	FTCD	-	A	G	AG	0	0	0	1	1	0	0	0	0
1	150023953	SETD4	-	A	G	AG	1	1	0	1	1	1	0	1	1
1	154365424	HACL1	-	A	G	AG	1	0	0	0	0	1	0	0	0
2	21015431	KIAA1715	+	A	G	AG	1	0	0	1	0	0	0	0	0
2	48343664	ORC4	+	A	G	AG	1	1	0	1	0	0	0	0	0
2	66513409	-	+	A	G	AG	1	0	0	0	0	0	0	0	0
2	66684908	-	+	A	G	AG	1	0	0	0	0	0	0	0	0
2	66731538	-	+	A	G	AG	1	0	0	0	0	0	0	0	0
2	67044693	-	+	A	G	AG	1	0	0	0	0	0	0	0	0
2	86771603	PLCL1	+	A	G	AG	1	0	1	1	0	1	0	1	0
2	86772215	PLCL1	+	A	G	AG	1	0	1	0	0	1	0	1	0
2	88819232	FTCDNL1	-	A	G	AG	0	0	0	1	1	0	0	0	0
2	89964371	NIF3L1	+	A	G	AG	0	1	0	1	1	1	0	1	1
2	90304685	CASP8	-	A	G	AG	0	0	0	0	0	1	0	0	1
2	94938931	GPR1	-	A	G	AG	0	0	0	0	1	0	0	0	0
2	98895906	CPS1	+	A	G	AG	0	0	0	0	1	0	0	0	0
2	107292506	RQCD1	+	A	G	AG	1	0	0	0	0	1	0	0	0
2	107430950	TTLL4	+	A	G	AG	1	0	0	0	0	1	0	0	0
2	107942063	ENSBTAG00000030973	+	T	C	TC	0	1	0	1	0	0	0	0	0
2	116330315	ENSBTAG00000021319	+	A	G	AG	1	0	0	0	0	0	0	0	0
2	116332007	ENSBTAG00000021319	+	A	G	AG	1	1	0	1	1	1	0	1	1
2	116332050	ENSBTAG00000021319	+	A	G	AG	1	1	0	1	0	1	0	1	1
2	118879600	FBXO36	-	A	G	AG	1	1	0	1	0	0	0	0	0
2	118879626	FBXO36	-	A	G	AG	1	0	0	1	0	0	0	0	0
2	120249074	PDE6D	-	A	G	AG	1	0	0	0	0	1	0	0	0
2	123239394	SDC3	+	A	G	AG	1	0	0	0	1	1	0	0	0
2	126064664	THEMIS2	-	A	G	AG	0	0	0	0	0	1	0	1	0
2	126064736	THEMIS2	-	A	G	AG	0	0	0	0	0	1	0	1	0
2	127270730		+	G	A	GA	0	0	0	0	0	0	0	0	1
2	129439837	MYOM3	+	A	G	AG	0	0	1	0	0	0	0	0	0
2	133953075		+	A	C	AC	0	1	0	1	1	0	0	0	0
2	134767808	-	-	A	G	AG	0	0	0	1	0	0	0	0	0
2	134769385	-	-	A	G	AG	0	0	0	1	0	0	0	0	0
2	134769391	-	-	A	G	AG	0	0	0	1	0	0	0	0	0
2	134772078	KLHDC7A	-	A	G	AG	0	0	0	1	0	1	0	0	0
2	136466191	RSG1	+	A	G	AG	1	1	0	0	0	1	0	0	0
2	136477291	ARHGEF19	+	A	G	AG	0	1	0	0	1	0	0	0	0
2	136478498	ARHGEF19	+	A	G	AG	0	1	0	0	1	0	0	0	0
2	136480362	ARHGEF19	+	A	G	AG	0	1	0	0	1	0	0	0	0
4	93601233	CCDC136	+	A	G	AG	1	0	0	0	0	0	0	0	0
4	95096504		+	C	A	CA	1	1	1	1	0	1	0	1	1
4	95096791		+	G	A	GA	1	1	0	0	0	0	0	0	1
4	95100539		+	C	T	CT	1	0	1	1	1	1	0	1	1
4	95107669		+	A	T	AT	1	0	0	0	0	0	0	0	0
5	5555117	PHLDA1	-	A	G	AG	1	1	0	0	0	0	0	0	0
5	26529688	-	+	A	G	AG	0	0	0	1	0	0	0	1	0
5	26728794	ENSBTAG00000020757	-	A	G	AG	0	1	0	0	0	1	0	0	0
5	26729772	PRR13	-	A	G	AG	0	1	0	1	0	0	0	0	0
5	28826685	TFCP2	+	A	G	AG	1	0	0	0	0	0	0	0	0
5	38395545	PPHLN1	+	A	G	AG	1	0	0	0	0	0	0	0	0
5	38758620	GXYLT1	+	A	G	AG	1	0	0	1	1	0	1	1	0
5	40702032	LRRK2	-	A	G	AG	0	0	0	1	0	1	0	0	0
5	40702198	LRRK2	-	A	G	AG	1	1	0	1	1	1	0	1	1
5	40702467	LRRK2	-	A	G	AG	1	0	0	1	1	1	0	1	1
5	40702632	LRRK2	-	A	G	AG	1	1	0	1	1	1	0	1	1
5	72054298	ENSBTAG00000018556	+	A	G	AG	0	0	0	0	1	0	0	0	0
5	72054354	ENSBTAG00000018556	+	A	G	AG	0	0	0	0	1	0	0	0	0
5	74253201	RBFOX2	-	A	G	AG	1	0	0	0	0	0	0	0	0
5	74686961	ENSBTAG00000037799	+	A	G	AG	0	1	1	1	1	1	1	1	0
5	74733440	-	+	A	G	AG	0	0	0	0	1	1	0	1	0
5	74855770		-	G	C	GC	0	0	0	0	0	1	0	0	0
5	76189492	-	-	A	G	AG	1	0	0	0	0	0	0	0	0
5	88833094	ABCC9	+	A	G	AG	0	1	1	1	0	1	1	1	0
5	88833127	ABCC9	+	A	G	AG	0	1	1	1	1	1	0	1	0
5	89047768	GYS2	+	A	G	AG	0	0	0	0	1	0	0	0	0
5	89320185	ENSBTAG00000022329	-	A	G	AG	0	0	0	0	1	0	0	0	0
5	95516714	-	+	A	G	AG	0	0	0	0	0	0	0	1	0
5	98175999	-	+	A	G	AG	0	0	0	0	1	0	0	1	0
5	100924089	-	-	A	G	AG	0	1	0	0	1	1	0	1	0
5	100924136	-	-	A	G	AG	0	0	0	0	0	1	0	1	0
5	100924734	-	-	A	G	AG	0	0	0	0	1	1	0	1	0
5	100924928	-	-	A	G	AG	0	0	0	0	1	1	0	0	1
5	100924976	-	-	A	G	AG	0	0	0	0	1	1	0	0	0
5	100925010	-	-	A	G	AG	0	0	0	0	0	1	0	0	0
5	100925648	-	-	A	G	AG	0	0	0	0	1	1	0	0	0
5	100925840	-	-	A	G	AG	0	0	0	0	0	1	0	0	0
5	100926990	ENSBTAG00000046324	-	A	G	AG	0	1	0	1	1	1	0	1	0
5	102275943	CD163	+	A	G	AG	0	0	0	0	1	1	0	1	0
5	102595755		+	T	G	TG	0	0	0	1	0	0	0	0	0
5	103890112	ATN1	-	A	G	AG	1	0	0	0	0	1	0	0	0
5	103890137	ATN1	-	A	G	AG	1	1	0	0	0	1	0	0	0
5	104275585	MRPL51	+	A	G	AG	1	1	1	1	1	1	0	1	0
5	105663515	KCNA1	-	A	G	AG	1	0	0	0	0	0	0	0	0
5	106220935	FGF23	-	A	G	AG	1	1	0	1	0	1	0	0	0
5	106220968	FGF23	-	A	G	AG	1	1	1	1	1	1	0	0	1
5	109927523	CDC42EP1	+	A	G	AG	0	0	1	1	0	0	0	0	0
5	111053325		+	G	A	GA	0	0	0	0	1	0	0	0	0
5	114298583	ARFGAP3	-	A	G	AG	0	0	1	0	1	0	0	0	1
5	120037500	SCO2	-	A	G	AG	0	0	0	0	0	1	0	0	0
6	3421302	CCNA2	-	A	G	AG	1	0	0	0	0	1	0	0	0
6	3421375	CCNA2	-	A	G	AG	1	0	0	0	0	0	0	0	0
6	26659673	ENSBTAG00000034189	+	A	G	AG	0	0	0	0	1	0	0	0	0
6	61806200	UCHL1	+	A	G	AG	1	0	0	0	0	0	0	0	0
6	61806881	UCHL1	+	A	G	AG	1	0	0	0	0	0	0	0	0
6	62506409	SLC30A9	-	T	C	TC	0	1	0	1	0	0	0	1	0
6	81773778	-	+	A	G	AG	0	0	1	0	0	0	0	0	0
6	86125165	ENSBTAG00000040337	-	A	G	AG	0	0	0	1	1	0	0	0	0
6	86125565	ENSBTAG00000040337	-	A	G	AG	0	0	0	1	1	0	0	0	0
6	86458188		-	G	T	GT	0	0	0	0	1	0	0	0	0
6	88696598	GC	-	A	G	AG	0	0	0	0	1	0	0	0	0
6	88696651	GC	-	A	G	AG	0	0	0	0	1	0	0	0	0
6	88697702	GC	-	A	G	AG	0	0	0	0	1	0	0	0	0
6	88697783	GC	-	A	G	AG	0	0	0	0	1	0	0	0	0
6	90302190	AFM	+	A	G	AG	0	0	0	0	1	0	0	0	0
6	90302238	AFM	+	A	G	AG	0	0	0	0	1	0	0	0	0
6	90327194	-	+	A	G	AG	0	0	0	0	1	0	0	0	0
6	90392044	RASSF6	+	A	G	AG	0	0	0	0	1	0	0	0	0
6	90393953	RASSF6	+	A	G	AG	0	0	0	0	1	0	0	0	0
6	90749029	-	-	A	G	AG	0	0	0	0	1	0	0	0	0
6	90769075	-	-	A	G	AG	0	0	0	0	1	0	0	0	0
6	90769910	-	-	A	G	AG	0	0	0	0	1	0	0	0	0
6	90770818	-	-	A	G	AG	0	0	0	0	1	0	0	0	0
6	92062410	RCHY1	-	A	G	AG	0	1	0	1	0	1	0	1	0
6	92504356	NAAA	-	A	G	AG	0	1	0	0	0	1	0	0	0
6	104151591	SPARCL1	-	A	G	AG	1	0	0	0	0	1	0	0	0
6	108315913	RNF4	-	A	G	AG	1	0	0	1	1	0	0	1	1
6	108770458	PIGG	+	A	G	AG	0	0	1	0	0	0	0	1	0
7	4289477	UPF1	-	A	G	AG	1	0	0	1	0	1	0	0	1
7	5246382	JAK3	+	A	G	AG	0	0	0	0	0	1	0	1	0
7	5274066	B3GNT3	-	A	G	AG	0	1	0	0	0	0	0	0	0
7	5656213		+	C	G	CG	0	0	0	0	0	1	0	1	0
7	6406358	CHERP	-	A	G	AG	1	0	0	0	0	0	0	1	0
7	12162621	-	-	A	G	AG	1	1	0	1	1	1	0	1	1
7	12364757		+	T	G	TG	0	0	0	0	0	0	0	0	1
7	12391977	GIPC1	+	A	G	AG	1	0	0	0	0	1	0	0	0
7	14750988	ZNF317	+	A	G	AG	1	0	0	1	0	1	0	1	0
7	15709491		-	G	A	GA	0	0	0	0	0	0	0	1	0
7	15709541		-	G	A	GA	0	0	0	0	0	0	0	1	0
7	15709597		-	G	A	GA	0	0	0	0	0	0	0	1	0
7	17116967	CNN1	-	A	G	AG	1	0	0	1	0	1	0	1	0
7	18202310	ENSBTAG00000046319	-	A	G	AG	0	0	1	1	1	1	0	0	0
7	19014122	C3	+	A	G	AG	0	0	0	0	1	0	0	0	0
7	19014197	C3	+	A	G	AG	0	0	0	0	1	0	0	0	0
7	19014449	C3	+	A	G	AG	0	0	0	0	1	0	0	0	0
7	21304475	ATCAY	-	A	G	AG	1	0	0	0	0	0	0	0	0
7	21304551	ATCAY	-	A	G	AG	1	0	0	0	0	0	0	0	0
7	21304573	ATCAY	-	A	G	AG	1	0	0	0	0	0	0	0	0
7	21305389	ATCAY	-	A	G	AG	1	0	0	0	0	0	0	0	0
7	21305424	ATCAY	-	A	G	AG	1	0	0	0	0	0	0	0	0
7	21305516	ATCAY	-	A	G	AG	1	0	0	0	0	0	0	0	0
7	21305523	ATCAY	-	A	G	AG	1	0	0	0	0	0	0	0	0
7	21904069	GNA15	-	A	G	AG	0	0	0	0	0	1	0	1	0
7	40247064	SLC34A1	+	A	G	AG	0	0	0	1	0	0	0	0	0
7	40247108	SLC34A1	+	A	G	AG	0	0	0	1	0	0	0	0	0
7	40247221	SLC34A1	+	A	G	AG	0	0	0	1	0	0	0	0	0
7	52704963	PSD2	+	A	G	AG	1	0	0	0	0	0	0	0	0
7	53788039	PCDHA13	+	A	G	AG	1	0	0	1	0	0	0	1	0
7	55501022	-	-	A	G	AG	1	0	0	0	0	0	0	0	0
7	55501349	-	-	A	G	AG	1	0	0	0	0	0	0	0	0
7	55504690	FGF1	-	A	G	AG	1	0	1	0	0	0	0	0	0
7	62594506	ABLIM3	+	A	G	AG	0	0	0	0	1	0	0	0	0
7	63298328	SLC26A2	+	A	G	AG	0	1	0	1	0	0	0	1	0
7	71024261	CYFIP2	+	A	G	AG	1	0	0	0	0	0	0	0	0
7	71159877	ADAM19	-	A	G	AG	0	0	0	0	1	0	0	1	0
7	77257468	CCNG1	+	A	G	AG	0	0	1	0	0	0	0	0	0
7	77257498	CCNG1	+	A	G	AG	1	1	0	1	1	1	0	1	1
7	77257542	CCNG1	+	A	G	AG	0	1	1	0	0	0	1	0	0
7	77257846	CCNG1	+	A	G	AG	0	1	0	0	0	0	1	0	0
7	77257895	CCNG1	+	A	G	AG	1	1	0	1	1	1	0	1	1
7	84521352	RPS23	-	A	G	AG	1	0	0	0	0	0	0	0	0
7	103687125	SLCO4C1	-	A	G	AG	0	0	0	0	1	0	0	0	0
7	103687193	SLCO4C1	-	A	G	AG	0	0	0	0	1	1	0	0	0
7	105590815	-	-	A	G	AG	0	0	1	0	0	0	1	0	0
8	2286250		-	C	G	CG	1	0	0	0	0	0	0	0	0
8	7787635	ENSBTAG00000000011	-	A	G	AG	0	0	0	0	1	0	0	0	0
8	7788449	ENSBTAG00000000011	-	A	G	AG	0	0	0	0	1	0	0	0	0
8	7788501	ENSBTAG00000000011	-	A	G	AG	1	0	0	0	1	0	0	0	0
8	9994824	-	-	A	G	AG	1	1	0	1	0	0	0	0	0
8	21903636		+	G	A	GA	0	1	1	1	1	1	0	1	0
8	22493821	-	+	A	G	AG	0	0	0	0	1	0	0	0	0
8	40110977	ENSBTAG00000046486	-	A	G	AG	0	1	1	0	0	0	0	0	0
8	44308487	DOCK8	-	A	G	AG	0	1	0	1	0	1	0	1	0
8	44308569	DOCK8	-	A	G	AG	0	1	0	0	0	1	0	1	0
8	44308731	DOCK8	-	A	G	AG	0	1	0	1	1	1	0	1	0
8	70949250		+	G	A	GA	0	0	0	1	0	0	0	0	0
8	75042879	PNMA2	-	A	G	AG	1	0	0	0	0	0	0	0	0
8	75243067	-	-	A	G	AG	0	0	1	0	0	0	0	0	0
8	75249063	-	-	A	G	AG	1	0	1	0	1	1	0	1	0
8	75838840	PTK2B	+	A	G	AG	1	0	0	0	0	1	0	1	0
8	76473530	ENSBTAG00000020105	-	A	G	AG	0	0	1	1	0	0	0	0	0
8	76473697	ENSBTAG00000020105	-	A	G	AG	0	0	1	1	0	0	0	0	0
8	90645396	S1PR3	+	A	G	AG	1	0	0	0	0	0	0	0	0
8	90645408	S1PR3	+	A	G	AG	1	0	0	0	0	0	0	0	0
8	92774589	ALDOB	-	A	G	AG	0	0	0	1	1	0	0	0	0
8	92774627	ALDOB	-	A	G	AG	0	0	0	1	1	0	0	0	0
8	92775563	ALDOB	-	A	G	AG	0	1	0	1	1	0	0	0	0
8	92775575	ALDOB	-	A	G	AG	0	1	0	1	1	0	0	0	0
8	95320848	-	+	A	G	AG	0	1	0	0	0	1	0	1	0
8	96885579	-	+	A	G	AG	0	0	0	0	1	0	0	0	0
8	102665125	PTGR1	-	A	G	AG	0	1	0	0	0	1	0	0	0
8	102666563	PTGR1	-	A	G	AG	0	0	0	0	0	1	0	0	0
8	105009294	AMBP	-	A	G	AG	0	0	0	0	1	0	0	0	0
8	112311719	C5	-	A	G	AG	0	0	0	0	1	0	0	0	0
9	87895		+	C	T	CT	0	0	0	0	0	0	0	0	1
9	2105925	Metazoa_SRP	+	T	C	TC	0	0	0	0	0	1	1	0	0
9	7468284	-	-	A	G	AG	1	0	0	0	0	0	0	0	0
9	10652611	-	+	A	G	AG	1	0	0	0	0	1	0	0	0
9	19002673	HMGN3	-	A	G	AG	1	1	0	1	1	1	0	1	0
9	28605816	-	-	A	G	AG	1	0	0	0	0	0	0	0	0
9	41990858	-	-	A	G	AG	0	0	0	0	1	0	0	0	0
9	48600848	GRIK2	-	A	G	AG	1	0	0	0	0	0	0	0	0
9	61845537	PM20D2	-	A	G	AG	0	0	0	1	0	0	0	0	0
9	61847238	PM20D2	-	A	G	AG	0	0	0	1	0	0	0	0	0
9	70805879	ENPP1	+	A	G	AG	0	1	1	1	1	1	0	0	1
9	70805897	ENPP1	+	A	G	AG	0	1	0	1	1	1	0	0	0
9	73982809	ALDH8A1	-	A	G	AG	0	0	0	1	1	0	0	0	0
9	73982827	ALDH8A1	-	A	G	AG	0	0	0	1	1	0	0	0	0
9	73983019	ALDH8A1	-	A	G	AG	0	0	0	1	1	0	0	0	0
9	76939035	ENSBTAG00000020097	-	A	G	AG	1	1	0	0	1	0	0	0	0
9	84175969	FBXO30	-	A	G	AG	1	1	0	1	1	1	0	1	0
9	97820708	SLC22A2	-	A	G	AG	0	0	0	1	0	0	0	0	0
9	97820756	SLC22A2	-	A	G	AG	0	0	0	1	0	0	0	0	0
9	97820803	SLC22A2	-	A	G	AG	0	0	0	1	0	0	0	0	0
10	8140226		+	C	T	CT	0	0	0	1	0	0	0	0	0
10	8168702	-	-	A	G	AG	0	0	0	1	1	1	0	0	1
10	10137445	BHMT	+	A	G	AG	0	0	0	0	1	0	0	0	0
10	15541464	-	+	A	G	AG	1	0	0	1	0	0	0	0	0
10	19419125	-	-	A	G	AG	1	0	0	0	0	0	0	0	0
10	19419779	-	-	A	G	AG	1	0	0	0	0	0	0	0	0
10	20853868	PSME1	-	A	G	AG	0	0	0	1	1	0	0	1	0
10	20855300	FITM1	-	A	G	AG	0	0	0	1	1	1	0	1	0
10	21361045		+	C	T	CT	0	0	1	0	0	0	1	0	0
10	21566204	SLC7A8	+	A	G	AG	1	0	0	0	0	0	0	0	0
10	21707833	AJUBA	+	A	G	AG	0	1	1	1	1	1	0	1	0
10	21708749	AJUBA	+	A	G	AG	0	0	0	0	1	0	0	0	0
10	26428807	ENSBTAG00000045492	-	A	G	AG	0	1	0	0	1	0	0	0	0
10	35798566	EIF2AK4	-	A	G	AG	1	0	0	0	0	1	0	0	0
10	38517706	CCNDBP1	+	A	G	AG	1	1	0	0	1	1	0	1	1
10	38517714	CCNDBP1	+	A	G	AG	0	0	1	0	0	1	1	0	1
10	42671350	Metazoa_SRP	+	A	G	AG	0	0	1	0	0	1	1	0	1
10	42671603	Metazoa_SRP	+	T	C	TC	0	1	0	1	0	0	0	1	0
10	47053416	-	-	A	G	AG	0	1	0	0	0	0	0	1	0
10	47053460	-	-	A	G	AG	0	1	0	1	0	1	0	1	0
10	47053493	-	-	A	G	AG	1	1	0	1	1	1	0	1	1
10	47053507	-	-	A	G	AG	1	1	0	1	1	0	0	1	1
10	48259876	VPS13C	+	A	G	AG	1	0	0	0	0	0	0	0	0
10	62474265	SLC24A5	+	A	G	AG	1	0	0	0	0	0	0	0	0
10	73628813	ENSBTAG00000047000	-	A	G	AG	0	1	0	0	0	0	0	0	0
10	84443734	-	+	A	G	AG	1	1	1	1	0	1	0	0	0
10	85095070	-	+	A	G	AG	0	0	0	1	0	0	0	0	0
10	85096818	-	+	A	G	AG	0	0	0	1	0	0	0	0	0
10	85507008	DNAL1	+	A	G	AG	1	0	0	1	0	0	0	1	0
10	86184853	ISCA2	-	A	G	AG	0	0	0	0	0	1	0	1	0
10	86185438	ISCA2	-	A	G	AG	0	0	1	0	0	1	0	1	0
10	86768105	TMED10	-	A	G	AG	1	1	0	1	1	1	0	1	1
10	86768134	TMED10	-	A	G	AG	0	0	0	0	1	0	0	0	0
10	86768168	TMED10	-	A	G	AG	0	1	0	0	1	1	0	1	0
10	86768420	TMED10	-	A	G	AG	0	1	0	0	1	1	0	1	1
10	86768453	TMED10	-	A	G	AG	1	1	0	1	1	1	0	1	1
10	86768514	TMED10	-	A	G	AG	0	1	0	1	1	1	0	1	1
10	86768517	TMED10	-	A	G	AG	0	1	0	0	1	0	0	1	0
10	88526430	GPATCH2L	+	A	G	AG	1	0	0	0	0	0	0	0	0
11	1592943	BUB1	-	A	G	AG	0	0	0	1	0	0	0	0	0
11	1592984	BUB1	-	A	G	AG	0	0	0	1	0	0	0	0	0
11	1594169	BUB1	-	A	G	AG	0	0	0	1	0	0	0	0	0
11	1594296	BUB1	-	A	G	AG	0	0	0	1	0	0	0	0	0
11	1594339	BUB1	-	A	G	AG	0	0	0	1	0	0	0	0	0
11	1594468	BUB1	-	A	G	AG	0	0	0	1	0	0	0	0	0
11	8720857	-	+	A	G	AG	1	0	0	0	0	0	0	0	0
11	8723040	-	+	A	G	AG	1	0	0	0	0	0	0	0	0
11	9298400	FHL2	-	A	G	AG	0	0	1	0	0	0	0	0	0
11	9299037	FHL2	-	A	G	AG	0	0	1	0	0	0	0	0	0
11	9299104	FHL2	-	A	G	AG	0	0	1	0	0	0	0	0	0
11	10225600	-	+	A	G	AG	1	0	0	0	1	0	0	0	0
11	11283675		-	G	A	GA	0	0	0	0	0	0	0	0	1
11	12337768	-	+	A	G	AG	1	0	0	0	0	0	0	0	0
11	14203961	XDH	-	A	G	AG	0	0	0	1	0	1	0	1	0
11	19583010	GPATCH11	-	A	G	AG	0	0	0	0	1	0	0	1	0
11	19587227	EIF2AK2	-	A	G	AG	1	0	0	1	0	1	0	0	0
11	19587256	EIF2AK2	-	A	G	AG	1	1	0	1	1	1	0	1	0
11	19588516	EIF2AK2	-	A	G	AG	1	0	0	0	0	1	0	1	0
11	19588575	EIF2AK2	-	A	G	AG	0	0	0	0	0	1	0	1	0
11	19588659	EIF2AK2	-	A	G	AG	0	1	0	0	1	1	0	0	0
11	19588862	EIF2AK2	-	A	G	AG	1	1	0	1	1	1	0	1	1
11	19589614	EIF2AK2	-	A	G	AG	1	1	0	1	0	1	0	1	0
11	28599219	ENSBTAG00000045935	+	A	G	AG	0	0	0	1	1	1	0	0	0
11	28599309	ENSBTAG00000045935	+	A	G	AG	0	0	0	0	1	1	0	0	0
11	28599354	ENSBTAG00000045935	+	A	G	AG	0	0	0	1	1	1	0	0	1
11	28599384	ENSBTAG00000045935	+	A	G	AG	0	0	1	1	0	0	0	0	0
11	29638852	EPCAM	+	A	G	AG	0	1	0	1	0	0	0	0	0
11	36411878	GPR75	-	A	G	AG	1	0	0	1	0	0	0	0	0
11	43948890		+	T	G	TG	0	0	0	1	1	0	0	0	0
11	44668400	GCC2	-	A	G	AG	1	0	0	0	0	1	0	1	0
11	44668403	GCC2	-	A	G	AG	0	1	0	0	0	1	0	0	0
11	44668892	GCC2	-	A	G	AG	1	1	0	1	1	1	0	1	0
11	47089727		+	G	A	GA	0	1	0	0	0	0	0	1	0
11	47122284		+	G	C	GC	0	0	0	0	0	0	0	1	0
11	48909570	ST3GAL5	+	A	G	AG	1	1	0	1	0	1	0	1	0
11	49165035	SFTPB	+	A	G	AG	0	0	0	0	0	1	0	0	0
11	49168818	SFTPB	+	A	G	AG	0	0	0	0	0	1	0	0	0
11	58642597	-	+	A	G	AG	1	0	0	0	0	0	0	0	0
11	58798096		-	A	C	AC	1	0	0	0	0	0	0	0	0
11	61651757	-	-	A	G	AG	1	0	0	0	0	0	0	1	0
11	72061577	GPN1	+	A	G	AG	0	0	0	0	0	0	1	0	1
11	75039326	SF3B6	-	A	G	AG	1	0	0	0	0	0	0	0	0
11	78041124	APOB	+	A	G	AG	0	0	0	0	1	0	0	0	0
11	78667495	-	+	A	G	AG	1	1	0	1	0	1	0	1	0
11	90667015	-	-	A	G	AG	1	0	0	0	0	0	0	0	0
11	94272179	ENSBTAG00000024604	-	A	G	AG	1	1	0	1	1	0	0	1	0
11	95956744	SCAI	-	A	G	AG	1	1	0	1	1	1	0	1	0
11	98858394	DNM1	+	A	G	AG	1	0	0	0	0	0	0	0	0
11	98915553	TRUB2	-	A	G	AG	1	0	0	1	1	0	0	0	0
11	98916313	TRUB2	-	A	G	AG	1	1	1	1	1	1	0	1	0
11	98918861	TRUB2	-	A	G	AG	1	1	1	1	0	0	0	0	0
11	99621615	PPP2R4	+	A	G	AG	1	0	0	0	0	0	0	0	0
11	100840935	ASS1	+	A	G	AG	0	0	0	0	1	0	0	0	0
11	102792625	GTF3C4	+	A	G	AG	1	1	1	1	1	1	0	1	1
11	102793121	GTF3C4	+	A	G	AG	1	1	0	1	0	0	1	0	1
11	102793146	GTF3C4	+	A	G	AG	1	0	0	0	0	0	0	0	0
11	102793158	GTF3C4	+	A	G	AG	0	0	0	1	0	1	0	1	0
11	102795524	-	+	A	G	AG	0	0	0	0	0	1	0	1	0
11	102795559	-	+	A	G	AG	1	1	0	1	1	1	0	1	1
11	103938750	INPP5E	-	A	G	AG	1	1	1	1	1	1	0	1	0
11	103938967	INPP5E	-	A	G	AG	1	1	0	1	1	1	0	1	0
11	106456472	C9orf116	+	A	G	AG	1	0	0	0	0	0	0	0	0
12	11635090	RGCC	+	A	G	AG	0	0	0	1	0	1	0	0	0
12	11635100	RGCC	+	A	G	AG	0	0	0	1	0	1	0	0	0
12	12415768	-	+	A	G	AG	1	0	0	1	0	1	0	1	0
12	12417050	-	+	A	G	AG	1	1	1	0	0	1	0	1	0
12	12417064	-	+	A	G	AG	1	1	1	1	0	1	0	0	0
12	12417187	-	+	A	G	AG	0	0	0	1	0	1	0	1	0
12	12417196	-	+	A	G	AG	1	0	0	1	0	1	0	1	0
12	15013629	-	+	A	G	AG	0	0	0	0	1	0	0	0	0
12	15671536	COG3	+	A	G	AG	0	1	1	1	1	1	0	1	1
12	19174530	ENSBTAG00000013159	+	A	G	AG	1	0	0	0	0	1	0	0	0
12	23232596	NHLRC3	-	A	G	AG	1	1	0	1	1	1	0	1	1
12	31021218	SLC7A1	+	A	G	AG	1	1	1	1	0	1	0	1	1
12	31021263	SLC7A1	+	A	G	AG	1	1	1	1	0	1	0	1	1
12	31021281	SLC7A1	+	A	G	AG	1	1	0	1	0	1	0	1	0
12	31021331	SLC7A1	+	A	G	AG	0	0	0	0	0	0	0	1	1
12	31022118	SLC7A1	+	A	G	AG	0	0	0	1	0	1	0	1	1
12	34242914	-	+	A	G	AG	1	0	0	0	0	0	0	0	0
12	35778955	ZDHHC20	+	A	G	AG	0	0	0	1	0	0	1	0	0
12	40359374	-	-	A	G	AG	1	0	0	0	0	0	0	0	0
12	40406202	-	-	A	G	AG	1	0	0	0	0	0	0	0	0
12	40498003	-	-	A	G	AG	1	0	0	0	0	0	0	0	0
12	61536889	HTATSF1	-	A	G	AG	0	0	0	0	0	0	0	0	1
12	62481777	-	-	A	G	AG	1	0	0	0	0	0	0	0	0
12	83256099	-	-	A	G	AG	0	0	0	1	0	0	0	0	0
12	90537229	PROZ	+	A	G	AG	0	0	0	0	1	0	0	0	0
13	5475966	-	-	A	G	AG	0	0	0	1	0	0	0	0	0
13	10536306	ENSBTAG00000032609	+	A	G	AG	0	0	0	0	0	0	0	0	1
13	12583080	ECHDC3	-	A	G	AG	0	0	1	1	1	0	0	1	1
13	12583116	ECHDC3	-	A	G	AG	0	0	1	1	1	0	0	1	0
13	36801570	MPP7	-	A	G	AG	0	0	0	0	1	0	0	1	0
13	36801921	MPP7	-	A	G	AG	0	0	0	0	1	0	0	1	0
13	36801959	MPP7	-	A	G	AG	0	0	0	0	1	0	0	1	0
13	36802992	MPP7	-	A	G	AG	0	0	0	0	1	0	0	1	0
13	36803026	MPP7	-	A	G	AG	0	0	0	0	1	0	0	0	0
13	36804137	MPP7	-	A	G	AG	0	0	0	0	1	0	0	1	0
13	36805456	MPP7	-	A	G	AG	0	0	0	0	1	0	0	0	0
13	41872714	-	-	A	G	AG	0	1	0	0	1	1	0	0	0
13	41874321	-	-	A	G	AG	0	1	0	0	1	0	0	0	0
13	43765915	ENSBTAG00000039722	-	A	G	AG	0	0	0	0	1	1	0	0	0
13	44070532		-	C	T	CT	0	0	0	0	1	0	0	0	0
13	48448509	CHGB	+	A	G	AG	1	0	0	0	0	0	0	0	0
13	51751041	PANK2	-	A	G	AG	0	1	0	0	0	0	0	0	0
13	51751203	PANK2	-	A	G	AG	1	1	0	1	1	1	0	1	0
13	51785455	-	-	A	G	AG	0	0	0	1	0	1	0	1	0
13	51786015	-	-	A	G	AG	0	0	0	0	1	1	0	1	1
13	51786070	-	-	A	G	AG	1	0	0	0	0	0	0	1	0
13	53984076		+	G	A	GA	0	0	0	0	0	1	0	1	0
13	64270115	AHCY	-	A	G	AG	0	0	0	0	0	0	0	1	0
13	66446844	TLDC2	+	A	G	AG	0	0	0	0	1	0	0	1	0
13	66447600	TLDC2	+	A	G	AG	0	1	0	0	0	0	0	1	0
13	66624308	SOGA1	-	A	G	AG	1	0	0	0	0	0	0	0	0
13	66624744	SOGA1	-	A	G	AG	1	0	0	0	0	0	0	0	0
13	75618114	-	-	A	G	AG	1	0	0	0	0	0	0	0	0
13	78701301	-	+	A	G	AG	1	1	0	1	1	1	0	1	1
14	601357	-	-	T	C	TC	0	0	0	0	0	0	0	0	1
14	2138640		+	T	G	TG	0	0	1	0	0	0	0	0	1
14	8008514	-	-	A	G	AG	0	0	0	1	0	0	0	0	0
14	8008829	-	-	A	G	AG	0	0	0	1	0	0	0	0	0
14	8008886	-	-	A	G	AG	0	0	0	1	0	0	0	0	0
14	15084209		+	A	T	AT	0	0	0	0	0	0	0	0	1
14	17121420	MTSS1	+	A	G	AG	0	0	0	1	1	1	0	1	0
14	17122671	MTSS1	+	A	G	AG	0	0	0	1	1	0	0	1	0
14	17122707	MTSS1	+	A	G	AG	0	0	0	1	1	0	0	1	0
14	17127472	MTSS1	+	A	G	AG	1	1	0	1	1	1	0	1	0
14	19554790	-	+	A	G	AG	0	0	0	0	0	0	0	1	0
14	22693902	PCMTD1	-	A	G	AG	1	0	0	1	1	0	0	0	0
14	45890729		-	G	A	GA	0	0	0	0	1	0	0	0	0
14	46330737	-	-	A	G	AG	0	0	0	0	0	1	0	1	0
14	47140489	MAL2	-	A	G	AG	1	0	0	1	0	0	0	0	0
14	47261070	-	-	A	G	AG	0	0	0	0	1	0	0	0	0
14	47261129	-	-	A	G	AG	0	0	0	0	1	0	0	0	0
14	58850629		+	C	T	CT	0	0	0	0	0	0	0	0	1
14	63289864	SLC25A32	+	A	G	AG	0	0	0	1	1	1	0	1	0
14	63799763	AZIN1	+	A	G	AG	0	1	0	1	1	1	0	1	0
14	68164978	ENSBTAG00000046739	+	A	G	AG	1	0	0	0	0	0	0	0	0
14	70067217	-	+	A	G	AG	0	0	0	0	1	0	0	0	0
14	72881071	RBM12B	+	A	G	AG	0	0	0	1	0	0	0	1	1
14	72881140	RBM12B	+	T	C	TC	1	1	0	0	0	1	0	0	0
14	72881703	RBM12B	-	T	C	TC	1	1	0	0	0	0	0	0	0
14	75781410	TMEM55A	+	A	G	AG	1	0	0	1	0	0	0	0	0
14	75850018		+	G	A	GA	0	0	0	0	0	0	0	0	1
14	79377261	CA2	-	A	G	AG	0	0	0	1	0	0	0	0	0
14	79408078	CA3	-	A	G	AG	0	0	0	0	0	1	0	0	0
15	2444171	-	-	A	G	AG	1	0	0	0	0	0	0	0	0
15	14127988	CCDC82	+	A	G	AG	0	0	0	1	0	1	0	1	0
15	18416430	KDELC2	-	A	G	AG	0	0	0	1	0	1	0	0	0
15	18416544	KDELC2	-	A	G	AG	1	1	0	1	1	1	0	1	1
15	29888325	DDX6	-	A	G	AG	0	1	0	1	1	1	0	1	0
15	30740838	-	-	A	G	AG	0	0	0	0	0	0	0	1	0
15	32417149	SC5D	+	A	G	AG	0	0	0	0	1	0	0	0	0
15	35012951	TPH1	+	A	G	AG	0	0	0	0	1	0	0	0	0
15	47388884	CCKBR	-	A	G	AG	1	0	0	0	0	0	0	0	0
15	47459965	C11orf42	+	A	G	AG	1	0	0	0	0	0	0	0	0
15	53028338	ARAP1	-	A	G	AG	0	1	0	1	0	1	0	1	0
15	53092625	ENSBTAG00000044515	-	A	G	AG	0	1	0	1	1	0	0	0	0
15	53676851	-	-	A	G	AG	1	1	0	0	0	0	0	0	0
15	53676994	-	-	A	G	AG	1	1	0	1	1	1	0	0	0
15	54194156	DNAJB13	-	A	G	AG	0	0	0	0	0	1	0	1	0
15	54194782	DNAJB13	-	A	G	AG	0	0	0	0	0	1	0	1	0
15	55254774	ARRB1	-	A	G	AG	1	1	0	1	1	1	0	1	1
15	56968810	TSKU	+	A	G	AG	0	0	0	1	1	0	0	0	0
15	64329168	PRRG4	+	A	G	AG	0	1	0	1	1	1	0	0	0
15	65802253	CAT	+	A	G	AG	0	0	0	0	1	0	0	0	0
15	67102606	TRIM44	+	A	G	AG	1	1	0	1	1	1	0	1	0
15	67565811	COMMD9	-	A	G	AG	0	0	0	1	0	0	0	0	0
15	75271834	-	+	A	G	AG	1	0	0	0	0	0	0	1	0
15	77543840	CKAP5	+	A	G	AG	0	0	0	0	1	0	0	0	0
15	82161909	SERPING1	+	A	G	AG	0	1	0	1	1	0	0	0	0
15	82161971	SERPING1	+	A	G	AG	0	1	0	0	1	0	0	0	0
15	83353643	-	-	A	G	AG	0	0	0	1	1	0	0	0	0
15	83478195	ENSBTAG00000012540	-	A	G	AG	0	0	0	1	1	0	0	0	0
15	83478531	ENSBTAG00000012540	-	A	G	AG	0	0	0	1	1	0	0	0	0
16	2126672	-	+	A	G	AG	1	1	0	1	1	0	0	1	0
16	2678781	CNTN2	+	A	G	AG	1	0	0	0	0	0	0	0	0
16	2895582	ENSBTAG00000018774	-	A	G	AG	0	0	0	1	0	1	0	0	0
16	4747008	PFKFB2	+	A	G	AG	0	1	1	1	1	0	0	0	0
16	4747130	PFKFB2	+	A	G	AG	1	1	1	1	1	0	0	0	1
16	4747172	PFKFB2	+	A	G	AG	0	1	1	1	0	1	0	0	0
16	4747371	PFKFB2	+	A	G	AG	0	1	0	1	0	0	0	0	1
16	4747424	PFKFB2	+	A	G	AG	0	1	1	1	0	1	0	0	1
16	4999194	ENSBTAG00000047621	+	A	G	AG	0	0	0	0	1	0	0	1	0
16	5001897	ENSBTAG00000047621	+	A	G	AG	0	0	0	0	1	0	0	1	0
16	5001933	ENSBTAG00000047621	+	A	G	AG	0	0	0	0	1	0	0	1	0
16	5499998		-	G	T	GT	0	0	0	0	1	0	0	0	0
16	5518350		-	C	T	CT	0	0	0	0	1	0	0	0	0
16	5518472		-	A	C	AC	0	0	0	0	1	0	0	0	0
16	6122207		+	C	A	CA	0	0	0	0	1	0	0	0	0
16	6168809	-	-	A	G	AG	0	0	0	0	1	0	0	0	0
16	24122901	SLC30A10	-	A	G	AG	0	0	0	0	1	0	0	0	0
16	30389859	-	-	A	G	AG	0	0	0	0	1	1	0	0	0
16	39682339	FMO1	+	A	G	AG	0	0	0	0	1	0	0	0	0
16	39682381	FMO1	+	A	G	AG	0	0	0	0	1	0	0	0	0
16	39760006	FMO4	+	A	G	AG	0	1	0	1	1	1	0	1	0
16	39760062	FMO4	+	A	G	AG	0	1	0	1	1	1	0	1	0
16	39760080	FMO4	+	A	G	AG	0	1	0	1	1	1	0	1	0
16	39760106	FMO4	+	A	G	AG	0	0	0	1	1	0	0	0	0
16	39761209	FMO4	+	A	G	AG	0	1	0	1	1	1	0	1	0
16	39761247	FMO4	+	A	G	AG	0	1	0	1	1	1	0	1	0
16	44456890	NMNAT1	-	A	G	AG	0	1	0	1	1	1	0	1	0
16	44456944	NMNAT1	-	A	G	AG	1	0	0	0	0	0	0	0	0
16	44457147	NMNAT1	-	A	G	AG	0	1	0	1	1	1	0	1	0
16	44457185	NMNAT1	-	A	G	AG	0	1	0	0	1	0	0	0	0
16	55409215	PDPN	-	A	G	AG	0	0	0	1	0	1	0	0	0
16	59477883	-	-	A	G	AG	1	0	0	0	0	0	0	0	0
16	70759547	SMYD2	-	A	G	AG	1	1	0	0	0	1	0	0	0
16	73483515	-	+	A	G	AG	0	0	0	0	1	0	0	0	0
16	73616147	-	+	A	G	AG	0	1	0	0	1	1	0	1	0
16	77913300	ENSBTAG00000038171	+	A	G	AG	0	0	0	0	1	0	0	0	0
16	80984075	-	-	A	G	AG	0	0	0	0	0	1	0	0	0
17	18705175	MGARP	+	A	G	AG	1	0	1	1	1	0	0	0	0
17	18709254	MGARP	+	A	G	AG	1	0	0	0	1	0	0	0	0
17	18709290	MGARP	+	A	G	AG	1	0	0	0	0	0	0	0	0
17	46026934	ENSBTAG00000022084	-	A	G	AG	1	1	0	1	1	1	0	1	0
17	46027390	ENSBTAG00000022084	-	A	G	AG	1	0	0	0	0	0	0	0	0
17	55051253		+	C	T	CT	0	0	0	0	1	1	0	0	1
17	55701112		+	A	T	AT	0	0	0	1	1	0	0	0	0
17	55712558	HPD	+	A	G	AG	0	0	0	1	1	0	0	0	0
17	55718386	HPD	+	A	G	AG	0	0	1	0	0	0	0	0	0
17	60531716	-	+	A	G	AG	1	0	0	0	0	0	0	0	0
17	60532224	-	+	A	G	AG	1	0	0	0	0	0	0	0	0
17	60532270	-	+	A	G	AG	1	0	0	0	0	0	0	0	0
17	60534286	-	+	A	G	AG	1	0	0	0	0	0	0	0	0
17	60534370	-	+	A	G	AG	1	1	0	1	0	1	0	1	1
17	60534389	-	+	A	G	AG	1	0	0	0	0	0	0	0	1
17	60534500	-	+	A	G	AG	1	0	0	0	0	0	0	0	0
17	63280201	SDSL	-	A	G	AG	0	0	0	1	0	0	0	0	0
17	63569726	SLC8B1	-	A	G	AG	0	0	0	1	0	1	0	0	0
17	63569777	SLC8B1	-	A	G	AG	0	1	0	1	1	1	0	1	0
17	64505889	-	-	A	G	AG	0	0	0	1	1	1	0	0	0
17	64506062	-	-	A	G	AG	1	0	1	0	0	1	0	0	0
17	64506519	-	-	A	G	AG	0	0	0	0	0	0	1	0	0
17	64506546	-	-	A	G	AG	1	1	0	0	0	1	0	0	0
17	70267138	CHEK2	-	A	G	AG	1	1	0	1	0	0	0	0	0
17	71724200	TCN2	+	A	G	AG	0	1	0	1	1	1	0	1	1
17	72826994		+	G	A	GA	0	1	0	1	1	1	0	1	0
17	72827053		+	G	A	GA	0	0	0	1	0	0	0	0	0
17	72910505		+	C	G	CG	0	1	0	0	0	0	0	1	0
17	72951491		+	G	C	GC	0	1	0	0	0	0	0	1	0
17	72963231	ENSBTAG00000031160	+	T	C	TC	0	0	0	0	0	0	0	1	0
17	72969656		+	C	T	CT	0	0	0	0	0	0	0	1	0
17	72969667		+	A	T	AT	0	0	0	0	0	0	0	1	0
17	73096373		+	G	A	GA	0	1	0	1	0	1	0	1	0
17	73096417		+	G	C	GC	0	1	0	0	0	1	0	0	0
17	73096501		+	C	T	CT	0	0	0	0	0	1	0	1	0
17	73113838		+	G	A	GA	0	1	0	0	0	1	0	1	0
17	73113859		+	G	A	GA	0	0	0	0	0	0	0	1	0
17	73113884		+	C	T	CT	0	0	0	0	0	1	0	1	0
18	2801487	ENSBTAG00000030600	-	A	G	AG	1	1	1	1	1	1	0	1	0
18	13342088	SLC7A5	-	A	G	AG	1	0	0	0	0	0	0	0	1
18	14587689	DPEP1	+	A	G	AG	0	0	0	1	0	0	0	0	0
18	23928351	LPCAT2	+	A	G	AG	0	1	0	1	1	1	0	1	0
18	23928785	LPCAT2	+	A	G	AG	0	1	0	1	0	1	0	0	0
18	34782889	CES3	+	A	G	AG	0	0	0	1	1	0	0	0	0
18	34783881	CES3	+	A	G	AG	0	0	0	0	1	0	0	0	0
18	39165490	DHX38	+	A	G	AG	0	0	0	0	1	0	0	1	0
18	48279842	PPP1R14A	-	A	G	AG	1	0	0	0	0	0	0	0	0
18	49645152	-	-	A	G	AG	1	0	0	0	0	0	0	0	0
18	49993900	PLD3	+	A	G	AG	1	1	0	1	1	0	0	0	0
18	49993972	PLD3	+	A	G	AG	1	0	0	1	0	1	0	0	0
18	50144794	SPTBN4	+	A	G	AG	1	0	0	0	0	0	0	0	0
18	50144800	SPTBN4	+	A	G	AG	1	0	0	0	0	0	0	0	0
18	50413871	-	-	A	G	AG	0	0	0	0	1	1	0	0	0
18	50575847	CYP2B6	-	A	G	AG	0	0	0	0	0	1	0	0	0
18	50576200	CYP2B6	-	A	G	AG	0	0	0	0	1	1	0	0	0
18	50576241	CYP2B6	-	A	G	AG	0	0	0	0	1	1	0	0	0
18	50579586	CYP2B6	-	A	G	AG	0	0	0	0	1	1	0	0	0
18	50611422		+	C	T	CT	0	1	1	1	0	1	1	0	1
18	53050376	APOC4	+	A	G	AG	0	0	0	0	1	0	0	0	0
18	53051160	APOC4	+	A	G	AG	0	0	0	0	1	0	0	0	0
18	53051432	APOC4	+	A	G	AG	0	0	0	0	1	0	0	0	0
18	53053489	APOC4	+	A	G	AG	0	0	0	0	1	0	0	0	0
18	53274587	ENSBTAG00000030882	+	A	G	AG	0	0	0	1	1	0	0	0	0
18	53274594	ENSBTAG00000030882	+	A	G	AG	0	0	0	1	1	0	0	0	0
18	53274595	ENSBTAG00000030882	+	A	G	AG	0	0	0	1	1	0	0	0	0
18	53477622	-	+	A	G	AG	0	0	0	0	0	0	1	0	0
18	53954799	ENSBTAG00000023367	+	T	C	TC	0	0	0	0	0	0	0	0	1
18	54325599	-	-	A	G	AG	0	0	0	1	0	0	0	0	0
18	54848469	-	-	A	G	AG	1	0	0	0	0	0	0	0	0
18	54848832	SLC8A2	-	A	G	AG	1	0	0	0	0	0	0	0	0
18	55222605	-	-	A	G	AG	0	0	0	0	1	0	0	0	0
18	56770432	VRK3	+	A	G	AG	0	0	0	1	1	0	0	0	0
18	56772045	VRK3	+	A	G	AG	0	1	0	1	1	0	0	0	0
18	56972578	NAPSA	-	A	G	AG	0	0	0	0	0	1	0	1	0
18	58072005	-	-	A	G	AG	1	0	0	0	0	0	0	0	0
18	61212422	ENSBTAG00000040392	-	A	G	AG	0	1	0	0	0	1	0	1	0
18	61638787	-	+	A	G	AG	0	1	0	0	0	0	0	1	0
18	63411538		+	G	A	GA	0	0	1	1	0	1	1	0	0
19	14319731	HNF1B	-	A	G	AG	0	0	0	1	0	0	0	0	0
19	14787534	CCL16	+	A	G	AG	0	0	0	0	1	0	0	0	0
19	21758096		+	C	G	CG	1	0	0	1	0	0	0	0	1
19	23258895	SLC43A2	-	A	G	AG	1	0	0	1	1	1	0	0	0
19	23375241	TLCD2	-	A	G	AG	0	0	0	1	0	1	0	0	0
19	24983053	EMC6	-	A	G	AG	1	0	0	0	0	0	0	0	0
19	25170271	ATP2A3	-	A	G	AG	0	1	0	1	0	1	0	1	0
19	27263739	ARRB2	+	A	G	AG	0	0	0	1	0	1	0	0	0
19	27388349		+	C	T	CT	0	0	0	0	0	0	0	1	1
19	27981150	ATP1B2	+	A	G	AG	1	0	0	0	0	0	0	0	0
19	30033334		-	T	G	TG	0	0	0	0	0	0	1	0	0
19	30089171	MYH4	-	T	C	TC	0	0	0	0	0	0	1	0	0
19	32830446		+	C	T	CT	0	0	0	0	1	1	0	0	0
19	34522310	SLC47A2	+	A	G	AG	0	0	0	1	0	0	0	0	0
19	35381103	-	-	A	G	AG	0	0	0	0	1	0	0	0	0
19	35381117	-	-	A	G	AG	0	0	0	0	1	0	0	0	0
19	39612171	MRPL45	+	T	C	TC	1	0	0	1	0	0	0	0	0
19	42754416		+	C	G	CG	0	0	0	0	0	0	0	0	1
19	43603882	G6PC	+	A	G	AG	0	0	0	1	1	0	0	0	0
19	43603898	G6PC	+	A	G	AG	0	0	0	1	1	0	0	0	0
19	56981023	SLC16A5	-	A	G	AG	0	0	0	1	1	0	0	0	0
19	61223055	KCNJ16	-	A	G	AG	1	0	0	1	0	0	0	0	0
19	61223077	KCNJ16	-	A	G	AG	1	0	0	1	0	0	0	0	0
19	62268807	FAM20A	-	A	G	AG	0	0	0	0	1	0	0	0	0
20	26113901	-	-	A	G	AG	0	1	0	0	0	0	0	0	0
20	26114678	-	-	A	G	AG	0	0	1	0	1	1	0	1	0
20	35154320	C9	+	A	G	AG	0	0	0	0	1	0	0	0	0
20	71338691	-	+	A	G	AG	0	0	0	0	0	0	0	0	1
21	1582326		+	A	T	AT	0	0	0	0	0	0	0	0	1
21	1647429		+	G	A	GA	0	0	0	0	0	0	0	0	1
21	1647460		+	G	A	GA	0	0	0	0	0	0	0	0	1
21	20354750	-	-	A	G	AG	0	1	1	1	0	1	0	0	0
21	20354778	-	-	A	G	AG	0	1	1	1	1	1	0	1	0
21	21107030	ABHD2	+	A	G	AG	0	0	0	1	1	1	0	1	0
21	21503828	PLIN1	-	A	G	AG	1	0	0	0	0	1	1	0	1
21	22727222	-	-	A	G	AG	1	1	0	1	1	1	0	0	0
21	22728175	-	-	A	G	AG	0	0	1	0	0	0	1	0	0
21	22728195	-	-	A	G	AG	0	0	1	0	0	0	0	0	0
21	22728218	-	-	A	G	AG	1	1	1	1	0	1	0	1	0
21	25679891	CTSH	-	A	G	AG	0	0	0	1	0	1	0	1	0
21	26643757	FAH	+	A	G	AG	0	0	0	1	1	0	0	0	1
21	26657935	-	-	A	G	AG	0	0	0	1	1	0	0	0	0
21	27034876	-	+	T	C	TC	0	1	0	0	0	0	0	0	0
21	31455844	-	+	A	G	AG	1	1	1	0	0	1	0	1	0
21	39473183	-	-	A	G	AG	1	0	0	0	0	0	0	0	0
21	45354604	EAPP	-	A	G	AG	0	1	0	1	0	1	0	1	0
21	45356095	EAPP	-	A	G	AG	1	0	0	0	0	0	0	0	0
21	55177109		-	G	T	GT	1	1	0	1	0	1	0	1	1
21	57150344	FBLN5	-	A	G	AG	0	0	0	0	0	0	0	1	0
21	60685618	-	-	A	G	AG	1	0	0	0	0	0	0	0	0
21	60987007	ENSBTAG00000007043	+	A	G	AG	0	0	0	0	1	0	0	0	0
21	60987008	ENSBTAG00000007043	+	A	G	AG	0	0	0	0	1	0	0	0	0
21	60987045	ENSBTAG00000007043	+	A	G	AG	0	0	0	0	1	0	0	0	0
21	60987803	ENSBTAG00000007043	+	A	G	AG	0	0	0	0	1	0	0	0	0
21	60987816	ENSBTAG00000007043	+	A	G	AG	0	0	0	0	1	0	0	0	0
21	60987861	ENSBTAG00000007043	+	A	G	AG	0	0	0	0	1	0	0	0	0
21	60987886	ENSBTAG00000007043	+	A	G	AG	0	0	0	0	1	0	0	0	0
21	63005893	PAPOLA	+	A	G	AG	1	0	0	1	1	1	0	1	0
21	67377623	-	+	A	G	AG	0	1	0	1	0	1	0	0	0
21	67383180	-	+	A	G	AG	1	1	1	1	1	0	1	0	0
21	67395046	-	+	A	G	AG	1	0	0	0	0	0	0	0	0
21	69466752		+	T	A	TA	0	1	0	1	0	1	0	1	0
21	71386491	ENSBTAG00000047229	+	A	G	AG	1	0	0	1	0	0	0	0	0
21	71403785	C14orf80	+	T	C	TC	0	1	0	0	0	1	0	1	0
21	71507782		+	G	A	GA	0	1	0	0	0	1	0	1	0
21	71507788		+	G	A	GA	0	1	0	0	0	1	0	1	0
21	71507802		+	G	A	GA	0	1	0	1	0	0	0	0	0
21	71596023		-	C	T	CT	0	0	0	1	0	0	0	1	0
22	6939360	CMTM7	+	A	G	AG	0	1	0	1	1	1	0	1	0
22	10696839	TRANK1	+	A	G	AG	0	0	1	0	1	0	0	0	0
22	12792844	MOBP	+	A	G	AG	1	0	0	0	0	0	0	0	0
22	12794276	MOBP	+	A	G	AG	1	0	0	0	0	0	0	1	0
22	39005364	CADPS	+	A	G	AG	1	0	0	0	0	0	0	0	0
22	49964132	DOCK3	-	A	G	AG	1	0	0	0	0	0	0	0	0
22	51729316	PRKAR2A	+	A	G	AG	0	0	0	0	0	1	0	0	0
22	57909897		+	C	T	CT	0	0	1	0	0	0	1	0	0
22	61272279	-	-	A	G	AG	0	0	1	1	0	1	0	0	0
23	7120392		-	G	A	GA	0	1	1	1	1	1	0	0	0
23	7192394	ENSBTAG00000012451	-	A	G	AG	0	0	0	0	0	0	0	1	0
23	7217487	-	-	A	G	AG	0	0	0	0	0	1	0	1	0
23	7217780	-	-	A	G	AG	0	1	0	0	0	1	0	1	0
23	7567294	ZBTB9	+	A	G	AG	1	0	0	0	0	0	0	0	0
23	7857711	LEMD2	-	A	G	AG	1	0	0	0	0	1	0	0	0
23	8268674	HMGA1	+	A	G	AG	1	1	0	1	1	1	0	1	0
23	13824877	DAAM2	-	A	G	AG	0	0	0	0	1	0	0	0	0
23	17795420	TMEM63B	+	A	G	AG	1	0	0	0	0	0	0	0	0
23	23795524	PKHD1	-	A	G	AG	0	0	0	1	1	0	0	0	0
23	24313490		+	G	C	GC	0	0	0	0	0	0	1	0	0
23	27158398		+	G	A	GA	0	0	0	0	1	0	0	0	0
23	27198837	C4A	-	A	G	AG	1	0	0	1	0	1	0	1	0
23	27198940	C4A	-	A	G	AG	0	0	0	0	0	1	0	0	1
23	27198950	C4A	-	A	G	AG	1	1	0	1	1	1	0	1	0
23	27199262	C4A	-	A	G	AG	1	1	1	1	1	1	1	1	0
23	27203153	DXO	-	A	G	AG	1	0	0	1	1	0	0	1	0
23	27321346	SNORD52	-	A	G	AG	1	1	0	1	1	1	0	1	0
23	27647697		+	T	A	TA	0	0	1	0	1	1	0	1	0
23	27842329		+	G	C	GC	0	0	1	0	0	1	0	0	0
23	28307413	ENSBTAG00000038619	+	A	G	AG	1	0	0	0	0	1	0	1	0
23	28311353	ENSBTAG00000038619	+	A	G	AG	0	0	0	1	1	1	0	0	0
23	28331241	ENSBTAG00000005146	-	T	C	TC	0	0	0	0	0	0	0	1	0
23	28713747	PPP1R11	+	A	G	AG	0	0	0	0	0	1	0	1	0
23	30316770	ZSCAN16	-	A	G	AG	1	0	0	0	1	1	0	1	0
23	44748976	-	-	A	G	AG	0	0	0	0	1	0	0	0	0
23	44749058	-	-	A	G	AG	0	0	0	0	1	0	0	0	0
23	44751063	-	-	A	G	AG	0	0	0	0	1	0	0	0	0
23	49422772	RPP40	+	A	G	AG	1	1	0	1	0	0	0	1	1
23	49424038	RPP40	+	A	G	AG	1	0	0	1	0	0	0	1	0
24	790408	TXNL4A	-	A	G	AG	0	1	0	0	0	0	0	0	0
24	2588878	MBP	+	A	G	AG	1	0	0	0	0	0	0	0	0
24	20149515	-	-	A	G	AG	1	0	0	0	0	1	0	1	0
24	22207840	MAPRE2	-	A	G	AG	1	1	0	0	0	0	0	0	0
24	36119800	ADCYAP1	+	A	G	AG	1	0	0	0	0	0	0	0	0
24	45860866	SLC14A2	+	A	G	AG	0	0	0	1	0	0	0	0	0
24	45861390	SLC14A2	+	A	G	AG	0	0	0	1	0	0	0	0	0
24	46992508	PIAS2	-	A	G	AG	1	0	0	0	0	1	0	0	1
24	49704880	-	+	A	G	AG	1	0	0	1	0	0	0	0	1
24	49704983	-	+	A	G	AG	1	0	0	1	0	0	0	0	0
24	57136048	ST8SIA3	+	A	G	AG	1	0	0	0	0	0	0	0	0
24	57136051	ST8SIA3	+	A	G	AG	1	0	0	0	0	0	0	0	0
24	57138226	ST8SIA3	+	A	G	AG	1	0	0	0	0	0	0	0	0
24	57138239	ST8SIA3	+	A	G	AG	1	0	0	0	0	0	0	0	0
25	247945	LUC7L	-	A	G	AG	1	0	0	1	0	0	0	0	0
25	3373857		+	C	T	CT	0	1	0	0	0	0	0	0	1
25	3984206	PPL	-	A	G	AG	0	0	0	1	0	1	0	0	0
25	13917056	ENSBTAG00000047520	+	A	G	AG	1	0	0	1	1	0	0	0	0
25	13917121	ENSBTAG00000047520	+	A	G	AG	0	0	0	1	1	0	0	0	0
25	13917861	ENSBTAG00000047520	+	A	G	AG	1	0	0	1	1	0	0	0	0
25	13917957	ENSBTAG00000047520	+	A	G	AG	0	0	0	1	1	0	0	0	0
25	18318935	ENSBTAG00000019423	+	A	G	AG	0	0	0	1	1	0	0	0	0
25	18320489	ENSBTAG00000019423	+	A	G	AG	0	0	0	1	1	0	0	0	0
25	18321935	ENSBTAG00000019423	+	A	G	AG	0	0	0	0	1	0	0	0	0
25	22847508	ARHGAP17	-	A	G	AG	0	1	0	1	1	1	0	1	1
25	26935645	ITGAL	+	A	G	AG	0	0	0	0	1	0	0	1	0
25	28193707	-	+	A	G	AG	0	0	0	0	1	0	0	1	0
25	28193792	-	+	A	G	AG	1	1	0	0	1	0	0	0	0
25	28194215	-	+	A	G	AG	0	1	0	1	1	1	0	1	0
25	28194287	-	+	A	G	AG	1	1	0	1	1	1	0	1	1
25	28246191	ENSBTAG00000015314	-	A	G	AG	0	0	0	0	1	0	0	0	0
25	28246238	ENSBTAG00000015314	-	A	G	AG	0	0	0	1	1	0	0	1	0
25	28246857	ENSBTAG00000015314	-	A	G	AG	1	0	0	0	1	1	0	0	0
25	33796989	ELN	-	A	G	AG	0	0	0	0	0	1	0	0	0
25	33797057	ELN	-	A	G	AG	0	0	0	0	0	1	0	0	0
25	35110189	ALKBH4	+	A	G	AG	1	1	0	1	0	1	0	0	0
25	36436277	GIGYF1	+	A	G	AG	0	0	0	0	0	0	0	1	1
25	37260794	-	-	A	G	AG	0	0	0	0	1	0	0	0	0
25	37261069	-	-	A	G	AG	0	0	0	0	1	0	0	0	0
26	16056857		+	C	T	CT	0	0	0	0	1	0	0	0	0
26	16454621	ENSBTAG00000024700	-	A	G	AG	0	0	0	0	1	0	0	0	0
26	17149018	ENSBTAG00000020589	+	A	G	AG	0	0	0	0	0	0	0	1	0
26	17149837	ENSBTAG00000020589	+	A	G	AG	0	0	0	0	0	1	0	1	0
26	17151929	ENSBTAG00000020589	+	A	G	AG	0	0	0	0	0	1	0	1	0
26	20890276	U6	-	A	G	AG	0	0	0	0	1	0	0	0	0
26	20890291	U6	-	A	G	AG	0	0	0	0	1	0	0	0	0
26	20890344	U6	-	A	G	AG	0	0	0	0	1	0	0	0	0
26	20902436	ENSBTAG00000023939	-	A	G	AG	0	0	0	0	1	0	0	0	0
26	25825105	PAOX	-	A	G	AG	1	0	0	1	0	1	0	0	0
26	43784264	-	+	A	G	AG	1	0	0	0	0	0	0	0	0
26	47844345	-	+	A	G	AG	1	0	0	0	0	0	0	0	0
27	292344	KBTBD11	+	A	G	AG	1	1	0	1	0	1	0	0	0
27	13533999	STOX2	+	A	G	AG	0	0	1	1	0	0	0	0	0
27	14710764	ANKRD37	-	A	G	AG	1	0	0	0	0	0	0	0	0
27	14904052	ENSBTAG00000047857	-	A	G	AG	0	0	0	0	1	0	0	0	0
27	14904106	ENSBTAG00000047857	-	A	G	AG	0	0	0	0	1	1	0	0	0
27	14906042	ENSBTAG00000047857	-	A	G	AG	1	1	0	1	1	1	0	1	1
27	15347331	F11	+	A	G	AG	0	0	0	0	1	0	0	0	0
27	18473059	FGL1	+	A	G	AG	0	0	0	0	1	0	0	0	0
27	25838176	-	+	A	G	AG	0	1	0	1	1	1	0	0	0
27	33015916	ASH2L	+	A	G	AG	1	1	0	1	1	1	0	1	1
27	33015945	ASH2L	+	A	G	AG	1	0	0	1	0	1	0	1	0
X	18885623	ENSBTAG00000047954	+	A	G	AG	1	1	0	1	0	1	0	1	1
X	25445157		-	A	T	AT	0	0	0	0	0	0	1	0	1
X	34866869	GABRA3	-	A	G	AG	1	0	0	0	0	0	0	0	0
X	39044541	SNORA56	-	A	G	AG	0	0	0	1	1	1	0	1	0
X	40313487	FLNA	-	A	G	AG	1	1	0	1	0	1	1	1	1
X	55121447	DRP2	+	A	G	AG	1	0	0	0	0	0	0	0	0
X	55121478	DRP2	+	A	G	AG	1	0	0	0	0	0	0	0	0
X	56514924		+	C	T	CT	0	0	0	0	0	0	0	0	1
X	56515240		+	C	A	CA	0	0	0	0	0	0	0	0	1
X	62744421		+	G	A	GA	0	0	0	0	0	0	0	0	1
X	82022021	bta-mir-374b	+	A	G	AG	1	0	0	1	1	1	0	1	1
X	82022089	bta-mir-374b	+	A	G	AG	1	1	0	1	1	1	0	0	1
X	82022138	bta-mir-374b	+	A	G	AG	1	0	0	1	0	0	0	1	1
X	82146919	-	-	T	C	TC	0	0	1	0	0	0	0	0	0
X	89712883	-	+	A	G	AG	0	0	1	0	0	0	0	0	0
X	90855258	UBA1	+	A	G	AG	0	1	0	0	1	0	0	1	0
X	97755532	PFKFB1	-	A	G	AG	0	0	0	0	1	0	0	0	0
X	97755579	PFKFB1	-	A	G	AG	0	0	0	0	1	0	0	0	0
X	97755899	PFKFB1	-	A	G	AG	0	0	0	0	1	0	0	0	0
X	105379118	MAOA	-	A	G	AG	0	1	0	1	0	1	0	1	0
X	105379138	MAOA	-	A	G	AG	0	1	1	1	0	1	0	0	0
X	105379866	MAOA	-	A	G	AG	0	1	0	1	0	1	0	1	0
X	105379880	MAOA	-	A	G	AG	1	1	1	1	0	1	0	1	0
X	130312839	EIF1AY	+	A	G	AG	0	1	0	1	1	0	0	1	1
X	140113149	-	+	A	G	AG	1	1	0	1	1	1	0	0	0
X	140113182	-	+	A	G	AG	1	1	0	1	1	1	0	0	0
X	140113191	-	+	A	G	AG	1	1	0	1	1	1	0	0	1
X	140113220	-	+	A	G	AG	1	1	0	1	1	1	0	0	1
X	140117455	-	-	A	G	AG	0	1	0	0	0	0	1	0	0
X	140151813	-	-	A	G	AG	0	1	0	1	0	0	1	0	1
X	140187679	CD99	-	A	G	AG	0	0	1	0	1	0	0	1	0
X	140190047	CD99	-	A	G	AG	0	0	0	1	0	1	0	0	0
X	140190331	CD99	-	A	G	AG	1	1	1	1	1	1	0	1	0
X	140190411	CD99	-	A	G	AG	1	1	1	1	1	1	0	1	0

## Sheet: A-to-G sites
Supplementary File S2. Final list of all the identified A-to-G editing sites in different tissues of bovine.
Note: Number one indicate that the variation is observed in the tissue.
Chr	Pos	Gene name	Strand	Ref	Alt	Type	Brain	Colon	Heart	Kidney	Liver	Lung	Skeletal_Muscle	Spleen	Testes
1	403836	ENSBTAG00000001150	+	A	G	AG	0	0	1	0	0	0	0	0	0
1	1258231	SON	-	A	G	AG	1	0	0	1	1	1	0	0	0
1	1258705	SON	-	A	G	AG	1	0	0	0	0	1	0	0	0
1	1468426	IFNAR1	-	A	G	AG	1	1	0	1	1	1	0	1	1
1	1468448	IFNAR1	-	A	G	AG	1	1	0	1	1	0	0	1	0
1	3119919	ENSBTAG00000018854	-	A	G	AG	0	0	0	0	1	0	0	0	0
1	6532549	RWDD2B	+	A	G	AG	1	0	0	1	1	0	0	0	0
1	23457892	-	+	A	G	AG	1	0	0	0	0	0	0	0	0
1	45480207	ADGRG7	+	A	G	AG	0	1	0	0	0	0	0	0	0
1	46368977	PCNP	+	A	G	AG	0	0	0	0	1	1	0	0	0
1	56445982	-	+	A	G	AG	1	0	0	1	1	1	0	0	0
1	56897699	PLCXD2	+	A	G	AG	1	0	0	0	0	0	0	0	0
1	57758911	ATG3	-	A	G	AG	0	0	0	0	0	1	0	0	0
1	65941777	HGD	-	A	G	AG	0	0	0	0	1	0	0	0	0
1	68427738	5S_rRNA	+	A	G	AG	0	0	1	0	0	0	0	0	0
1	71072693	MUC20	+	A	G	AG	0	0	0	1	0	0	0	0	0
1	71358442	-	+	A	G	AG	0	0	0	0	1	0	0	0	0
1	71358468	-	+	A	G	AG	0	0	0	0	1	0	0	0	0
1	71358674	-	+	A	G	AG	0	0	0	0	1	0	0	0	0
1	71358680	-	+	A	G	AG	0	0	0	0	1	0	0	0	0
1	71358717	-	+	A	G	AG	0	0	0	0	1	0	0	0	0
1	83640697	-	+	A	G	AG	1	0	0	1	0	1	0	1	0
1	84566901	-	+	A	G	AG	0	1	0	0	0	1	0	1	0
1	95770223	TNFSF10	+	A	G	AG	0	0	0	0	0	1	0	0	0
1	95770261	TNFSF10	+	A	G	AG	0	1	0	1	1	1	0	1	0
1	95770274	TNFSF10	+	A	G	AG	0	1	1	1	1	1	0	1	0
1	95770298	TNFSF10	+	A	G	AG	0	0	1	1	1	1	0	0	0
1	95770650	TNFSF10	+	A	G	AG	0	0	0	0	0	1	0	0	0
1	97244367	SLC2A2	+	A	G	AG	0	0	0	0	1	0	0	0	0
1	97245014	SLC2A2	+	A	G	AG	0	0	0	0	1	0	0	0	0
1	97763408	SLC7A14	+	A	G	AG	1	0	0	0	0	0	0	0	0
1	109761270	GFM1	-	A	G	AG	1	0	0	0	0	1	0	0	0
1	109761633	GFM1	-	A	G	AG	1	0	1	0	0	1	1	0	0
1	112009237	SSR3	+	A	G	AG	0	1	0	1	0	1	0	0	0
1	112011273	SSR3	+	A	G	AG	0	1	1	1	1	1	0	1	1
1	119944144	HPS3	+	A	G	AG	0	0	0	0	1	0	0	0	0
1	127753138	GK5	+	A	G	AG	0	0	0	0	1	1	0	0	0
1	127758756	GK5	+	A	G	AG	0	0	0	0	1	0	0	1	0
1	127796688	GK5	+	A	G	AG	0	0	0	0	1	0	0	0	0
1	127800438	GK5	+	A	G	AG	0	0	0	0	1	0	0	0	0
1	129378598	-	-	A	G	AG	1	0	0	0	0	0	0	0	0
1	129382110	-	-	A	G	AG	1	0	0	0	0	0	0	0	0
1	139939024	MRPL3	+	A	G	AG	1	0	0	0	0	0	0	0	0
1	139939041	MRPL3	+	A	G	AG	1	0	0	1	0	0	0	1	0
1	141273736	-	+	A	G	AG	0	1	0	0	1	0	0	0	0
1	147590653	FTCD	-	A	G	AG	0	0	0	1	1	0	0	0	0
1	147590707	FTCD	-	A	G	AG	0	0	0	1	1	0	0	0	0
1	150023953	SETD4	-	A	G	AG	1	1	0	1	1	1	0	1	1
1	154365424	HACL1	-	A	G	AG	1	0	0	0	0	1	0	0	0
2	21015431	KIAA1715	+	A	G	AG	1	0	0	1	0	0	0	0	0
2	48343664	ORC4	+	A	G	AG	1	1	0	1	0	0	0	0	0
2	66513409	-	+	A	G	AG	1	0	0	0	0	0	0	0	0
2	66684908	-	+	A	G	AG	1	0	0	0	0	0	0	0	0
2	66731538	-	+	A	G	AG	1	0	0	0	0	0	0	0	0
2	67044693	-	+	A	G	AG	1	0	0	0	0	0	0	0	0
2	86771603	PLCL1	+	A	G	AG	1	0	1	1	0	1	0	1	0
2	86772215	PLCL1	+	A	G	AG	1	0	1	0	0	1	0	1	0
2	88819232	FTCDNL1	-	A	G	AG	0	0	0	1	1	0	0	0	0
2	89964371	NIF3L1	+	A	G	AG	0	1	0	1	1	1	0	1	1
2	90304685	CASP8	-	A	G	AG	0	0	0	0	0	1	0	0	1
2	94938931	GPR1	-	A	G	AG	0	0	0	0	1	0	0	0	0
2	98895906	CPS1	+	A	G	AG	0	0	0	0	1	0	0	0	0
2	107292506	RQCD1	+	A	G	AG	1	0	0	0	0	1	0	0	0
2	107430950	TTLL4	+	A	G	AG	1	0	0	0	0	1	0	0	0
2	116330315	ENSBTAG00000021319	+	A	G	AG	1	0	0	0	0	0	0	0	0
2	116332007	ENSBTAG00000021319	+	A	G	AG	1	1	0	1	1	1	0	1	1
2	116332050	ENSBTAG00000021319	+	A	G	AG	1	1	0	1	0	1	0	1	1
2	118879600	FBXO36	-	A	G	AG	1	1	0	1	0	0	0	0	0
2	118879626	FBXO36	-	A	G	AG	1	0	0	1	0	0	0	0	0
2	120249074	PDE6D	-	A	G	AG	1	0	0	0	0	1	0	0	0
2	123239394	SDC3	+	A	G	AG	1	0	0	0	1	1	0	0	0
2	126064664	THEMIS2	-	A	G	AG	0	0	0	0	0	1	0	1	0
2	126064736	THEMIS2	-	A	G	AG	0	0	0	0	0	1	0	1	0
2	129439837	MYOM3	+	A	G	AG	0	0	1	0	0	0	0	0	0
2	134767808	-	-	A	G	AG	0	0	0	1	0	0	0	0	0
2	134769385	-	-	A	G	AG	0	0	0	1	0	0	0	0	0
2	134769391	-	-	A	G	AG	0	0	0	1	0	0	0	0	0
2	134772078	KLHDC7A	-	A	G	AG	0	0	0	1	0	1	0	0	0
2	136466191	RSG1	+	A	G	AG	1	1	0	0	0	1	0	0	0
2	136477291	ARHGEF19	+	A	G	AG	0	1	0	0	1	0	0	0	0
2	136478498	ARHGEF19	+	A	G	AG	0	1	0	0	1	0	0	0	0
2	136480362	ARHGEF19	+	A	G	AG	0	1	0	0	1	0	0	0	0
4	93601233	CCDC136	+	A	G	AG	1	0	0	0	0	0	0	0	0
5	5555117	PHLDA1	-	A	G	AG	1	1	0	0	0	0	0	0	0
5	26529688	-	+	A	G	AG	0	0	0	1	0	0	0	1	0
5	26728794	ENSBTAG00000020757	-	A	G	AG	0	1	0	0	0	1	0	0	0
5	26729772	PRR13	-	A	G	AG	0	1	0	1	0	0	0	0	0
5	28826685	TFCP2	+	A	G	AG	1	0	0	0	0	0	0	0	0
5	38395545	PPHLN1	+	A	G	AG	1	0	0	0	0	0	0	0	0
5	38758620	GXYLT1	+	A	G	AG	1	0	0	1	1	0	1	1	0
5	40702032	LRRK2	-	A	G	AG	0	0	0	1	0	1	0	0	0
5	40702198	LRRK2	-	A	G	AG	1	1	0	1	1	1	0	1	1
5	40702467	LRRK2	-	A	G	AG	1	0	0	1	1	1	0	1	1
5	40702632	LRRK2	-	A	G	AG	1	1	0	1	1	1	0	1	1
5	72054298	ENSBTAG00000018556	+	A	G	AG	0	0	0	0	1	0	0	0	0
5	72054354	ENSBTAG00000018556	+	A	G	AG	0	0	0	0	1	0	0	0	0
5	74253201	RBFOX2	-	A	G	AG	1	0	0	0	0	0	0	0	0
5	74686961	ENSBTAG00000037799	+	A	G	AG	0	1	1	1	1	1	1	1	0
5	74733440	-	+	A	G	AG	0	0	0	0	1	1	0	1	0
5	76189492	-	-	A	G	AG	1	0	0	0	0	0	0	0	0
5	88833094	ABCC9	+	A	G	AG	0	1	1	1	0	1	1	1	0
5	88833127	ABCC9	+	A	G	AG	0	1	1	1	1	1	0	1	0
5	89047768	GYS2	+	A	G	AG	0	0	0	0	1	0	0	0	0
5	89320185	ENSBTAG00000022329	-	A	G	AG	0	0	0	0	1	0	0	0	0
5	95516714	-	+	A	G	AG	0	0	0	0	0	0	0	1	0
5	98175999	-	+	A	G	AG	0	0	0	0	1	0	0	1	0
5	100924089	-	-	A	G	AG	0	1	0	0	1	1	0	1	0
5	100924136	-	-	A	G	AG	0	0	0	0	0	1	0	1	0
5	100924734	-	-	A	G	AG	0	0	0	0	1	1	0	1	0
5	100924928	-	-	A	G	AG	0	0	0	0	1	1	0	0	1
5	100924976	-	-	A	G	AG	0	0	0	0	1	1	0	0	0
5	100925010	-	-	A	G	AG	0	0	0	0	0	1	0	0	0
5	100925648	-	-	A	G	AG	0	0	0	0	1	1	0	0	0
5	100925840	-	-	A	G	AG	0	0	0	0	0	1	0	0	0
5	100926990	ENSBTAG00000046324	-	A	G	AG	0	1	0	1	1	1	0	1	0
5	102275943	CD163	+	A	G	AG	0	0	0	0	1	1	0	1	0
5	103890112	ATN1	-	A	G	AG	1	0	0	0	0	1	0	0	0
5	103890137	ATN1	-	A	G	AG	1	1	0	0	0	1	0	0	0
5	104275585	MRPL51	+	A	G	AG	1	1	1	1	1	1	0	1	0
5	105663515	KCNA1	-	A	G	AG	1	0	0	0	0	0	0	0	0
5	106220935	FGF23	-	A	G	AG	1	1	0	1	0	1	0	0	0
5	106220968	FGF23	-	A	G	AG	1	1	1	1	1	1	0	0	1
5	109927523	CDC42EP1	+	A	G	AG	0	0	1	1	0	0	0	0	0
5	114298583	ARFGAP3	-	A	G	AG	0	0	1	0	1	0	0	0	1
5	120037500	SCO2	-	A	G	AG	0	0	0	0	0	1	0	0	0
6	3421302	CCNA2	-	A	G	AG	1	0	0	0	0	1	0	0	0
6	3421375	CCNA2	-	A	G	AG	1	0	0	0	0	0	0	0	0
6	26659673	ENSBTAG00000034189	+	A	G	AG	0	0	0	0	1	0	0	0	0
6	61806200	UCHL1	+	A	G	AG	1	0	0	0	0	0	0	0	0
6	61806881	UCHL1	+	A	G	AG	1	0	0	0	0	0	0	0	0
6	81773778	-	+	A	G	AG	0	0	1	0	0	0	0	0	0
6	86125165	ENSBTAG00000040337	-	A	G	AG	0	0	0	1	1	0	0	0	0
6	86125565	ENSBTAG00000040337	-	A	G	AG	0	0	0	1	1	0	0	0	0
6	88696598	GC	-	A	G	AG	0	0	0	0	1	0	0	0	0
6	88696651	GC	-	A	G	AG	0	0	0	0	1	0	0	0	0
6	88697702	GC	-	A	G	AG	0	0	0	0	1	0	0	0	0
6	88697783	GC	-	A	G	AG	0	0	0	0	1	0	0	0	0
6	90302190	AFM	+	A	G	AG	0	0	0	0	1	0	0	0	0
6	90302238	AFM	+	A	G	AG	0	0	0	0	1	0	0	0	0
6	90327194	-	+	A	G	AG	0	0	0	0	1	0	0	0	0
6	90392044	RASSF6	+	A	G	AG	0	0	0	0	1	0	0	0	0
6	90393953	RASSF6	+	A	G	AG	0	0	0	0	1	0	0	0	0
6	90749029	-	-	A	G	AG	0	0	0	0	1	0	0	0	0
6	90769075	-	-	A	G	AG	0	0	0	0	1	0	0	0	0
6	90769910	-	-	A	G	AG	0	0	0	0	1	0	0	0	0
6	90770818	-	-	A	G	AG	0	0	0	0	1	0	0	0	0
6	92062410	RCHY1	-	A	G	AG	0	1	0	1	0	1	0	1	0
6	92504356	NAAA	-	A	G	AG	0	1	0	0	0	1	0	0	0
6	104151591	SPARCL1	-	A	G	AG	1	0	0	0	0	1	0	0	0
6	108315913	RNF4	-	A	G	AG	1	0	0	1	1	0	0	1	1
6	108770458	PIGG	+	A	G	AG	0	0	1	0	0	0	0	1	0
7	4289477	UPF1	-	A	G	AG	1	0	0	1	0	1	0	0	1
7	5246382	JAK3	+	A	G	AG	0	0	0	0	0	1	0	1	0
7	5274066	B3GNT3	-	A	G	AG	0	1	0	0	0	0	0	0	0
7	6406358	CHERP	-	A	G	AG	1	0	0	0	0	0	0	1	0
7	12162621	-	-	A	G	AG	1	1	0	1	1	1	0	1	1
7	12391977	GIPC1	+	A	G	AG	1	0	0	0	0	1	0	0	0
7	14750988	ZNF317	+	A	G	AG	1	0	0	1	0	1	0	1	0
7	17116967	CNN1	-	A	G	AG	1	0	0	1	0	1	0	1	0
7	18202310	ENSBTAG00000046319	-	A	G	AG	0	0	1	1	1	1	0	0	0
7	19014122	C3	+	A	G	AG	0	0	0	0	1	0	0	0	0
7	19014197	C3	+	A	G	AG	0	0	0	0	1	0	0	0	0
7	19014449	C3	+	A	G	AG	0	0	0	0	1	0	0	0	0
7	21304475	ATCAY	-	A	G	AG	1	0	0	0	0	0	0	0	0
7	21304551	ATCAY	-	A	G	AG	1	0	0	0	0	0	0	0	0
7	21304573	ATCAY	-	A	G	AG	1	0	0	0	0	0	0	0	0
7	21305389	ATCAY	-	A	G	AG	1	0	0	0	0	0	0	0	0
7	21305424	ATCAY	-	A	G	AG	1	0	0	0	0	0	0	0	0
7	21305516	ATCAY	-	A	G	AG	1	0	0	0	0	0	0	0	0
7	21305523	ATCAY	-	A	G	AG	1	0	0	0	0	0	0	0	0
7	21904069	GNA15	-	A	G	AG	0	0	0	0	0	1	0	1	0
7	40247064	SLC34A1	+	A	G	AG	0	0	0	1	0	0	0	0	0
7	40247108	SLC34A1	+	A	G	AG	0	0	0	1	0	0	0	0	0
7	40247221	SLC34A1	+	A	G	AG	0	0	0	1	0	0	0	0	0
7	52704963	PSD2	+	A	G	AG	1	0	0	0	0	0	0	0	0
7	53788039	PCDHA13	+	A	G	AG	1	0	0	1	0	0	0	1	0
7	55501022	-	-	A	G	AG	1	0	0	0	0	0	0	0	0
7	55501349	-	-	A	G	AG	1	0	0	0	0	0	0	0	0
7	55504690	FGF1	-	A	G	AG	1	0	1	0	0	0	0	0	0
7	62594506	ABLIM3	+	A	G	AG	0	0	0	0	1	0	0	0	0
7	63298328	SLC26A2	+	A	G	AG	0	1	0	1	0	0	0	1	0
7	71024261	CYFIP2	+	A	G	AG	1	0	0	0	0	0	0	0	0
7	71159877	ADAM19	-	A	G	AG	0	0	0	0	1	0	0	1	0
7	77257468	CCNG1	+	A	G	AG	0	0	1	0	0	0	0	0	0
7	77257498	CCNG1	+	A	G	AG	1	1	0	1	1	1	0	1	1
7	77257542	CCNG1	+	A	G	AG	0	1	1	0	0	0	1	0	0
7	77257846	CCNG1	+	A	G	AG	0	1	0	0	0	0	1	0	0
7	77257895	CCNG1	+	A	G	AG	1	1	0	1	1	1	0	1	1
7	84521352	RPS23	-	A	G	AG	1	0	0	0	0	0	0	0	0
7	103687125	SLCO4C1	-	A	G	AG	0	0	0	0	1	0	0	0	0
7	103687193	SLCO4C1	-	A	G	AG	0	0	0	0	1	1	0	0	0
7	105590815	-	-	A	G	AG	0	0	1	0	0	0	1	0	0
8	7787635	ENSBTAG00000000011	-	A	G	AG	0	0	0	0	1	0	0	0	0
8	7788449	ENSBTAG00000000011	-	A	G	AG	0	0	0	0	1	0	0	0	0
8	7788501	ENSBTAG00000000011	-	A	G	AG	1	0	0	0	1	0	0	0	0
8	9994824	-	-	A	G	AG	1	1	0	1	0	0	0	0	0
8	22493821	-	+	A	G	AG	0	0	0	0	1	0	0	0	0
8	40110977	ENSBTAG00000046486	-	A	G	AG	0	1	1	0	0	0	0	0	0
8	44308487	DOCK8	-	A	G	AG	0	1	0	1	0	1	0	1	0
8	44308569	DOCK8	-	A	G	AG	0	1	0	0	0	1	0	1	0
8	44308731	DOCK8	-	A	G	AG	0	1	0	1	1	1	0	1	0
8	75042879	PNMA2	-	A	G	AG	1	0	0	0	0	0	0	0	0
8	75243067	-	-	A	G	AG	0	0	1	0	0	0	0	0	0
8	75249063	-	-	A	G	AG	1	0	1	0	1	1	0	1	0
8	75838840	PTK2B	+	A	G	AG	1	0	0	0	0	1	0	1	0
8	76473530	ENSBTAG00000020105	-	A	G	AG	0	0	1	1	0	0	0	0	0
8	76473697	ENSBTAG00000020105	-	A	G	AG	0	0	1	1	0	0	0	0	0
8	90645396	S1PR3	+	A	G	AG	1	0	0	0	0	0	0	0	0
8	90645408	S1PR3	+	A	G	AG	1	0	0	0	0	0	0	0	0
8	92774589	ALDOB	-	A	G	AG	0	0	0	1	1	0	0	0	0
8	92774627	ALDOB	-	A	G	AG	0	0	0	1	1	0	0	0	0
8	92775563	ALDOB	-	A	G	AG	0	1	0	1	1	0	0	0	0
8	92775575	ALDOB	-	A	G	AG	0	1	0	1	1	0	0	0	0
8	95320848	-	+	A	G	AG	0	1	0	0	0	1	0	1	0
8	96885579	-	+	A	G	AG	0	0	0	0	1	0	0	0	0
8	102665125	PTGR1	-	A	G	AG	0	1	0	0	0	1	0	0	0
8	102666563	PTGR1	-	A	G	AG	0	0	0	0	0	1	0	0	0
8	105009294	AMBP	-	A	G	AG	0	0	0	0	1	0	0	0	0
8	112311719	C5	-	A	G	AG	0	0	0	0	1	0	0	0	0
9	7468284	-	-	A	G	AG	1	0	0	0	0	0	0	0	0
9	10652611	-	+	A	G	AG	1	0	0	0	0	1	0	0	0
9	19002673	HMGN3	-	A	G	AG	1	1	0	1	1	1	0	1	0
9	28605816	-	-	A	G	AG	1	0	0	0	0	0	0	0	0
9	41990858	-	-	A	G	AG	0	0	0	0	1	0	0	0	0
9	48600848	GRIK2	-	A	G	AG	1	0	0	0	0	0	0	0	0
9	61845537	PM20D2	-	A	G	AG	0	0	0	1	0	0	0	0	0
9	61847238	PM20D2	-	A	G	AG	0	0	0	1	0	0	0	0	0
9	70805879	ENPP1	+	A	G	AG	0	1	1	1	1	1	0	0	1
9	70805897	ENPP1	+	A	G	AG	0	1	0	1	1	1	0	0	0
9	73982809	ALDH8A1	-	A	G	AG	0	0	0	1	1	0	0	0	0
9	73982827	ALDH8A1	-	A	G	AG	0	0	0	1	1	0	0	0	0
9	73983019	ALDH8A1	-	A	G	AG	0	0	0	1	1	0	0	0	0
9	76939035	ENSBTAG00000020097	-	A	G	AG	1	1	0	0	1	0	0	0	0
9	84175969	FBXO30	-	A	G	AG	1	1	0	1	1	1	0	1	0
9	97820708	SLC22A2	-	A	G	AG	0	0	0	1	0	0	0	0	0
9	97820756	SLC22A2	-	A	G	AG	0	0	0	1	0	0	0	0	0
9	97820803	SLC22A2	-	A	G	AG	0	0	0	1	0	0	0	0	0
10	8168702	-	-	A	G	AG	0	0	0	1	1	1	0	0	1
10	10137445	BHMT	+	A	G	AG	0	0	0	0	1	0	0	0	0
10	15541464	-	+	A	G	AG	1	0	0	1	0	0	0	0	0
10	19419125	-	-	A	G	AG	1	0	0	0	0	0	0	0	0
10	19419779	-	-	A	G	AG	1	0	0	0	0	0	0	0	0
10	20853868	PSME1	-	A	G	AG	0	0	0	1	1	0	0	1	0
10	20855300	FITM1	-	A	G	AG	0	0	0	1	1	1	0	1	0
10	21566204	SLC7A8	+	A	G	AG	1	0	0	0	0	0	0	0	0
10	21707833	AJUBA	+	A	G	AG	0	1	1	1	1	1	0	1	0
10	21708749	AJUBA	+	A	G	AG	0	0	0	0	1	0	0	0	0
10	26428807	ENSBTAG00000045492	-	A	G	AG	0	1	0	0	1	0	0	0	0
10	35798566	EIF2AK4	-	A	G	AG	1	0	0	0	0	1	0	0	0
10	38517706	CCNDBP1	+	A	G	AG	1	1	0	0	1	1	0	1	1
10	38517714	CCNDBP1	+	A	G	AG	0	0	1	0	0	1	1	0	1
10	42671350	Metazoa_SRP	+	A	G	AG	0	0	1	0	0	1	1	0	1
10	47053416	-	-	A	G	AG	0	1	0	0	0	0	0	1	0
10	47053460	-	-	A	G	AG	0	1	0	1	0	1	0	1	0
10	47053493	-	-	A	G	AG	1	1	0	1	1	1	0	1	1
10	47053507	-	-	A	G	AG	1	1	0	1	1	0	0	1	1
10	48259876	VPS13C	+	A	G	AG	1	0	0	0	0	0	0	0	0
10	62474265	SLC24A5	+	A	G	AG	1	0	0	0	0	0	0	0	0
10	73628813	ENSBTAG00000047000	-	A	G	AG	0	1	0	0	0	0	0	0	0
10	84443734	-	+	A	G	AG	1	1	1	1	0	1	0	0	0
10	85095070	-	+	A	G	AG	0	0	0	1	0	0	0	0	0
10	85096818	-	+	A	G	AG	0	0	0	1	0	0	0	0	0
10	85507008	DNAL1	+	A	G	AG	1	0	0	1	0	0	0	1	0
10	86184853	ISCA2	-	A	G	AG	0	0	0	0	0	1	0	1	0
10	86185438	ISCA2	-	A	G	AG	0	0	1	0	0	1	0	1	0
10	86768105	TMED10	-	A	G	AG	1	1	0	1	1	1	0	1	1
10	86768134	TMED10	-	A	G	AG	0	0	0	0	1	0	0	0	0
10	86768168	TMED10	-	A	G	AG	0	1	0	0	1	1	0	1	0
10	86768420	TMED10	-	A	G	AG	0	1	0	0	1	1	0	1	1
10	86768453	TMED10	-	A	G	AG	1	1	0	1	1	1	0	1	1
10	86768514	TMED10	-	A	G	AG	0	1	0	1	1	1	0	1	1
10	86768517	TMED10	-	A	G	AG	0	1	0	0	1	0	0	1	0
10	88526430	GPATCH2L	+	A	G	AG	1	0	0	0	0	0	0	0	0
11	1592943	BUB1	-	A	G	AG	0	0	0	1	0	0	0	0	0
11	1592984	BUB1	-	A	G	AG	0	0	0	1	0	0	0	0	0
11	1594169	BUB1	-	A	G	AG	0	0	0	1	0	0	0	0	0
11	1594296	BUB1	-	A	G	AG	0	0	0	1	0	0	0	0	0
11	1594339	BUB1	-	A	G	AG	0	0	0	1	0	0	0	0	0
11	1594468	BUB1	-	A	G	AG	0	0	0	1	0	0	0	0	0
11	8720857	-	+	A	G	AG	1	0	0	0	0	0	0	0	0
11	8723040	-	+	A	G	AG	1	0	0	0	0	0	0	0	0
11	9298400	FHL2	-	A	G	AG	0	0	1	0	0	0	0	0	0
11	9299037	FHL2	-	A	G	AG	0	0	1	0	0	0	0	0	0
11	9299104	FHL2	-	A	G	AG	0	0	1	0	0	0	0	0	0
11	10225600	-	+	A	G	AG	1	0	0	0	1	0	0	0	0
11	12337768	-	+	A	G	AG	1	0	0	0	0	0	0	0	0
11	14203961	XDH	-	A	G	AG	0	0	0	1	0	1	0	1	0
11	19583010	GPATCH11	-	A	G	AG	0	0	0	0	1	0	0	1	0
11	19587227	EIF2AK2	-	A	G	AG	1	0	0	1	0	1	0	0	0
11	19587256	EIF2AK2	-	A	G	AG	1	1	0	1	1	1	0	1	0
11	19588516	EIF2AK2	-	A	G	AG	1	0	0	0	0	1	0	1	0
11	19588575	EIF2AK2	-	A	G	AG	0	0	0	0	0	1	0	1	0
11	19588659	EIF2AK2	-	A	G	AG	0	1	0	0	1	1	0	0	0
11	19588862	EIF2AK2	-	A	G	AG	1	1	0	1	1	1	0	1	1
11	19589614	EIF2AK2	-	A	G	AG	1	1	0	1	0	1	0	1	0
11	28599219	ENSBTAG00000045935	+	A	G	AG	0	0	0	1	1	1	0	0	0
11	28599309	ENSBTAG00000045935	+	A	G	AG	0	0	0	0	1	1	0	0	0
11	28599354	ENSBTAG00000045935	+	A	G	AG	0	0	0	1	1	1	0	0	1
11	28599384	ENSBTAG00000045935	+	A	G	AG	0	0	1	1	0	0	0	0	0
11	29638852	EPCAM	+	A	G	AG	0	1	0	1	0	0	0	0	0
11	36411878	GPR75	-	A	G	AG	1	0	0	1	0	0	0	0	0
11	44668400	GCC2	-	A	G	AG	1	0	0	0	0	1	0	1	0
11	44668403	GCC2	-	A	G	AG	0	1	0	0	0	1	0	0	0
11	44668892	GCC2	-	A	G	AG	1	1	0	1	1	1	0	1	0
11	48909570	ST3GAL5	+	A	G	AG	1	1	0	1	0	1	0	1	0
11	49165035	SFTPB	+	A	G	AG	0	0	0	0	0	1	0	0	0
11	49168818	SFTPB	+	A	G	AG	0	0	0	0	0	1	0	0	0
11	58642597	-	+	A	G	AG	1	0	0	0	0	0	0	0	0
11	61651757	-	-	A	G	AG	1	0	0	0	0	0	0	1	0
11	72061577	GPN1	+	A	G	AG	0	0	0	0	0	0	1	0	1
11	75039326	SF3B6	-	A	G	AG	1	0	0	0	0	0	0	0	0
11	78041124	APOB	+	A	G	AG	0	0	0	0	1	0	0	0	0
11	78667495	-	+	A	G	AG	1	1	0	1	0	1	0	1	0
11	90667015	-	-	A	G	AG	1	0	0	0	0	0	0	0	0
11	94272179	ENSBTAG00000024604	-	A	G	AG	1	1	0	1	1	0	0	1	0
11	95956744	SCAI	-	A	G	AG	1	1	0	1	1	1	0	1	0
11	98858394	DNM1	+	A	G	AG	1	0	0	0	0	0	0	0	0
11	98915553	TRUB2	-	A	G	AG	1	0	0	1	1	0	0	0	0
11	98916313	TRUB2	-	A	G	AG	1	1	1	1	1	1	0	1	0
11	98918861	TRUB2	-	A	G	AG	1	1	1	1	0	0	0	0	0
11	99621615	PPP2R4	+	A	G	AG	1	0	0	0	0	0	0	0	0
11	100840935	ASS1	+	A	G	AG	0	0	0	0	1	0	0	0	0
11	102792625	GTF3C4	+	A	G	AG	1	1	1	1	1	1	0	1	1
11	102793121	GTF3C4	+	A	G	AG	1	1	0	1	0	0	1	0	1
11	102793146	GTF3C4	+	A	G	AG	1	0	0	0	0	0	0	0	0
11	102793158	GTF3C4	+	A	G	AG	0	0	0	1	0	1	0	1	0
11	102795524	-	+	A	G	AG	0	0	0	0	0	1	0	1	0
11	102795559	-	+	A	G	AG	1	1	0	1	1	1	0	1	1
11	103938750	INPP5E	-	A	G	AG	1	1	1	1	1	1	0	1	0
11	103938967	INPP5E	-	A	G	AG	1	1	0	1	1	1	0	1	0
11	106456472	C9orf116	+	A	G	AG	1	0	0	0	0	0	0	0	0
12	11635090	RGCC	+	A	G	AG	0	0	0	1	0	1	0	0	0
12	11635100	RGCC	+	A	G	AG	0	0	0	1	0	1	0	0	0
12	12415768	-	+	A	G	AG	1	0	0	1	0	1	0	1	0
12	12417050	-	+	A	G	AG	1	1	1	0	0	1	0	1	0
12	12417064	-	+	A	G	AG	1	1	1	1	0	1	0	0	0
12	12417187	-	+	A	G	AG	0	0	0	1	0	1	0	1	0
12	12417196	-	+	A	G	AG	1	0	0	1	0	1	0	1	0
12	15013629	-	+	A	G	AG	0	0	0	0	1	0	0	0	0
12	15671536	COG3	+	A	G	AG	0	1	1	1	1	1	0	1	1
12	19174530	ENSBTAG00000013159	+	A	G	AG	1	0	0	0	0	1	0	0	0
12	23232596	NHLRC3	-	A	G	AG	1	1	0	1	1	1	0	1	1
12	31021218	SLC7A1	+	A	G	AG	1	1	1	1	0	1	0	1	1
12	31021263	SLC7A1	+	A	G	AG	1	1	1	1	0	1	0	1	1
12	31021281	SLC7A1	+	A	G	AG	1	1	0	1	0	1	0	1	0
12	31021331	SLC7A1	+	A	G	AG	0	0	0	0	0	0	0	1	1
12	31022118	SLC7A1	+	A	G	AG	0	0	0	1	0	1	0	1	1
12	34242914	-	+	A	G	AG	1	0	0	0	0	0	0	0	0
12	35778955	ZDHHC20	+	A	G	AG	0	0	0	1	0	0	1	0	0
12	40359374	-	-	A	G	AG	1	0	0	0	0	0	0	0	0
12	40406202	-	-	A	G	AG	1	0	0	0	0	0	0	0	0
12	40498003	-	-	A	G	AG	1	0	0	0	0	0	0	0	0
12	61536889	HTATSF1	-	A	G	AG	0	0	0	0	0	0	0	0	1
12	62481777	-	-	A	G	AG	1	0	0	0	0	0	0	0	0
12	83256099	-	-	A	G	AG	0	0	0	1	0	0	0	0	0
12	90537229	PROZ	+	A	G	AG	0	0	0	0	1	0	0	0	0
13	5475966	-	-	A	G	AG	0	0	0	1	0	0	0	0	0
13	10536306	ENSBTAG00000032609	+	A	G	AG	0	0	0	0	0	0	0	0	1
13	12583080	ECHDC3	-	A	G	AG	0	0	1	1	1	0	0	1	1
13	12583116	ECHDC3	-	A	G	AG	0	0	1	1	1	0	0	1	0
13	36801570	MPP7	-	A	G	AG	0	0	0	0	1	0	0	1	0
13	36801921	MPP7	-	A	G	AG	0	0	0	0	1	0	0	1	0
13	36801959	MPP7	-	A	G	AG	0	0	0	0	1	0	0	1	0
13	36802992	MPP7	-	A	G	AG	0	0	0	0	1	0	0	1	0
13	36803026	MPP7	-	A	G	AG	0	0	0	0	1	0	0	0	0
13	36804137	MPP7	-	A	G	AG	0	0	0	0	1	0	0	1	0
13	36805456	MPP7	-	A	G	AG	0	0	0	0	1	0	0	0	0
13	41872714	-	-	A	G	AG	0	1	0	0	1	1	0	0	0
13	41874321	-	-	A	G	AG	0	1	0	0	1	0	0	0	0
13	43765915	ENSBTAG00000039722	-	A	G	AG	0	0	0	0	1	1	0	0	0
13	48448509	CHGB	+	A	G	AG	1	0	0	0	0	0	0	0	0
13	51751041	PANK2	-	A	G	AG	0	1	0	0	0	0	0	0	0
13	51751203	PANK2	-	A	G	AG	1	1	0	1	1	1	0	1	0
13	51785455	-	-	A	G	AG	0	0	0	1	0	1	0	1	0
13	51786015	-	-	A	G	AG	0	0	0	0	1	1	0	1	1
13	51786070	-	-	A	G	AG	1	0	0	0	0	0	0	1	0
13	64270115	AHCY	-	A	G	AG	0	0	0	0	0	0	0	1	0
13	66446844	TLDC2	+	A	G	AG	0	0	0	0	1	0	0	1	0
13	66447600	TLDC2	+	A	G	AG	0	1	0	0	0	0	0	1	0
13	66624308	SOGA1	-	A	G	AG	1	0	0	0	0	0	0	0	0
13	66624744	SOGA1	-	A	G	AG	1	0	0	0	0	0	0	0	0
13	75618114	-	-	A	G	AG	1	0	0	0	0	0	0	0	0
13	78701301	-	+	A	G	AG	1	1	0	1	1	1	0	1	1
14	8008514	-	-	A	G	AG	0	0	0	1	0	0	0	0	0
14	8008829	-	-	A	G	AG	0	0	0	1	0	0	0	0	0
14	8008886	-	-	A	G	AG	0	0	0	1	0	0	0	0	0
14	17121420	MTSS1	+	A	G	AG	0	0	0	1	1	1	0	1	0
14	17122671	MTSS1	+	A	G	AG	0	0	0	1	1	0	0	1	0
14	17122707	MTSS1	+	A	G	AG	0	0	0	1	1	0	0	1	0
14	17127472	MTSS1	+	A	G	AG	1	1	0	1	1	1	0	1	0
14	19554790	-	+	A	G	AG	0	0	0	0	0	0	0	1	0
14	22693902	PCMTD1	-	A	G	AG	1	0	0	1	1	0	0	0	0
14	46330737	-	-	A	G	AG	0	0	0	0	0	1	0	1	0
14	47140489	MAL2	-	A	G	AG	1	0	0	1	0	0	0	0	0
14	47261070	-	-	A	G	AG	0	0	0	0	1	0	0	0	0
14	47261129	-	-	A	G	AG	0	0	0	0	1	0	0	0	0
14	63289864	SLC25A32	+	A	G	AG	0	0	0	1	1	1	0	1	0
14	63799763	AZIN1	+	A	G	AG	0	1	0	1	1	1	0	1	0
14	68164978	ENSBTAG00000046739	+	A	G	AG	1	0	0	0	0	0	0	0	0
14	70067217	-	+	A	G	AG	0	0	0	0	1	0	0	0	0
14	72881071	RBM12B	+	A	G	AG	0	0	0	1	0	0	0	1	1
14	75781410	TMEM55A	+	A	G	AG	1	0	0	1	0	0	0	0	0
14	79377261	CA2	-	A	G	AG	0	0	0	1	0	0	0	0	0
14	79408078	CA3	-	A	G	AG	0	0	0	0	0	1	0	0	0
15	2444171	-	-	A	G	AG	1	0	0	0	0	0	0	0	0
15	14127988	CCDC82	+	A	G	AG	0	0	0	1	0	1	0	1	0
15	18416430	KDELC2	-	A	G	AG	0	0	0	1	0	1	0	0	0
15	18416544	KDELC2	-	A	G	AG	1	1	0	1	1	1	0	1	1
15	29888325	DDX6	-	A	G	AG	0	1	0	1	1	1	0	1	0
15	30740838	-	-	A	G	AG	0	0	0	0	0	0	0	1	0
15	32417149	SC5D	+	A	G	AG	0	0	0	0	1	0	0	0	0
15	35012951	TPH1	+	A	G	AG	0	0	0	0	1	0	0	0	0
15	47388884	CCKBR	-	A	G	AG	1	0	0	0	0	0	0	0	0
15	47459965	C11orf42	+	A	G	AG	1	0	0	0	0	0	0	0	0
15	53028338	ARAP1	-	A	G	AG	0	1	0	1	0	1	0	1	0
15	53092625	ENSBTAG00000044515	-	A	G	AG	0	1	0	1	1	0	0	0	0
15	53676851	-	-	A	G	AG	1	1	0	0	0	0	0	0	0
15	53676994	-	-	A	G	AG	1	1	0	1	1	1	0	0	0
15	54194156	DNAJB13	-	A	G	AG	0	0	0	0	0	1	0	1	0
15	54194782	DNAJB13	-	A	G	AG	0	0	0	0	0	1	0	1	0
15	55254774	ARRB1	-	A	G	AG	1	1	0	1	1	1	0	1	1
15	56968810	TSKU	+	A	G	AG	0	0	0	1	1	0	0	0	0
15	64329168	PRRG4	+	A	G	AG	0	1	0	1	1	1	0	0	0
15	65802253	CAT	+	A	G	AG	0	0	0	0	1	0	0	0	0
15	67102606	TRIM44	+	A	G	AG	1	1	0	1	1	1	0	1	0
15	67565811	COMMD9	-	A	G	AG	0	0	0	1	0	0	0	0	0
15	75271834	-	+	A	G	AG	1	0	0	0	0	0	0	1	0
15	77543840	CKAP5	+	A	G	AG	0	0	0	0	1	0	0	0	0
15	82161909	SERPING1	+	A	G	AG	0	1	0	1	1	0	0	0	0
15	82161971	SERPING1	+	A	G	AG	0	1	0	0	1	0	0	0	0
15	83353643	-	-	A	G	AG	0	0	0	1	1	0	0	0	0
15	83478195	ENSBTAG00000012540	-	A	G	AG	0	0	0	1	1	0	0	0	0
15	83478531	ENSBTAG00000012540	-	A	G	AG	0	0	0	1	1	0	0	0	0
16	2126672	-	+	A	G	AG	1	1	0	1	1	0	0	1	0
16	2678781	CNTN2	+	A	G	AG	1	0	0	0	0	0	0	0	0
16	2895582	ENSBTAG00000018774	-	A	G	AG	0	0	0	1	0	1	0	0	0
16	4747008	PFKFB2	+	A	G	AG	0	1	1	1	1	0	0	0	0
16	4747130	PFKFB2	+	A	G	AG	1	1	1	1	1	0	0	0	1
16	4747172	PFKFB2	+	A	G	AG	0	1	1	1	0	1	0	0	0
16	4747371	PFKFB2	+	A	G	AG	0	1	0	1	0	0	0	0	1
16	4747424	PFKFB2	+	A	G	AG	0	1	1	1	0	1	0	0	1
16	4999194	ENSBTAG00000047621	+	A	G	AG	0	0	0	0	1	0	0	1	0
16	5001897	ENSBTAG00000047621	+	A	G	AG	0	0	0	0	1	0	0	1	0
16	5001933	ENSBTAG00000047621	+	A	G	AG	0	0	0	0	1	0	0	1	0
16	6168809	-	-	A	G	AG	0	0	0	0	1	0	0	0	0
16	24122901	SLC30A10	-	A	G	AG	0	0	0	0	1	0	0	0	0
16	30389859	-	-	A	G	AG	0	0	0	0	1	1	0	0	0
16	39682339	FMO1	+	A	G	AG	0	0	0	0	1	0	0	0	0
16	39682381	FMO1	+	A	G	AG	0	0	0	0	1	0	0	0	0
16	39760006	FMO4	+	A	G	AG	0	1	0	1	1	1	0	1	0
16	39760062	FMO4	+	A	G	AG	0	1	0	1	1	1	0	1	0
16	39760080	FMO4	+	A	G	AG	0	1	0	1	1	1	0	1	0
16	39760106	FMO4	+	A	G	AG	0	0	0	1	1	0	0	0	0
16	39761209	FMO4	+	A	G	AG	0	1	0	1	1	1	0	1	0
16	39761247	FMO4	+	A	G	AG	0	1	0	1	1	1	0	1	0
16	44456890	NMNAT1	-	A	G	AG	0	1	0	1	1	1	0	1	0
16	44456944	NMNAT1	-	A	G	AG	1	0	0	0	0	0	0	0	0
16	44457147	NMNAT1	-	A	G	AG	0	1	0	1	1	1	0	1	0
16	44457185	NMNAT1	-	A	G	AG	0	1	0	0	1	0	0	0	0
16	55409215	PDPN	-	A	G	AG	0	0	0	1	0	1	0	0	0
16	59477883	-	-	A	G	AG	1	0	0	0	0	0	0	0	0
16	70759547	SMYD2	-	A	G	AG	1	1	0	0	0	1	0	0	0
16	73483515	-	+	A	G	AG	0	0	0	0	1	0	0	0	0
16	73616147	-	+	A	G	AG	0	1	0	0	1	1	0	1	0
16	77913300	ENSBTAG00000038171	+	A	G	AG	0	0	0	0	1	0	0	0	0
16	80984075	-	-	A	G	AG	0	0	0	0	0	1	0	0	0
17	18705175	MGARP	+	A	G	AG	1	0	1	1	1	0	0	0	0
17	18709254	MGARP	+	A	G	AG	1	0	0	0	1	0	0	0	0
17	18709290	MGARP	+	A	G	AG	1	0	0	0	0	0	0	0	0
17	46026934	ENSBTAG00000022084	-	A	G	AG	1	1	0	1	1	1	0	1	0
17	46027390	ENSBTAG00000022084	-	A	G	AG	1	0	0	0	0	0	0	0	0
17	55712558	HPD	+	A	G	AG	0	0	0	1	1	0	0	0	0
17	55718386	HPD	+	A	G	AG	0	0	1	0	0	0	0	0	0
17	60531716	-	+	A	G	AG	1	0	0	0	0	0	0	0	0
17	60532224	-	+	A	G	AG	1	0	0	0	0	0	0	0	0
17	60532270	-	+	A	G	AG	1	0	0	0	0	0	0	0	0
17	60534286	-	+	A	G	AG	1	0	0	0	0	0	0	0	0
17	60534370	-	+	A	G	AG	1	1	0	1	0	1	0	1	1
17	60534389	-	+	A	G	AG	1	0	0	0	0	0	0	0	1
17	60534500	-	+	A	G	AG	1	0	0	0	0	0	0	0	0
17	63280201	SDSL	-	A	G	AG	0	0	0	1	0	0	0	0	0
17	63569726	SLC8B1	-	A	G	AG	0	0	0	1	0	1	0	0	0
17	63569777	SLC8B1	-	A	G	AG	0	1	0	1	1	1	0	1	0
17	64505889	-	-	A	G	AG	0	0	0	1	1	1	0	0	0
17	64506062	-	-	A	G	AG	1	0	1	0	0	1	0	0	0
17	64506519	-	-	A	G	AG	0	0	0	0	0	0	1	0	0
17	64506546	-	-	A	G	AG	1	1	0	0	0	1	0	0	0
17	70267138	CHEK2	-	A	G	AG	1	1	0	1	0	0	0	0	0
17	71724200	TCN2	+	A	G	AG	0	1	0	1	1	1	0	1	1
18	2801487	ENSBTAG00000030600	-	A	G	AG	1	1	1	1	1	1	0	1	0
18	13342088	SLC7A5	-	A	G	AG	1	0	0	0	0	0	0	0	1
18	14587689	DPEP1	+	A	G	AG	0	0	0	1	0	0	0	0	0
18	23928351	LPCAT2	+	A	G	AG	0	1	0	1	1	1	0	1	0
18	23928785	LPCAT2	+	A	G	AG	0	1	0	1	0	1	0	0	0
18	34782889	CES3	+	A	G	AG	0	0	0	1	1	0	0	0	0
18	34783881	CES3	+	A	G	AG	0	0	0	0	1	0	0	0	0
18	39165490	DHX38	+	A	G	AG	0	0	0	0	1	0	0	1	0
18	48279842	PPP1R14A	-	A	G	AG	1	0	0	0	0	0	0	0	0
18	49645152	-	-	A	G	AG	1	0	0	0	0	0	0	0	0
18	49993900	PLD3	+	A	G	AG	1	1	0	1	1	0	0	0	0
18	49993972	PLD3	+	A	G	AG	1	0	0	1	0	1	0	0	0
18	50144794	SPTBN4	+	A	G	AG	1	0	0	0	0	0	0	0	0
18	50144800	SPTBN4	+	A	G	AG	1	0	0	0	0	0	0	0	0
18	50413871	-	-	A	G	AG	0	0	0	0	1	1	0	0	0
18	50575847	CYP2B6	-	A	G	AG	0	0	0	0	0	1	0	0	0
18	50576200	CYP2B6	-	A	G	AG	0	0	0	0	1	1	0	0	0
18	50576241	CYP2B6	-	A	G	AG	0	0	0	0	1	1	0	0	0
18	50579586	CYP2B6	-	A	G	AG	0	0	0	0	1	1	0	0	0
18	53050376	APOC4	+	A	G	AG	0	0	0	0	1	0	0	0	0
18	53051160	APOC4	+	A	G	AG	0	0	0	0	1	0	0	0	0
18	53051432	APOC4	+	A	G	AG	0	0	0	0	1	0	0	0	0
18	53053489	APOC4	+	A	G	AG	0	0	0	0	1	0	0	0	0
18	53274587	ENSBTAG00000030882	+	A	G	AG	0	0	0	1	1	0	0	0	0
18	53274594	ENSBTAG00000030882	+	A	G	AG	0	0	0	1	1	0	0	0	0
18	53274595	ENSBTAG00000030882	+	A	G	AG	0	0	0	1	1	0	0	0	0
18	53477622	-	+	A	G	AG	0	0	0	0	0	0	1	0	0
18	54325599	-	-	A	G	AG	0	0	0	1	0	0	0	0	0
18	54848469	-	-	A	G	AG	1	0	0	0	0	0	0	0	0
18	54848832	SLC8A2	-	A	G	AG	1	0	0	0	0	0	0	0	0
18	55222605	-	-	A	G	AG	0	0	0	0	1	0	0	0	0
18	56770432	VRK3	+	A	G	AG	0	0	0	1	1	0	0	0	0
18	56772045	VRK3	+	A	G	AG	0	1	0	1	1	0	0	0	0
18	56972578	NAPSA	-	A	G	AG	0	0	0	0	0	1	0	1	0
18	58072005	-	-	A	G	AG	1	0	0	0	0	0	0	0	0
18	61212422	ENSBTAG00000040392	-	A	G	AG	0	1	0	0	0	1	0	1	0
18	61638787	-	+	A	G	AG	0	1	0	0	0	0	0	1	0
19	14319731	HNF1B	-	A	G	AG	0	0	0	1	0	0	0	0	0
19	14787534	CCL16	+	A	G	AG	0	0	0	0	1	0	0	0	0
19	23258895	SLC43A2	-	A	G	AG	1	0	0	1	1	1	0	0	0
19	23375241	TLCD2	-	A	G	AG	0	0	0	1	0	1	0	0	0
19	24983053	EMC6	-	A	G	AG	1	0	0	0	0	0	0	0	0
19	25170271	ATP2A3	-	A	G	AG	0	1	0	1	0	1	0	1	0
19	27263739	ARRB2	+	A	G	AG	0	0	0	1	0	1	0	0	0
19	27981150	ATP1B2	+	A	G	AG	1	0	0	0	0	0	0	0	0
19	34522310	SLC47A2	+	A	G	AG	0	0	0	1	0	0	0	0	0
19	35381103	-	-	A	G	AG	0	0	0	0	1	0	0	0	0
19	35381117	-	-	A	G	AG	0	0	0	0	1	0	0	0	0
19	43603882	G6PC	+	A	G	AG	0	0	0	1	1	0	0	0	0
19	43603898	G6PC	+	A	G	AG	0	0	0	1	1	0	0	0	0
19	56981023	SLC16A5	-	A	G	AG	0	0	0	1	1	0	0	0	0
19	61223055	KCNJ16	-	A	G	AG	1	0	0	1	0	0	0	0	0
19	61223077	KCNJ16	-	A	G	AG	1	0	0	1	0	0	0	0	0
19	62268807	FAM20A	-	A	G	AG	0	0	0	0	1	0	0	0	0
20	26113901	-	-	A	G	AG	0	1	0	0	0	0	0	0	0
20	26114678	-	-	A	G	AG	0	0	1	0	1	1	0	1	0
20	35154320	C9	+	A	G	AG	0	0	0	0	1	0	0	0	0
20	71338691	-	+	A	G	AG	0	0	0	0	0	0	0	0	1
21	20354750	-	-	A	G	AG	0	1	1	1	0	1	0	0	0
21	20354778	-	-	A	G	AG	0	1	1	1	1	1	0	1	0
21	21107030	ABHD2	+	A	G	AG	0	0	0	1	1	1	0	1	0
21	21503828	PLIN1	-	A	G	AG	1	0	0	0	0	1	1	0	1
21	22727222	-	-	A	G	AG	1	1	0	1	1	1	0	0	0
21	22728175	-	-	A	G	AG	0	0	1	0	0	0	1	0	0
21	22728195	-	-	A	G	AG	0	0	1	0	0	0	0	0	0
21	22728218	-	-	A	G	AG	1	1	1	1	0	1	0	1	0
21	25679891	CTSH	-	A	G	AG	0	0	0	1	0	1	0	1	0
21	26643757	FAH	+	A	G	AG	0	0	0	1	1	0	0	0	1
21	26657935	-	-	A	G	AG	0	0	0	1	1	0	0	0	0
21	31455844	-	+	A	G	AG	1	1	1	0	0	1	0	1	0
21	39473183	-	-	A	G	AG	1	0	0	0	0	0	0	0	0
21	45354604	EAPP	-	A	G	AG	0	1	0	1	0	1	0	1	0
21	45356095	EAPP	-	A	G	AG	1	0	0	0	0	0	0	0	0
21	57150344	FBLN5	-	A	G	AG	0	0	0	0	0	0	0	1	0
21	60685618	-	-	A	G	AG	1	0	0	0	0	0	0	0	0
21	60987007	ENSBTAG00000007043	+	A	G	AG	0	0	0	0	1	0	0	0	0
21	60987008	ENSBTAG00000007043	+	A	G	AG	0	0	0	0	1	0	0	0	0
21	60987045	ENSBTAG00000007043	+	A	G	AG	0	0	0	0	1	0	0	0	0
21	60987803	ENSBTAG00000007043	+	A	G	AG	0	0	0	0	1	0	0	0	0
21	60987816	ENSBTAG00000007043	+	A	G	AG	0	0	0	0	1	0	0	0	0
21	60987861	ENSBTAG00000007043	+	A	G	AG	0	0	0	0	1	0	0	0	0
21	60987886	ENSBTAG00000007043	+	A	G	AG	0	0	0	0	1	0	0	0	0
21	63005893	PAPOLA	+	A	G	AG	1	0	0	1	1	1	0	1	0
21	67377623	-	+	A	G	AG	0	1	0	1	0	1	0	0	0
21	67383180	-	+	A	G	AG	1	1	1	1	1	0	1	0	0
21	67395046	-	+	A	G	AG	1	0	0	0	0	0	0	0	0
21	71386491	ENSBTAG00000047229	+	A	G	AG	1	0	0	1	0	0	0	0	0
22	6939360	CMTM7	+	A	G	AG	0	1	0	1	1	1	0	1	0
22	10696839	TRANK1	+	A	G	AG	0	0	1	0	1	0	0	0	0
22	12792844	MOBP	+	A	G	AG	1	0	0	0	0	0	0	0	0
22	12794276	MOBP	+	A	G	AG	1	0	0	0	0	0	0	1	0
22	39005364	CADPS	+	A	G	AG	1	0	0	0	0	0	0	0	0
22	49964132	DOCK3	-	A	G	AG	1	0	0	0	0	0	0	0	0
22	51729316	PRKAR2A	+	A	G	AG	0	0	0	0	0	1	0	0	0
22	61272279	-	-	A	G	AG	0	0	1	1	0	1	0	0	0
23	7192394	ENSBTAG00000012451	-	A	G	AG	0	0	0	0	0	0	0	1	0
23	7217487	-	-	A	G	AG	0	0	0	0	0	1	0	1	0
23	7217780	-	-	A	G	AG	0	1	0	0	0	1	0	1	0
23	7567294	ZBTB9	+	A	G	AG	1	0	0	0	0	0	0	0	0
23	7857711	LEMD2	-	A	G	AG	1	0	0	0	0	1	0	0	0
23	8268674	HMGA1	+	A	G	AG	1	1	0	1	1	1	0	1	0
23	13824877	DAAM2	-	A	G	AG	0	0	0	0	1	0	0	0	0
23	17795420	TMEM63B	+	A	G	AG	1	0	0	0	0	0	0	0	0
23	23795524	PKHD1	-	A	G	AG	0	0	0	1	1	0	0	0	0
23	27198837	C4A	-	A	G	AG	1	0	0	1	0	1	0	1	0
23	27198940	C4A	-	A	G	AG	0	0	0	0	0	1	0	0	1
23	27198950	C4A	-	A	G	AG	1	1	0	1	1	1	0	1	0
23	27199262	C4A	-	A	G	AG	1	1	1	1	1	1	1	1	0
23	27203153	DXO	-	A	G	AG	1	0	0	1	1	0	0	1	0
23	27321346	SNORD52	-	A	G	AG	1	1	0	1	1	1	0	1	0
23	28307413	ENSBTAG00000038619	+	A	G	AG	1	0	0	0	0	1	0	1	0
23	28311353	ENSBTAG00000038619	+	A	G	AG	0	0	0	1	1	1	0	0	0
23	28713747	PPP1R11	+	A	G	AG	0	0	0	0	0	1	0	1	0
23	30316770	ZSCAN16	-	A	G	AG	1	0	0	0	1	1	0	1	0
23	44748976	-	-	A	G	AG	0	0	0	0	1	0	0	0	0
23	44749058	-	-	A	G	AG	0	0	0	0	1	0	0	0	0
23	44751063	-	-	A	G	AG	0	0	0	0	1	0	0	0	0
23	49422772	RPP40	+	A	G	AG	1	1	0	1	0	0	0	1	1
23	49424038	RPP40	+	A	G	AG	1	0	0	1	0	0	0	1	0
24	790408	TXNL4A	-	A	G	AG	0	1	0	0	0	0	0	0	0
24	2588878	MBP	+	A	G	AG	1	0	0	0	0	0	0	0	0
24	20149515	-	-	A	G	AG	1	0	0	0	0	1	0	1	0
24	22207840	MAPRE2	-	A	G	AG	1	1	0	0	0	0	0	0	0
24	36119800	ADCYAP1	+	A	G	AG	1	0	0	0	0	0	0	0	0
24	45860866	SLC14A2	+	A	G	AG	0	0	0	1	0	0	0	0	0
24	45861390	SLC14A2	+	A	G	AG	0	0	0	1	0	0	0	0	0
24	46992508	PIAS2	-	A	G	AG	1	0	0	0	0	1	0	0	1
24	49704880	-	+	A	G	AG	1	0	0	1	0	0	0	0	1
24	49704983	-	+	A	G	AG	1	0	0	1	0	0	0	0	0
24	57136048	ST8SIA3	+	A	G	AG	1	0	0	0	0	0	0	0	0
24	57136051	ST8SIA3	+	A	G	AG	1	0	0	0	0	0	0	0	0
24	57138226	ST8SIA3	+	A	G	AG	1	0	0	0	0	0	0	0	0
24	57138239	ST8SIA3	+	A	G	AG	1	0	0	0	0	0	0	0	0
25	247945	LUC7L	-	A	G	AG	1	0	0	1	0	0	0	0	0
25	3984206	PPL	-	A	G	AG	0	0	0	1	0	1	0	0	0
25	13917056	ENSBTAG00000047520	+	A	G	AG	1	0	0	1	1	0	0	0	0
25	13917121	ENSBTAG00000047520	+	A	G	AG	0	0	0	1	1	0	0	0	0
25	13917861	ENSBTAG00000047520	+	A	G	AG	1	0	0	1	1	0	0	0	0
25	13917957	ENSBTAG00000047520	+	A	G	AG	0	0	0	1	1	0	0	0	0
25	18318935	ENSBTAG00000019423	+	A	G	AG	0	0	0	1	1	0	0	0	0
25	18320489	ENSBTAG00000019423	+	A	G	AG	0	0	0	1	1	0	0	0	0
25	18321935	ENSBTAG00000019423	+	A	G	AG	0	0	0	0	1	0	0	0	0
25	22847508	ARHGAP17	-	A	G	AG	0	1	0	1	1	1	0	1	1
25	26935645	ITGAL	+	A	G	AG	0	0	0	0	1	0	0	1	0
25	28193707	-	+	A	G	AG	0	0	0	0	1	0	0	1	0
25	28193792	-	+	A	G	AG	1	1	0	0	1	0	0	0	0
25	28194215	-	+	A	G	AG	0	1	0	1	1	1	0	1	0
25	28194287	-	+	A	G	AG	1	1	0	1	1	1	0	1	1
25	28246191	ENSBTAG00000015314	-	A	G	AG	0	0	0	0	1	0	0	0	0
25	28246238	ENSBTAG00000015314	-	A	G	AG	0	0	0	1	1	0	0	1	0
25	28246857	ENSBTAG00000015314	-	A	G	AG	1	0	0	0	1	1	0	0	0
25	33796989	ELN	-	A	G	AG	0	0	0	0	0	1	0	0	0
25	33797057	ELN	-	A	G	AG	0	0	0	0	0	1	0	0	0
25	35110189	ALKBH4	+	A	G	AG	1	1	0	1	0	1	0	0	0
25	36436277	GIGYF1	+	A	G	AG	0	0	0	0	0	0	0	1	1
25	37260794	-	-	A	G	AG	0	0	0	0	1	0	0	0	0
25	37261069	-	-	A	G	AG	0	0	0	0	1	0	0	0	0
26	16454621	ENSBTAG00000024700	-	A	G	AG	0	0	0	0	1	0	0	0	0
26	17149018	ENSBTAG00000020589	+	A	G	AG	0	0	0	0	0	0	0	1	0
26	17149837	ENSBTAG00000020589	+	A	G	AG	0	0	0	0	0	1	0	1	0
26	17151929	ENSBTAG00000020589	+	A	G	AG	0	0	0	0	0	1	0	1	0
26	20890276	U6	-	A	G	AG	0	0	0	0	1	0	0	0	0
26	20890291	U6	-	A	G	AG	0	0	0	0	1	0	0	0	0
26	20890344	U6	-	A	G	AG	0	0	0	0	1	0	0	0	0
26	20902436	ENSBTAG00000023939	-	A	G	AG	0	0	0	0	1	0	0	0	0
26	25825105	PAOX	-	A	G	AG	1	0	0	1	0	1	0	0	0
26	43784264	-	+	A	G	AG	1	0	0	0	0	0	0	0	0
26	47844345	-	+	A	G	AG	1	0	0	0	0	0	0	0	0
27	292344	KBTBD11	+	A	G	AG	1	1	0	1	0	1	0	0	0
27	13533999	STOX2	+	A	G	AG	0	0	1	1	0	0	0	0	0
27	14710764	ANKRD37	-	A	G	AG	1	0	0	0	0	0	0	0	0
27	14904052	ENSBTAG00000047857	-	A	G	AG	0	0	0	0	1	0	0	0	0
27	14904106	ENSBTAG00000047857	-	A	G	AG	0	0	0	0	1	1	0	0	0
27	14906042	ENSBTAG00000047857	-	A	G	AG	1	1	0	1	1	1	0	1	1
27	15347331	F11	+	A	G	AG	0	0	0	0	1	0	0	0	0
27	18473059	FGL1	+	A	G	AG	0	0	0	0	1	0	0	0	0
27	25838176	-	+	A	G	AG	0	1	0	1	1	1	0	0	0
27	33015916	ASH2L	+	A	G	AG	1	1	0	1	1	1	0	1	1
27	33015945	ASH2L	+	A	G	AG	1	0	0	1	0	1	0	1	0
X	18885623	ENSBTAG00000047954	+	A	G	AG	1	1	0	1	0	1	0	1	1
X	34866869	GABRA3	-	A	G	AG	1	0	0	0	0	0	0	0	0
X	39044541	SNORA56	-	A	G	AG	0	0	0	1	1	1	0	1	0
X	40313487	FLNA	-	A	G	AG	1	1	0	1	0	1	1	1	1
X	55121447	DRP2	+	A	G	AG	1	0	0	0	0	0	0	0	0
X	55121478	DRP2	+	A	G	AG	1	0	0	0	0	0	0	0	0
X	82022021	bta-mir-374b	+	A	G	AG	1	0	0	1	1	1	0	1	1
X	82022089	bta-mir-374b	+	A	G	AG	1	1	0	1	1	1	0	0	1
X	82022138	bta-mir-374b	+	A	G	AG	1	0	0	1	0	0	0	1	1
X	89712883	-	+	A	G	AG	0	0	1	0	0	0	0	0	0
X	90855258	UBA1	+	A	G	AG	0	1	0	0	1	0	0	1	0
X	97755532	PFKFB1	-	A	G	AG	0	0	0	0	1	0	0	0	0
X	97755579	PFKFB1	-	A	G	AG	0	0	0	0	1	0	0	0	0
X	97755899	PFKFB1	-	A	G	AG	0	0	0	0	1	0	0	0	0
X	105379118	MAOA	-	A	G	AG	0	1	0	1	0	1	0	1	0
X	105379138	MAOA	-	A	G	AG	0	1	1	1	0	1	0	0	0
X	105379866	MAOA	-	A	G	AG	0	1	0	1	0	1	0	1	0
X	105379880	MAOA	-	A	G	AG	1	1	1	1	0	1	0	1	0
X	130312839	EIF1AY	+	A	G	AG	0	1	0	1	1	0	0	1	1
X	140113149	-	+	A	G	AG	1	1	0	1	1	1	0	0	0
X	140113182	-	+	A	G	AG	1	1	0	1	1	1	0	0	0
X	140113191	-	+	A	G	AG	1	1	0	1	1	1	0	0	1
X	140113220	-	+	A	G	AG	1	1	0	1	1	1	0	0	1
X	140117455	-	-	A	G	AG	0	1	0	0	0	0	1	0	0
X	140151813	-	-	A	G	AG	0	1	0	1	0	0	1	0	1
X	140187679	CD99	-	A	G	AG	0	0	1	0	1	0	0	1	0
X	140190047	CD99	-	A	G	AG	0	0	0	1	0	1	0	0	0
X	140190331	CD99	-	A	G	AG	1	1	1	1	1	1	0	1	0
X	140190411	CD99	-	A	G	AG	1	1	1	1	1	1	0	1	0

## Sheet: Common in tissues
Supplementary File S2. Distribution of common RNA editing sites among different tissues.
	Brain	Colon	Heart	Kidney	Liver	Lung	Skeletal_Muscle	Spleen
Brain
Colon	92
Heart	27	36
Kidney	124	139	44
Liver	81	113	30	158
Lung	119	135	42	163	128
Skeletal_Muscle	7	10	10	9	4	8
Spleen	93	113	31	135	121	154	5
Testes	46	48	13	58	47	55	7	48
