# Supplementary material for: Genome-wide identification and analysis of A-to-I RNA editing events in bovine by transcriptome sequencing
Source: PLoS One. 2018 Feb 22;13(2):e0193316. doi: 10.1371/journal.pone.0193316 (PMC5823453; doi:10.1371/journal.pone.0193316)
Supplement: S4 File — Also, editing ratio of each editing site in each tissue is provided. (XLSX) [file pone.0193316.s004.xlsx]

## Sheet: All_A-to-G_Sites
Supplementary File S4. List of tissue specific edited genes in different tissues of bovine and gene enrichment analysis of these genes. Also, editing ratio of each editing site in each tissue is provided.
Chr	Pos	Strand	Ref	Alt	Type	Annotation	Gene name	Brain	Colon	Heart	Kidney	Liver	Lung	Skeletal_Muscle	Spleen	Testes	Number of edited tissues
X	55121447	+	A	G	AG	DOWNSTREAM	DRP2	0.8	0	0	0	0	0	0	0	0	1
11	8720857	+	A	G	AG	INTERGENIC	-	0.78	0	0	0	0	0	0	0	0	1
8	90645408	+	A	G	AG	DOWNSTREAM	S1PR3	0.77	0	0	0	0	0	0	0	0	1
9	48600848	-	A	G	AG	NON_SYNONYMOUS_CODING	GRIK2	0.76	0	0	0	0	0	0	0	0	1
10	19419779	-	A	G	AG	INTERGENIC	-	0.71	0	0	0	0	0	0	0	0	1
7	52704963	+	A	G	AG	INTRON	PSD2	0.71	0	0	0	0	0	0	0	0	1
10	48259876	+	A	G	AG	INTRON	VPS13C	0.62	0	0	0	0	0	0	0	0	1
7	71024261	+	A	G	AG	NON_SYNONYMOUS_CODING	CYFIP2	0.6	0	0	0	0	0	0	0	0	1
16	44456944	-	A	G	AG	DOWNSTREAM	NMNAT1	0.6	0	0	0	0	0	0	0	0	1
21	60685618	-	A	G	AG	INTERGENIC	-	0.59	0	0	0	0	0	0	0	0	1
22	12792844	+	A	G	AG	INTRON	MOBP	0.59	0	0	0	0	0	0	0	0	1
7	21305523	-	A	G	AG	DOWNSTREAM	ATCAY	0.58	0	0	0	0	0	0	0	0	1
2	116330315	+	A	G	AG	DOWNSTREAM	ENSBTAG00000021319	0.57	0	0	0	0	0	0	0	0	1
6	3421375	-	A	G	AG	DOWNSTREAM	CCNA2	0.56	0	0	0	0	0	0	0	0	1
X	55121478	+	A	G	AG	DOWNSTREAM	DRP2	0.55	0	0	0	0	0	0	0	0	1
1	97763408	+	A	G	AG	DOWNSTREAM	SLC7A14	0.55	0	0	0	0	0	0	0	0	1
15	2444171	-	A	G	AG	INTERGENIC	-	0.54	0	0	0	0	0	0	0	0	1
5	38395545	+	A	G	AG	DOWNSTREAM	PPHLN1	0.54	0	0	0	0	0	0	0	0	1
17	60534500	+	A	G	AG	INTERGENIC	-	0.53	0	0	0	0	0	0	0	0	1
6	61806881	+	A	G	AG	INTRON	UCHL1	0.53	0	0	0	0	0	0	0	0	1
7	55501022	-	A	G	AG	INTERGENIC	-	0.51	0	0	0	0	0	0	0	0	1
2	66513409	+	A	G	AG	INTERGENIC	-	0.47	0	0	0	0	0	0	0	0	1
7	21305424	-	A	G	AG	DOWNSTREAM	ATCAY	0.47	0	0	0	0	0	0	0	0	1
16	2678781	+	A	G	AG	INTRON	CNTN2	0.47	0	0	0	0	0	0	0	0	1
7	21304475	-	A	G	AG	DOWNSTREAM	ATCAY	0.45	0	0	0	0	0	0	0	0	1
10	21566204	+	A	G	AG	INTRON	SLC7A8	0.45	0	0	0	0	0	0	0	0	1
15	47388884	-	A	G	AG	INTRON	CCKBR	0.44	0	0	0	0	0	0	0	0	1
9	7468284	-	A	G	AG	INTERGENIC	-	0.42	0	0	0	0	0	0	0	0	1
9	28605816	-	A	G	AG	INTERGENIC	-	0.41	0	0	0	0	0	0	0	0	1
18	49645152	-	A	G	AG	INTERGENIC	-	0.4	0	0	0	0	0	0	0	0	1
18	50144794	+	A	G	AG	INTRON	SPTBN4	0.39	0	0	0	0	0	0	0	0	1
12	62481777	-	A	G	AG	INTERGENIC	-	0.37	0	0	0	0	0	0	0	0	1
7	21304551	-	A	G	AG	DOWNSTREAM	ATCAY	0.37	0	0	0	0	0	0	0	0	1
11	58642597	+	A	G	AG	INTERGENIC	-	0.36	0	0	0	0	0	0	0	0	1
22	39005364	+	A	G	AG	NON_SYNONYMOUS_CODING	CADPS	0.35	0	0	0	0	0	0	0	0	1
23	17795420	+	A	G	AG	NON_SYNONYMOUS_CODING	TMEM63B	0.35	0	0	0	0	0	0	0	0	1
12	40406202	-	A	G	AG	INTERGENIC	-	0.34	0	0	0	0	0	0	0	0	1
X	34866869	-	A	G	AG	NON_SYNONYMOUS_CODING	GABRA3	0.34	0	0	0	0	0	0	0	0	1
2	67044693	+	A	G	AG	INTERGENIC	-	0.33	0	0	0	0	0	0	0	0	1
11	8723040	+	A	G	AG	INTERGENIC	-	0.33	0	0	0	0	0	0	0	0	1
17	60534286	+	A	G	AG	INTERGENIC	-	0.33	0	0	0	0	0	0	0	0	1
14	68164978	+	A	G	AG	INTRON	ENSBTAG00000046739	0.33	0	0	0	0	0	0	0	0	1
2	66731538	+	A	G	AG	INTERGENIC	-	0.32	0	0	0	0	0	0	0	0	1
17	60532224	+	A	G	AG	INTERGENIC	-	0.32	0	0	0	0	0	0	0	0	1
5	76189492	-	A	G	AG	INTERGENIC	-	0.32	0	0	0	0	0	0	0	0	1
7	55501349	-	A	G	AG	INTERGENIC	-	0.32	0	0	0	0	0	0	0	0	1
12	40359374	-	A	G	AG	INTERGENIC	-	0.31	0	0	0	0	0	0	0	0	1
13	75618114	-	A	G	AG	INTERGENIC	-	0.31	0	0	0	0	0	0	0	0	1
7	21305516	-	A	G	AG	DOWNSTREAM	ATCAY	0.31	0	0	0	0	0	0	0	0	1
22	49964132	-	A	G	AG	INTRON	DOCK3	0.31	0	0	0	0	0	0	0	0	1
18	54848469	-	A	G	AG	INTERGENIC	-	0.3	0	0	0	0	0	0	0	0	1
13	66624744	-	A	G	AG	DOWNSTREAM	SOGA1	0.3	0	0	0	0	0	0	0	0	1
24	57136051	+	A	G	AG	DOWNSTREAM	ST8SIA3	0.3	0	0	0	0	0	0	0	0	1
19	27981150	+	A	G	AG	DOWNSTREAM	ATP1B2	0.29	0	0	0	0	0	0	0	0	1
1	23457892	+	A	G	AG	INTERGENIC	-	0.28	0	0	0	0	0	0	0	0	1
18	54848832	-	A	G	AG	DOWNSTREAM	SLC8A2	0.28	0	0	0	0	0	0	0	0	1
5	105663515	-	A	G	AG	NON_SYNONYMOUS_CODING	KCNA1	0.27	0	0	0	0	0	0	0	0	1
10	88526430	+	A	G	AG	DOWNSTREAM	GPATCH2L	0.25	0	0	0	0	0	0	0	0	1
24	57138226	+	A	G	AG	DOWNSTREAM	ST8SIA3	0.25	0	0	0	0	0	0	0	0	1
17	60532270	+	A	G	AG	INTERGENIC	-	0.24	0	0	0	0	0	0	0	0	1
16	59477883	-	A	G	AG	INTERGENIC	-	0.24	0	0	0	0	0	0	0	0	1
13	48448509	+	A	G	AG	INTRON	CHGB	0.24	0	0	0	0	0	0	0	0	1
21	67395046	+	A	G	AG	INTERGENIC	-	0.23	0	0	0	0	0	0	0	0	1
7	21305389	-	A	G	AG	DOWNSTREAM	ATCAY	0.23	0	0	0	0	0	0	0	0	1
11	98858394	+	A	G	AG	INTRON	DNM1	0.23	0	0	0	0	0	0	0	0	1
1	139939024	+	A	G	AG	DOWNSTREAM	MRPL3	0.23	0	0	0	0	0	0	0	0	1
11	75039326	-	A	G	AG	UPSTREAM	SF3B6	0.23	0	0	0	0	0	0	0	0	1
26	43784264	+	A	G	AG	INTERGENIC	-	0.22	0	0	0	0	0	0	0	0	1
11	90667015	-	A	G	AG	INTERGENIC	-	0.22	0	0	0	0	0	0	0	0	1
17	46027390	-	A	G	AG	DOWNSTREAM	ENSBTAG00000022084	0.22	0	0	0	0	0	0	0	0	1
12	34242914	+	A	G	AG	INTERGENIC	-	0.21	0	0	0	0	0	0	0	0	1
27	14710764	-	A	G	AG	DOWNSTREAM	ANKRD37	0.21	0	0	0	0	0	0	0	0	1
12	40498003	-	A	G	AG	INTERGENIC	-	0.2	0	0	0	0	0	0	0	0	1
24	57138239	+	A	G	AG	DOWNSTREAM	ST8SIA3	0.2	0	0	0	0	0	0	0	0	1
2	66684908	+	A	G	AG	INTERGENIC	-	0.19	0	0	0	0	0	0	0	0	1
11	12337768	+	A	G	AG	INTERGENIC	-	0.19	0	0	0	0	0	0	0	0	1
18	50144800	+	A	G	AG	INTRON	SPTBN4	0.19	0	0	0	0	0	0	0	0	1
17	18709290	+	A	G	AG	UPSTREAM	MGARP	0.18	0	0	0	0	0	0	0	0	1
13	66624308	-	A	G	AG	DOWNSTREAM	SOGA1	0.18	0	0	0	0	0	0	0	0	1
5	28826685	+	A	G	AG	UTR_3_PRIME	TFCP2	0.18	0	0	0	0	0	0	0	0	1
21	45356095	-	A	G	AG	UTR_3_PRIME	EAPP	0.17	0	0	0	0	0	0	0	0	1
10	19419125	-	A	G	AG	INTERGENIC	-	0.16	0	0	0	0	0	0	0	0	1
23	7567294	+	A	G	AG	UPSTREAM	ZBTB9	0.16	0	0	0	0	0	0	0	0	1
1	129378598	-	A	G	AG	INTERGENIC	-	0.15	0	0	0	0	0	0	0	0	1
1	129382110	-	A	G	AG	INTERGENIC	-	0.15	0	0	0	0	0	0	0	0	1
18	58072005	-	A	G	AG	INTERGENIC	-	0.15	0	0	0	0	0	0	0	0	1
24	36119800	+	A	G	AG	UTR_3_PRIME	ADCYAP1	0.15	0	0	0	0	0	0	0	0	1
7	21304573	-	A	G	AG	DOWNSTREAM	ATCAY	0.15	0	0	0	0	0	0	0	0	1
15	47459965	+	A	G	AG	UPSTREAM	C11orf42	0.15	0	0	0	0	0	0	0	0	1
11	102793146	+	A	G	AG	DOWNSTREAM	GTF3C4	0.15	0	0	0	0	0	0	0	0	1
1	56897699	+	A	G	AG	DOWNSTREAM	PLCXD2	0.15	0	0	0	0	0	0	0	0	1
11	99621615	+	A	G	AG	UTR_3_PRIME	PPP2R4	0.15	0	0	0	0	0	0	0	0	1
6	61806200	+	A	G	AG	INTRON	UCHL1	0.15	0	0	0	0	0	0	0	0	1
26	47844345	+	A	G	AG	INTERGENIC	-	0.14	0	0	0	0	0	0	0	0	1
18	48279842	-	A	G	AG	DOWNSTREAM	PPP1R14A	0.14	0	0	0	0	0	0	0	0	1
10	62474265	+	A	G	AG	INTRON	SLC24A5	0.14	0	0	0	0	0	0	0	0	1
17	60531716	+	A	G	AG	INTERGENIC	-	0.13	0	0	0	0	0	0	0	0	1
8	75042879	-	A	G	AG	UTR_3_PRIME	PNMA2	0.13	0	0	0	0	0	0	0	0	1
11	106456472	+	A	G	AG	DOWNSTREAM	C9orf116	0.12	0	0	0	0	0	0	0	0	1
7	84521352	-	A	G	AG	DOWNSTREAM	RPS23	0.12	0	0	0	0	0	0	0	0	1
24	57136048	+	A	G	AG	DOWNSTREAM	ST8SIA3	0.12	0	0	0	0	0	0	0	0	1
21	39473183	-	A	G	AG	INTERGENIC	-	0.11	0	0	0	0	0	0	0	0	1
24	2588878	+	A	G	AG	INTRON	MBP	0.11	0	0	0	0	0	0	0	0	1
5	74253201	-	A	G	AG	DOWNSTREAM	RBFOX2	0.11	0	0	0	0	0	0	0	0	1
4	93601233	+	A	G	AG	INTRON	CCDC136	0.1	0	0	0	0	0	0	0	0	1
19	24983053	-	A	G	AG	DOWNSTREAM	EMC6	0.1	0	0	0	0	0	0	0	0	1
8	90645396	+	A	G	AG	DOWNSTREAM	S1PR3	0.1	0	0	0	0	0	0	0	0	1
10	73628813	-	A	G	AG	SYNONYMOUS_CODING	ENSBTAG00000047000	0	0.75	0	0	0	0	0	0	0	1
7	5274066	-	A	G	AG	INTRON	B3GNT3	0	0.4	0	0	0	0	0	0	0	1
20	26113901	-	A	G	AG	INTERGENIC	-	0	0.17	0	0	0	0	0	0	0	1
24	790408	-	A	G	AG	DOWNSTREAM	TXNL4A	0	0.13	0	0	0	0	0	0	0	1
1	45480207	+	A	G	AG	DOWNSTREAM	ADGRG7	0	0.12	0	0	0	0	0	0	0	1
13	51751041	-	A	G	AG	INTRON	PANK2	0	0.12	0	0	0	0	0	0	0	1
1	68427738	+	A	G	AG	DOWNSTREAM	5S_rRNA	0	0	0.67	0	0	0	0	0	0	1
11	9298400	-	A	G	AG	INTRON	FHL2	0	0	0.5	0	0	0	0	0	0	1
21	22728195	-	A	G	AG	INTERGENIC	-	0	0	0.47	0	0	0	0	0	0	1
6	81773778	+	A	G	AG	INTERGENIC	-	0	0	0.43	0	0	0	0	0	0	1
11	9299104	-	A	G	AG	INTRON	FHL2	0	0	0.43	0	0	0	0	0	0	1
2	129439837	+	A	G	AG	DOWNSTREAM	MYOM3	0	0	0.43	0	0	0	0	0	0	1
1	403836	+	A	G	AG	INTRON	ENSBTAG00000001150	0	0	0.37	0	0	0	0	0	0	1
X	89712883	+	A	G	AG	INTERGENIC	-	0	0	0.36	0	0	0	0	0	0	1
7	77257468	+	A	G	AG	DOWNSTREAM	CCNG1	0	0	0.3	0	0	0	0	0	0	1
8	75243067	-	A	G	AG	INTERGENIC	-	0	0	0.19	0	0	0	0	0	0	1
11	9299037	-	A	G	AG	INTRON	FHL2	0	0	0.19	0	0	0	0	0	0	1
17	55718386	+	A	G	AG	INTRON	HPD	0	0	0.18	0	0	0	0	0	0	1
7	40247064	+	A	G	AG	INTRON	SLC34A1	0	0	0	0.74	0	0	0	0	0	1
9	97820708	-	A	G	AG	INTRON	SLC22A2	0	0	0	0.63	0	0	0	0	0	1
11	1594339	-	A	G	AG	DOWNSTREAM	BUB1	0	0	0	0.56	0	0	0	0	0	1
18	54325599	-	A	G	AG	INTERGENIC	-	0	0	0	0.46	0	0	0	0	0	1
9	97820756	-	A	G	AG	INTRON	SLC22A2	0	0	0	0.46	0	0	0	0	0	1
13	5475966	-	A	G	AG	INTERGENIC	-	0	0	0	0.39	0	0	0	0	0	1
19	34522310	+	A	G	AG	DOWNSTREAM	SLC47A2	0	0	0	0.35	0	0	0	0	0	1
2	134769391	-	A	G	AG	INTERGENIC	-	0	0	0	0.34	0	0	0	0	0	1
14	8008514	-	A	G	AG	INTERGENIC	-	0	0	0	0.34	0	0	0	0	0	1
18	14587689	+	A	G	AG	DOWNSTREAM	DPEP1	0	0	0	0.31	0	0	0	0	0	1
11	1594468	-	A	G	AG	DOWNSTREAM	BUB1	0	0	0	0.26	0	0	0	0	0	1
24	45861390	+	A	G	AG	DOWNSTREAM	SLC14A2	0	0	0	0.26	0	0	0	0	0	1
11	1592984	-	A	G	AG	DOWNSTREAM	BUB1	0	0	0	0.25	0	0	0	0	0	1
2	134767808	-	A	G	AG	INTERGENIC	-	0	0	0	0.23	0	0	0	0	0	1
19	14319731	-	A	G	AG	INTRON	HNF1B	0	0	0	0.23	0	0	0	0	0	1
12	83256099	-	A	G	AG	INTERGENIC	-	0	0	0	0.22	0	0	0	0	0	1
15	67565811	-	A	G	AG	INTRON	COMMD9	0	0	0	0.22	0	0	0	0	0	1
24	45860866	+	A	G	AG	DOWNSTREAM	SLC14A2	0	0	0	0.21	0	0	0	0	0	1
11	1594296	-	A	G	AG	DOWNSTREAM	BUB1	0	0	0	0.2	0	0	0	0	0	1
9	97820803	-	A	G	AG	INTRON	SLC22A2	0	0	0	0.2	0	0	0	0	0	1
7	40247108	+	A	G	AG	INTRON	SLC34A1	0	0	0	0.2	0	0	0	0	0	1
2	134769385	-	A	G	AG	INTERGENIC	-	0	0	0	0.19	0	0	0	0	0	1
1	71072693	+	A	G	AG	INTRON	MUC20	0	0	0	0.19	0	0	0	0	0	1
7	40247221	+	A	G	AG	INTRON	SLC34A1	0	0	0	0.19	0	0	0	0	0	1
14	79377261	-	A	G	AG	INTRON	CA2	0	0	0	0.18	0	0	0	0	0	1
10	85095070	+	A	G	AG	INTERGENIC	-	0	0	0	0.17	0	0	0	0	0	1
14	8008829	-	A	G	AG	INTERGENIC	-	0	0	0	0.17	0	0	0	0	0	1
11	1594169	-	A	G	AG	DOWNSTREAM	BUB1	0	0	0	0.16	0	0	0	0	0	1
9	61847238	-	A	G	AG	DOWNSTREAM	PM20D2	0	0	0	0.15	0	0	0	0	0	1
17	63280201	-	A	G	AG	INTRON	SDSL	0	0	0	0.15	0	0	0	0	0	1
10	85096818	+	A	G	AG	INTERGENIC	-	0	0	0	0.14	0	0	0	0	0	1
9	61845537	-	A	G	AG	DOWNSTREAM	PM20D2	0	0	0	0.13	0	0	0	0	0	1
14	8008886	-	A	G	AG	INTERGENIC	-	0	0	0	0.11	0	0	0	0	0	1
11	1592943	-	A	G	AG	DOWNSTREAM	BUB1	0	0	0	0.11	0	0	0	0	0	1
26	20890344	-	A	G	AG	DOWNSTREAM	U6	0	0	0	0	0.84	0	0	0	0	1
6	90302238	+	A	G	AG	INTRON	AFM	0	0	0	0	0.81	0	0	0	0	1
21	60987816	+	A	G	AG	DOWNSTREAM	ENSBTAG00000007043	0	0	0	0	0.79	0	0	0	0	1
6	90302190	+	A	G	AG	INTRON	AFM	0	0	0	0	0.68	0	0	0	0	1
26	20890276	-	A	G	AG	DOWNSTREAM	U6	0	0	0	0	0.63	0	0	0	0	1
27	15347331	+	A	G	AG	UPSTREAM	F11	0	0	0	0	0.56	0	0	0	0	1
5	89047768	+	A	G	AG	INTRON	GYS2	0	0	0	0	0.56	0	0	0	0	1
1	97244367	+	A	G	AG	INTRON	SLC2A2	0	0	0	0	0.56	0	0	0	0	1
25	37261069	-	A	G	AG	INTERGENIC	-	0	0	0	0	0.49	0	0	0	0	1
21	60987045	+	A	G	AG	DOWNSTREAM	ENSBTAG00000007043	0	0	0	0	0.47	0	0	0	0	1
23	44748976	-	A	G	AG	INTERGENIC	-	0	0	0	0	0.46	0	0	0	0	1
8	112311719	-	A	G	AG	INTRON	C5	0	0	0	0	0.43	0	0	0	0	1
X	97755532	-	A	G	AG	INTRON	PFKFB1	0	0	0	0	0.43	0	0	0	0	1
18	53051432	+	A	G	AG	UPSTREAM	APOC4	0	0	0	0	0.42	0	0	0	0	1
5	72054298	+	A	G	AG	UPSTREAM	ENSBTAG00000018556	0	0	0	0	0.41	0	0	0	0	1
1	71358442	+	A	G	AG	INTERGENIC	-	0	0	0	0	0.4	0	0	0	0	1
5	89320185	-	A	G	AG	DOWNSTREAM	ENSBTAG00000022329	0	0	0	0	0.39	0	0	0	0	1
6	90393953	+	A	G	AG	INTRON	RASSF6	0	0	0	0	0.39	0	0	0	0	1
1	97245014	+	A	G	AG	INTRON	SLC2A2	0	0	0	0	0.38	0	0	0	0	1
11	78041124	+	A	G	AG	DOWNSTREAM	APOB	0	0	0	0	0.36	0	0	0	0	1
18	53053489	+	A	G	AG	UPSTREAM	APOC4	0	0	0	0	0.36	0	0	0	0	1
7	19014122	+	A	G	AG	INTRON	C3	0	0	0	0	0.36	0	0	0	0	1
26	16454621	-	A	G	AG	INTRON	ENSBTAG00000024700	0	0	0	0	0.36	0	0	0	0	1
8	22493821	+	A	G	AG	INTERGENIC	-	0	0	0	0	0.35	0	0	0	0	1
6	90770818	-	A	G	AG	INTERGENIC	-	0	0	0	0	0.35	0	0	0	0	1
1	127800438	+	A	G	AG	DOWNSTREAM	GK5	0	0	0	0	0.35	0	0	0	0	1
X	97755899	-	A	G	AG	INTRON	PFKFB1	0	0	0	0	0.35	0	0	0	0	1
26	20890291	-	A	G	AG	DOWNSTREAM	U6	0	0	0	0	0.35	0	0	0	0	1
19	62268807	-	A	G	AG	UPSTREAM	FAM20A	0	0	0	0	0.34	0	0	0	0	1
12	15013629	+	A	G	AG	INTERGENIC	-	0	0	0	0	0.33	0	0	0	0	1
18	55222605	-	A	G	AG	INTERGENIC	-	0	0	0	0	0.33	0	0	0	0	1
23	44751063	-	A	G	AG	INTERGENIC	-	0	0	0	0	0.33	0	0	0	0	1
18	53051160	+	A	G	AG	UPSTREAM	APOC4	0	0	0	0	0.31	0	0	0	0	1
2	98895906	+	A	G	AG	INTRON	CPS1	0	0	0	0	0.31	0	0	0	0	1
1	71358468	+	A	G	AG	INTERGENIC	-	0	0	0	0	0.3	0	0	0	0	1
1	71358680	+	A	G	AG	INTERGENIC	-	0	0	0	0	0.3	0	0	0	0	1
21	60987008	+	A	G	AG	DOWNSTREAM	ENSBTAG00000007043	0	0	0	0	0.3	0	0	0	0	1
15	32417149	+	A	G	AG	INTRON	SC5D	0	0	0	0	0.3	0	0	0	0	1
16	73483515	+	A	G	AG	INTERGENIC	-	0	0	0	0	0.29	0	0	0	0	1
21	60987861	+	A	G	AG	DOWNSTREAM	ENSBTAG00000007043	0	0	0	0	0.29	0	0	0	0	1
15	35012951	+	A	G	AG	DOWNSTREAM	TPH1	0	0	0	0	0.29	0	0	0	0	1
14	47261129	-	A	G	AG	INTERGENIC	-	0	0	0	0	0.28	0	0	0	0	1
16	39682339	+	A	G	AG	INTRON	FMO1	0	0	0	0	0.26	0	0	0	0	1
14	47261070	-	A	G	AG	INTERGENIC	-	0	0	0	0	0.25	0	0	0	0	1
19	35381117	-	A	G	AG	INTERGENIC	-	0	0	0	0	0.25	0	0	0	0	1
7	62594506	+	A	G	AG	INTRON	ABLIM3	0	0	0	0	0.25	0	0	0	0	1
21	60987007	+	A	G	AG	DOWNSTREAM	ENSBTAG00000007043	0	0	0	0	0.25	0	0	0	0	1
6	88697783	-	A	G	AG	INTRON	GC	0	0	0	0	0.25	0	0	0	0	1
6	90749029	-	A	G	AG	INTERGENIC	-	0	0	0	0	0.24	0	0	0	0	1
10	10137445	+	A	G	AG	INTRON	BHMT	0	0	0	0	0.24	0	0	0	0	1
1	119944144	+	A	G	AG	DOWNSTREAM	HPS3	0	0	0	0	0.23	0	0	0	0	1
16	39682381	+	A	G	AG	INTRON	FMO1	0	0	0	0	0.22	0	0	0	0	1
6	88697702	-	A	G	AG	INTRON	GC	0	0	0	0	0.22	0	0	0	0	1
1	127796688	+	A	G	AG	INTRON	GK5	0	0	0	0	0.22	0	0	0	0	1
5	72054354	+	A	G	AG	UPSTREAM	ENSBTAG00000018556	0	0	0	0	0.21	0	0	0	0	1
16	77913300	+	A	G	AG	DOWNSTREAM	ENSBTAG00000038171	0	0	0	0	0.21	0	0	0	0	1
13	36803026	-	A	G	AG	INTRON	MPP7	0	0	0	0	0.21	0	0	0	0	1
14	70067217	+	A	G	AG	INTERGENIC	-	0	0	0	0	0.2	0	0	0	0	1
8	7788449	-	A	G	AG	DOWNSTREAM	ENSBTAG00000000011	0	0	0	0	0.2	0	0	0	0	1
X	97755579	-	A	G	AG	INTRON	PFKFB1	0	0	0	0	0.2	0	0	0	0	1
1	71358717	+	A	G	AG	INTERGENIC	-	0	0	0	0	0.19	0	0	0	0	1
25	28246191	-	A	G	AG	DOWNSTREAM	ENSBTAG00000015314	0	0	0	0	0.19	0	0	0	0	1
27	18473059	+	A	G	AG	DOWNSTREAM	FGL1	0	0	0	0	0.19	0	0	0	0	1
1	65941777	-	A	G	AG	DOWNSTREAM	HGD	0	0	0	0	0.19	0	0	0	0	1
7	103687125	-	A	G	AG	DOWNSTREAM	SLCO4C1	0	0	0	0	0.19	0	0	0	0	1
6	90769910	-	A	G	AG	INTERGENIC	-	0	0	0	0	0.18	0	0	0	0	1
20	35154320	+	A	G	AG	INTRON	C9	0	0	0	0	0.18	0	0	0	0	1
16	24122901	-	A	G	AG	DOWNSTREAM	SLC30A10	0	0	0	0	0.18	0	0	0	0	1
6	90327194	+	A	G	AG	INTERGENIC	-	0	0	0	0	0.17	0	0	0	0	1
23	44749058	-	A	G	AG	INTERGENIC	-	0	0	0	0	0.17	0	0	0	0	1
8	105009294	-	A	G	AG	INTRON	AMBP	0	0	0	0	0.17	0	0	0	0	1
7	19014197	+	A	G	AG	INTRON	C3	0	0	0	0	0.17	0	0	0	0	1
15	77543840	+	A	G	AG	DOWNSTREAM	CKAP5	0	0	0	0	0.17	0	0	0	0	1
6	26659673	+	A	G	AG	INTRON	ENSBTAG00000034189	0	0	0	0	0.17	0	0	0	0	1
6	90392044	+	A	G	AG	INTRON	RASSF6	0	0	0	0	0.17	0	0	0	0	1
9	41990858	-	A	G	AG	INTERGENIC	-	0	0	0	0	0.16	0	0	0	0	1
15	65802253	+	A	G	AG	INTRON	CAT	0	0	0	0	0.16	0	0	0	0	1
27	14904052	-	A	G	AG	DOWNSTREAM	ENSBTAG00000047857	0	0	0	0	0.16	0	0	0	0	1
1	71358674	+	A	G	AG	INTERGENIC	-	0	0	0	0	0.15	0	0	0	0	1
19	35381103	-	A	G	AG	INTERGENIC	-	0	0	0	0	0.15	0	0	0	0	1
7	19014449	+	A	G	AG	INTRON	C3	0	0	0	0	0.15	0	0	0	0	1
23	13824877	-	A	G	AG	INTRON	DAAM2	0	0	0	0	0.15	0	0	0	0	1
8	7787635	-	A	G	AG	DOWNSTREAM	ENSBTAG00000000011	0	0	0	0	0.15	0	0	0	0	1
2	94938931	-	A	G	AG	DOWNSTREAM	GPR1	0	0	0	0	0.15	0	0	0	0	1
18	53050376	+	A	G	AG	UPSTREAM	APOC4	0	0	0	0	0.14	0	0	0	0	1
21	60987803	+	A	G	AG	DOWNSTREAM	ENSBTAG00000007043	0	0	0	0	0.14	0	0	0	0	1
6	90769075	-	A	G	AG	INTERGENIC	-	0	0	0	0	0.13	0	0	0	0	1
10	21708749	+	A	G	AG	DOWNSTREAM	AJUBA	0	0	0	0	0.13	0	0	0	0	1
18	34783881	+	A	G	AG	INTRON	CES3	0	0	0	0	0.13	0	0	0	0	1
26	20902436	-	A	G	AG	INTRON	ENSBTAG00000023939	0	0	0	0	0.13	0	0	0	0	1
6	88696598	-	A	G	AG	INTRON	GC	0	0	0	0	0.13	0	0	0	0	1
16	6168809	-	A	G	AG	INTERGENIC	-	0	0	0	0	0.12	0	0	0	0	1
25	37260794	-	A	G	AG	INTERGENIC	-	0	0	0	0	0.12	0	0	0	0	1
19	14787534	+	A	G	AG	DOWNSTREAM	CCL16	0	0	0	0	0.12	0	0	0	0	1
25	18321935	+	A	G	AG	INTRON	ENSBTAG00000019423	0	0	0	0	0.12	0	0	0	0	1
6	88696651	-	A	G	AG	INTRON	GC	0	0	0	0	0.12	0	0	0	0	1
13	36805456	-	A	G	AG	INTRON	MPP7	0	0	0	0	0.12	0	0	0	0	1
8	96885579	+	A	G	AG	INTERGENIC	-	0	0	0	0	0.11	0	0	0	0	1
21	60987886	+	A	G	AG	DOWNSTREAM	ENSBTAG00000007043	0	0	0	0	0.11	0	0	0	0	1
12	90537229	+	A	G	AG	INTRON	PROZ	0	0	0	0	0.11	0	0	0	0	1
11	100840935	+	A	G	AG	INTRON	ASS1	0	0	0	0	0.1	0	0	0	0	1
1	3119919	-	A	G	AG	INTRON	ENSBTAG00000018854	0	0	0	0	0.1	0	0	0	0	1
10	86768134	-	A	G	AG	DOWNSTREAM	TMED10	0	0	0	0	0.1	0	0	0	0	1
5	120037500	-	A	G	AG	UPSTREAM	SCO2	0	0	0	0	0	0.33	0	0	0	1
11	49165035	+	A	G	AG	INTRON	SFTPB	0	0	0	0	0	0.29	0	0	0	1
16	80984075	-	A	G	AG	INTERGENIC	-	0	0	0	0	0	0.28	0	0	0	1
8	102666563	-	A	G	AG	DOWNSTREAM	PTGR1	0	0	0	0	0	0.22	0	0	0	1
1	57758911	-	A	G	AG	INTRON	ATG3	0	0	0	0	0	0.21	0	0	0	1
25	33797057	-	A	G	AG	INTRON	ELN	0	0	0	0	0	0.21	0	0	0	1
14	79408078	-	A	G	AG	INTRON	CA3	0	0	0	0	0	0.19	0	0	0	1
25	33796989	-	A	G	AG	INTRON	ELN	0	0	0	0	0	0.17	0	0	0	1
1	95770223	+	A	G	AG	DOWNSTREAM	TNFSF10	0	0	0	0	0	0.16	0	0	0	1
11	49168818	+	A	G	AG	INTRON	SFTPB	0	0	0	0	0	0.15	0	0	0	1
5	100925840	-	A	G	AG	INTERGENIC	-	0	0	0	0	0	0.13	0	0	0	1
1	95770650	+	A	G	AG	DOWNSTREAM	TNFSF10	0	0	0	0	0	0.13	0	0	0	1
22	51729316	+	A	G	AG	DOWNSTREAM	PRKAR2A	0	0	0	0	0	0.11	0	0	0	1
5	100925010	-	A	G	AG	INTERGENIC	-	0	0	0	0	0	0.1	0	0	0	1
18	50575847	-	A	G	AG	INTRON	CYP2B6	0	0	0	0	0	0.1	0	0	0	1
18	53477622	+	A	G	AG	INTERGENIC	-	0	0	0	0	0	0	0.37	0	0	1
17	64506519	-	A	G	AG	INTERGENIC	-	0	0	0	0	0	0	0.36	0	0	1
14	19554790	+	A	G	AG	INTERGENIC	-	0	0	0	0	0	0	0	0.85	0	1
5	95516714	+	A	G	AG	INTERGENIC	-	0	0	0	0	0	0	0	0.3	0	1
26	17149018	+	A	G	AG	DOWNSTREAM	ENSBTAG00000020589	0	0	0	0	0	0	0	0.28	0	1
13	64270115	-	A	G	AG	INTRON	AHCY	0	0	0	0	0	0	0	0.27	0	1
15	30740838	-	A	G	AG	INTERGENIC	-	0	0	0	0	0	0	0	0.25	0	1
21	57150344	-	A	G	AG	DOWNSTREAM	FBLN5	0	0	0	0	0	0	0	0.19	0	1
23	7192394	-	A	G	AG	INTRON	ENSBTAG00000012451	0	0	0	0	0	0	0	0.17	0	1
13	10536306	+	A	G	AG	Pseudogene	ENSBTAG00000032609	0	0	0	0	0	0	0	0	0.83	1
12	61536889	-	A	G	AG	SYNONYMOUS_CODING	HTATSF1	0	0	0	0	0	0	0	0	0.2	1
20	71338691	+	A	G	AG	INTERGENIC	-	0	0	0	0	0	0	0	0	0.17	1
14	47140489	-	A	G	AG	DOWNSTREAM	MAL2	0.7	0	0	0.73	0	0	0	0	0	2
7	55504690	-	A	G	AG	DOWNSTREAM	FGF1	0.57	0	0.19	0	0	0	0	0	0	2
22	12794276	+	A	G	AG	INTRON	MOBP	0.49	0	0	0	0	0	0	0.37	0	2
19	61223077	-	A	G	AG	DOWNSTREAM	KCNJ16	0.45	0	0	0.36	0	0	0	0	0	2
25	247945	-	A	G	AG	INTRON	LUC7L	0.43	0	0	0.3	0	0	0	0	0	2
15	75271834	+	A	G	AG	INTERGENIC	-	0.36	0	0	0	0	0	0	0.3	0	2
1	109761270	-	A	G	AG	UPSTREAM	GFM1	0.36	0	0	0	0	0.59	0	0	0	2
2	21015431	+	A	G	AG	DOWNSTREAM	KIAA1715	0.36	0	0	0.3	0	0	0	0	0	2
13	51786070	-	A	G	AG	INTERGENIC	-	0.3	0	0	0	0	0	0	0.33	0	2
2	120249074	-	A	G	AG	DOWNSTREAM	PDE6D	0.3	0	0	0	0	0.45	0	0	0	2
6	104151591	-	A	G	AG	INTRON	SPARCL1	0.3	0	0	0	0	0.33	0	0	0	2
10	35798566	-	A	G	AG	INTRON	EIF2AK4	0.27	0	0	0	0	0.22	0	0	0	2
8	7788501	-	A	G	AG	DOWNSTREAM	ENSBTAG00000000011	0.26	0	0	0	0.35	0	0	0	0	2
14	75781410	+	A	G	AG	DOWNSTREAM	TMEM55A	0.26	0	0	0.11	0	0	0	0	0	2
23	7857711	-	A	G	AG	NON_SYNONYMOUS_CODING	LEMD2	0.25	0	0	0	0	0.29	0	0	0	2
2	107292506	+	A	G	AG	DOWNSTREAM	RQCD1	0.25	0	0	0	0	0.28	0	0	0	2
24	22207840	-	A	G	AG	INTRON	MAPRE2	0.24	0.3	0	0	0	0	0	0	0	2
11	10225600	+	A	G	AG	INTERGENIC	-	0.23	0	0	0	0.21	0	0	0	0	2
10	15541464	+	A	G	AG	INTERGENIC	-	0.19	0	0	0.3	0	0	0	0	0	2
24	49704983	+	A	G	AG	INTERGENIC	-	0.19	0	0	0.17	0	0	0	0	0	2
7	12391977	+	A	G	AG	NON_SYNONYMOUS_CODING	GIPC1	0.19	0	0	0	0	0.29	0	0	0	2
9	10652611	+	A	G	AG	INTERGENIC	-	0.18	0	0	0	0	0.24	0	0	0	2
17	60534389	+	A	G	AG	INTERGENIC	-	0.17	0	0	0	0	0	0	0	0.16	2
11	61651757	-	A	G	AG	INTERGENIC	-	0.17	0	0	0	0	0	0	0.33	0	2
5	5555117	-	A	G	AG	DOWNSTREAM	PHLDA1	0.17	0.1	0	0	0	0	0	0	0	2
5	103890112	-	A	G	AG	UPSTREAM	ATN1	0.16	0	0	0	0	0.11	0	0	0	2
7	6406358	-	A	G	AG	UPSTREAM	CHERP	0.15	0	0	0	0	0	0	0.33	0	2
11	36411878	-	A	G	AG	DOWNSTREAM	GPR75	0.15	0	0	0.8	0	0	0	0	0	2
1	154365424	-	A	G	AG	INTRON	HACL1	0.15	0	0	0	0	0.19	0	0	0	2
12	19174530	+	A	G	AG	INTRON	ENSBTAG00000013159	0.14	0	0	0	0	0.13	0	0	0	2
21	71386491	+	A	G	AG	DOWNSTREAM	ENSBTAG00000047229	0.13	0	0	0.12	0	0	0	0	0	2
19	61223055	-	A	G	AG	DOWNSTREAM	KCNJ16	0.13	0	0	0.18	0	0	0	0	0	2
17	18709254	+	A	G	AG	UPSTREAM	MGARP	0.13	0	0	0	0.14	0	0	0	0	2
18	13342088	-	A	G	AG	UTR_3_PRIME	SLC7A5	0.13	0	0	0	0	0	0	0	0.13	2
2	107430950	+	A	G	AG	DOWNSTREAM	TTLL4	0.12	0	0	0	0	0.25	0	0	0	2
15	53676851	-	A	G	AG	INTERGENIC	-	0.11	0.16	0	0	0	0	0	0	0	2
6	3421302	-	A	G	AG	DOWNSTREAM	CCNA2	0.11	0	0	0	0	0.17	0	0	0	2
2	118879626	-	A	G	AG	DOWNSTREAM	FBXO36	0.11	0	0	0.11	0	0	0	0	0	2
1	1258705	-	A	G	AG	NON_SYNONYMOUS_CODING	SON	0.1	0	0	0	0	0.11	0	0	0	2
1	141273736	+	A	G	AG	INTERGENIC	-	0	0.5	0	0	0.15	0	0	0	0	2
5	26529688	+	A	G	AG	INTERGENIC	-	0	0	0	0.9	0	0	0	0.9	0	2
5	98175999	+	A	G	AG	INTERGENIC	-	0	0	0	0	0.11	0	0	0.22	0	2
11	102795524	+	A	G	AG	INTERGENIC	-	0	0	0	0	0	0.42	0	0.3	0	2
18	61638787	+	A	G	AG	INTERGENIC	-	0	0.18	0	0	0	0	0	0.32	0	2
25	28193707	+	A	G	AG	INTERGENIC	-	0	0	0	0	0.11	0	0	0.15	0	2
5	100924136	-	A	G	AG	INTERGENIC	-	0	0	0	0	0	0.18	0	0.14	0	2
5	100924976	-	A	G	AG	INTERGENIC	-	0	0	0	0	0.1	0.14	0	0	0	2
5	100925648	-	A	G	AG	INTERGENIC	-	0	0	0	0	0.12	0.16	0	0	0	2
7	105590815	-	A	G	AG	INTERGENIC	-	0	0	0.69	0	0	0	0.75	0	0	2
10	47053416	-	A	G	AG	INTERGENIC	-	0	0.29	0	0	0	0	0	0.11	0	2
13	41874321	-	A	G	AG	INTERGENIC	-	0	0.12	0	0	0.28	0	0	0	0	2
14	46330737	-	A	G	AG	INTERGENIC	-	0	0	0	0	0	0.12	0	0.36	0	2
15	83353643	-	A	G	AG	INTERGENIC	-	0	0	0	0.16	0.31	0	0	0	0	2
16	30389859	-	A	G	AG	INTERGENIC	-	0	0	0	0	0.17	0.28	0	0	0	2
18	50413871	-	A	G	AG	INTERGENIC	-	0	0	0	0	0.15	0.15	0	0	0	2
21	22728175	-	A	G	AG	INTERGENIC	-	0	0	0.24	0	0	0	0.5	0	0	2
21	26657935	-	A	G	AG	INTERGENIC	-	0	0	0	0.14	0.23	0	0	0	0	2
23	7217487	-	A	G	AG	INTERGENIC	-	0	0	0	0	0	0.48	0	0.43	0	2
X	140117455	-	A	G	AG	INTERGENIC	-	0	0.22	0	0	0	0	0.15	0	0	2
7	71159877	-	A	G	AG	UTR_3_PRIME	ADAM19	0	0	0	0	0.29	0	0	0.1	0	2
9	73982809	-	A	G	AG	INTRON	ALDH8A1	0	0	0	0.19	0.37	0	0	0	0	2
9	73982827	-	A	G	AG	INTRON	ALDH8A1	0	0	0	0.14	0.36	0	0	0	0	2
9	73983019	-	A	G	AG	INTRON	ALDH8A1	0	0	0	0.17	0.37	0	0	0	0	2
8	92774589	-	A	G	AG	INTRON	ALDOB	0	0	0	0.62	0.63	0	0	0	0	2
8	92774627	-	A	G	AG	INTRON	ALDOB	0	0	0	0.22	0.26	0	0	0	0	2
2	136477291	+	A	G	AG	UPSTREAM	ARHGEF19	0	0.69	0	0	0.39	0	0	0	0	2
2	136478498	+	A	G	AG	UPSTREAM	ARHGEF19	0	0.86	0	0	0.78	0	0	0	0	2
2	136480362	+	A	G	AG	UPSTREAM	ARHGEF19	0	0.58	0	0	0.62	0	0	0	0	2
19	27263739	+	A	G	AG	DOWNSTREAM	ARRB2	0	0	0	0.2	0	0.23	0	0	0	2
23	27198940	-	A	G	AG	UPSTREAM	C4A	0	0	0	0	0	0.64	0	0	0.23	2
2	90304685	-	A	G	AG	DOWNSTREAM	CASP8	0	0	0	0	0	0.9	0	0	0.84	2
7	77257846	+	A	G	AG	DOWNSTREAM	CCNG1	0	0.33	0	0	0	0	0.16	0	0	2
X	140190047	-	A	G	AG	INTRON	CD99	0	0	0	0.11	0	0.17	0	0	0	2
5	109927523	+	A	G	AG	INTRON	CDC42EP1	0	0	0.21	0.12	0	0	0	0	0	2
18	34782889	+	A	G	AG	INTRON	CES3	0	0	0	0.16	0.17	0	0	0	0	2
18	50576200	-	A	G	AG	INTRON	CYP2B6	0	0	0	0	0.2	0.13	0	0	0	2
18	50576241	-	A	G	AG	INTRON	CYP2B6	0	0	0	0	0.15	0.36	0	0	0	2
18	50579586	-	A	G	AG	INTRON	CYP2B6	0	0	0	0	0.25	0.22	0	0	0	2
18	39165490	+	A	G	AG	UPSTREAM	DHX38	0	0	0	0	0.39	0	0	0.36	0	2
15	54194156	-	A	G	AG	DOWNSTREAM	DNAJB13	0	0	0	0	0	0.37	0	0.24	0	2
15	54194782	-	A	G	AG	DOWNSTREAM	DNAJB13	0	0	0	0	0	0.46	0	0.24	0	2
11	19588575	-	A	G	AG	INTRON	EIF2AK2	0	0	0	0	0	0.18	0	0.33	0	2
15	83478195	-	A	G	AG	INTRON	ENSBTAG00000012540	0	0	0	0.13	0.2	0	0	0	0	2
15	83478531	-	A	G	AG	INTRON	ENSBTAG00000012540	0	0	0	0.14	0.31	0	0	0	0	2
16	2895582	-	A	G	AG	INTRON	ENSBTAG00000018774	0	0	0	0.12	0	0.31	0	0	0	2
25	18318935	+	A	G	AG	INTRON	ENSBTAG00000019423	0	0	0	0.31	0.28	0	0	0	0	2
25	18320489	+	A	G	AG	INTRON	ENSBTAG00000019423	0	0	0	0.46	0.35	0	0	0	0	2
8	76473530	-	A	G	AG	INTRON	ENSBTAG00000020105	0	0	0.24	0.33	0	0	0	0	0	2
8	76473697	-	A	G	AG	INTRON	ENSBTAG00000020105	0	0	0.82	0.62	0	0	0	0	0	2
26	17149837	+	A	G	AG	DOWNSTREAM	ENSBTAG00000020589	0	0	0	0	0	0.35	0	0.23	0	2
26	17151929	+	A	G	AG	DOWNSTREAM	ENSBTAG00000020589	0	0	0	0	0	0.34	0	0.31	0	2
5	26728794	-	A	G	AG	UPSTREAM	ENSBTAG00000020757	0	0.28	0	0	0	0.25	0	0	0	2
18	53274587	+	A	G	AG	INTRON	ENSBTAG00000030882	0	0	0	0.42	0.47	0	0	0	0	2
18	53274594	+	A	G	AG	INTRON	ENSBTAG00000030882	0	0	0	0.2	0.29	0	0	0	0	2
18	53274595	+	A	G	AG	INTRON	ENSBTAG00000030882	0	0	0	0.27	0.34	0	0	0	0	2
13	43765915	-	A	G	AG	NON_SYNONYMOUS_CODING	ENSBTAG00000039722	0	0	0	0	0.75	0.86	0	0	0	2
6	86125165	-	A	G	AG	INTRON	ENSBTAG00000040337	0	0	0	0.26	0.33	0	0	0	0	2
6	86125565	-	A	G	AG	INTRON	ENSBTAG00000040337	0	0	0	0.15	0.21	0	0	0	0	2
10	26428807	-	A	G	AG	DOWNSTREAM	ENSBTAG00000045492	0	0.24	0	0	0.15	0	0	0	0	2
11	28599309	+	A	G	AG	UPSTREAM	ENSBTAG00000045935	0	0	0	0	0.19	0.24	0	0	0	2
11	28599384	+	A	G	AG	UPSTREAM	ENSBTAG00000045935	0	0	0.21	0.15	0	0	0	0	0	2
8	40110977	-	A	G	AG	NON_SYNONYMOUS_CODING	ENSBTAG00000046486	0	0.9	0.8	0	0	0	0	0	0	2
25	13917121	+	A	G	AG	DOWNSTREAM	ENSBTAG00000047520	0	0	0	0.25	0.19	0	0	0	0	2
25	13917957	+	A	G	AG	DOWNSTREAM	ENSBTAG00000047520	0	0	0	0.44	0.24	0	0	0	0	2
16	4999194	+	A	G	AG	INTRON	ENSBTAG00000047621	0	0	0	0	0.42	0	0	0.21	0	2
16	5001897	+	A	G	AG	INTRON	ENSBTAG00000047621	0	0	0	0	0.31	0	0	0.37	0	2
16	5001933	+	A	G	AG	INTRON	ENSBTAG00000047621	0	0	0	0	0.23	0	0	0.24	0	2
27	14904106	-	A	G	AG	DOWNSTREAM	ENSBTAG00000047857	0	0	0	0	0.35	0.28	0	0	0	2
11	29638852	+	A	G	AG	DOWNSTREAM	EPCAM	0	0.15	0	0.18	0	0	0	0	0	2
16	39760106	+	A	G	AG	DOWNSTREAM	FMO4	0	0	0	0.11	0.13	0	0	0	0	2
1	147590653	-	A	G	AG	INTRON	FTCD	0	0	0	0.59	0.52	0	0	0	0	2
1	147590707	-	A	G	AG	INTRON	FTCD	0	0	0	0.16	0.25	0	0	0	0	2
2	88819232	-	A	G	AG	INTRON	FTCDNL1	0	0	0	0.34	0.42	0	0	0	0	2
19	43603882	+	A	G	AG	DOWNSTREAM	G6PC	0	0	0	0.63	0.82	0	0	0	0	2
19	43603898	+	A	G	AG	DOWNSTREAM	G6PC	0	0	0	0.18	0.35	0	0	0	0	2
11	44668403	-	A	G	AG	DOWNSTREAM	GCC2	0	0.21	0	0	0	0.11	0	0	0	2
25	36436277	+	A	G	AG	UPSTREAM	GIGYF1	0	0	0	0	0	0	0	0.19	0.17	2
1	127753138	+	A	G	AG	INTRON	GK5	0	0	0	0	0.16	0.22	0	0	0	2
1	127758756	+	A	G	AG	INTRON	GK5	0	0	0	0	0.14	0	0	0.6	0	2
7	21904069	-	A	G	AG	DOWNSTREAM	GNA15	0	0	0	0	0	0.18	0	0.14	0	2
11	19583010	-	A	G	AG	DOWNSTREAM	GPATCH11	0	0	0	0	0.23	0	0	0.12	0	2
11	72061577	+	A	G	AG	UPSTREAM	GPN1	0	0	0	0	0	0	0.47	0	0.25	2
17	55712558	+	A	G	AG	INTRON	HPD	0	0	0	0.38	0.33	0	0	0	0	2
10	86184853	-	A	G	AG	DOWNSTREAM	ISCA2	0	0	0	0	0	0.2	0	0.28	0	2
25	26935645	+	A	G	AG	INTRON	ITGAL	0	0	0	0	0.18	0	0	0.13	0	2
7	5246382	+	A	G	AG	INTRON	JAK3	0	0	0	0	0	0.5	0	0.43	0	2
15	18416430	-	A	G	AG	DOWNSTREAM	KDELC2	0	0	0	0.11	0	0.18	0	0	0	2
2	134772078	-	A	G	AG	DOWNSTREAM	KLHDC7A	0	0	0	0.23	0	0.29	0	0	0	2
5	40702032	-	A	G	AG	DOWNSTREAM	LRRK2	0	0	0	0.12	0	0.13	0	0	0	2
13	36801570	-	A	G	AG	INTRON	MPP7	0	0	0	0	0.26	0	0	0.46	0	2
13	36801921	-	A	G	AG	INTRON	MPP7	0	0	0	0	0.57	0	0	0.67	0	2
13	36801959	-	A	G	AG	INTRON	MPP7	0	0	0	0	0.31	0	0	0.26	0	2
13	36802992	-	A	G	AG	INTRON	MPP7	0	0	0	0	0.19	0	0	0.5	0	2
13	36804137	-	A	G	AG	INTRON	MPP7	0	0	0	0	0.18	0	0	0.2	0	2
6	92504356	-	A	G	AG	DOWNSTREAM	NAAA	0	0.16	0	0	0	0.15	0	0	0	2
18	56972578	-	A	G	AG	INTRON	NAPSA	0	0	0	0	0	0.24	0	0.3	0	2
16	44457185	-	A	G	AG	DOWNSTREAM	NMNAT1	0	0.11	0	0	0.33	0	0	0	0	2
1	46368977	+	A	G	AG	UTR_3_PRIME	PCNP	0	0	0	0	0.15	0.12	0	0	0	2
16	55409215	-	A	G	AG	UTR_3_PRIME	PDPN	0	0	0	0.15	0	0.17	0	0	0	2
6	108770458	+	A	G	AG	DOWNSTREAM	PIGG	0	0	0.3	0	0	0	0	0.16	0	2
23	23795524	-	A	G	AG	DOWNSTREAM	PKHD1	0	0	0	0.75	0.71	0	0	0	0	2
25	3984206	-	A	G	AG	INTRON	PPL	0	0	0	0.19	0	0.4	0	0	0	2
23	28713747	+	A	G	AG	UPSTREAM	PPP1R11	0	0	0	0	0	0.17	0	0.17	0	2
5	26729772	-	A	G	AG	DOWNSTREAM	PRR13	0	0.17	0	0.19	0	0	0	0	0	2
8	102665125	-	A	G	AG	DOWNSTREAM	PTGR1	0	0.33	0	0	0	0.18	0	0	0	2
12	11635090	+	A	G	AG	INTRON	RGCC	0	0	0	0.26	0	0.1	0	0	0	2
12	11635100	+	A	G	AG	INTRON	RGCC	0	0	0	0.74	0	0.39	0	0	0	2
15	82161971	+	A	G	AG	INTRON	SERPING1	0	0.25	0	0	0.26	0	0	0	0	2
19	56981023	-	A	G	AG	INTRON	SLC16A5	0	0	0	0.51	0.32	0	0	0	0	2
12	31021331	+	A	G	AG	DOWNSTREAM	SLC7A1	0	0	0	0	0	0	0	0.23	0.11	2
17	63569726	-	A	G	AG	INTRON	SLC8B1	0	0	0	0.1	0	0.23	0	0	0	2
7	103687193	-	A	G	AG	DOWNSTREAM	SLCO4C1	0	0	0	0	0.29	0.31	0	0	0	2
27	13533999	+	A	G	AG	INTRON	STOX2	0	0	0.44	0.16	0	0	0	0	0	2
2	126064664	-	A	G	AG	INTRON	THEMIS2	0	0	0	0	0	0.3	0	0.13	0	2
2	126064736	-	A	G	AG	INTRON	THEMIS2	0	0	0	0	0	0.22	0	0.39	0	2
19	23375241	-	A	G	AG	DOWNSTREAM	TLCD2	0	0	0	0.27	0	0.13	0	0	0	2
13	66446844	+	A	G	AG	DOWNSTREAM	TLDC2	0	0	0	0	0.31	0	0	0.52	0	2
13	66447600	+	A	G	AG	DOWNSTREAM	TLDC2	0	0.31	0	0	0	0	0	0.53	0	2
22	10696839	+	A	G	AG	INTRON	TRANK1	0	0	0.64	0	0.5	0	0	0	0	2
15	56968810	+	A	G	AG	INTRON	TSKU	0	0	0	0.27	0.14	0	0	0	0	2
18	56770432	+	A	G	AG	INTRON	VRK3	0	0	0	0.69	0.53	0	0	0	0	2
12	35778955	+	A	G	AG	UPSTREAM	ZDHHC20	0	0	0	0.2	0	0	0.31	0	0	2
2	136466191	+	A	G	AG	DOWNSTREAM	RSG1	0.86	0.12	0	0	0	0.87	0	0	0	3
17	64506062	-	A	G	AG	INTERGENIC	-	0.8	0	0.45	0	0	0.7	0	0	0	3
25	13917861	+	A	G	AG	DOWNSTREAM	ENSBTAG00000047520	0.7	0	0	0.24	0.32	0	0	0	0	3
23	28307413	+	A	G	AG	INTRON	ENSBTAG00000038619	0.66	0	0	0	0	0.39	0	0.23	0	3
25	13917056	+	A	G	AG	DOWNSTREAM	ENSBTAG00000047520	0.5	0	0	0.52	0.5	0	0	0	0	3
2	118879600	-	A	G	AG	DOWNSTREAM	FBXO36	0.45	0.44	0	0.47	0	0	0	0	0	3
25	28246857	-	A	G	AG	DOWNSTREAM	ENSBTAG00000015314	0.44	0	0	0	0.1	0.33	0	0	0	3
11	19588516	-	A	G	AG	INTRON	EIF2AK2	0.42	0	0	0	0	0.14	0	0.24	0	3
16	70759547	-	A	G	AG	DOWNSTREAM	SMYD2	0.41	0.4	0	0	0	0.46	0	0	0	3
1	6532549	+	A	G	AG	INTRON	RWDD2B	0.31	0	0	0.35	0.35	0	0	0	0	3
2	123239394	+	A	G	AG	INTRON	SDC3	0.31	0	0	0	0.33	0.35	0	0	0	3
24	20149515	-	A	G	AG	INTERGENIC	-	0.3	0	0	0	0	0.25	0	0.3	0	3
14	22693902	-	A	G	AG	INTRON	PCMTD1	0.28	0	0	0.21	0.17	0	0	0	0	3
24	49704880	+	A	G	AG	INTERGENIC	-	0.27	0	0	0.39	0	0	0	0	0.21	3
17	70267138	-	A	G	AG	DOWNSTREAM	CHEK2	0.27	0.27	0	0.16	0	0	0	0	0	3
18	49993972	+	A	G	AG	UPSTREAM	PLD3	0.26	0	0	0.1	0	0.29	0	0	0	3
25	28193792	+	A	G	AG	INTERGENIC	-	0.25	0.24	0	0	0.13	0	0	0	0	3
9	76939035	-	A	G	AG	UTR_3_PRIME	ENSBTAG00000020097	0.25	0.13	0	0	0.12	0	0	0	0	3
2	48343664	+	A	G	AG	INTRON	ORC4	0.25	0.25	0	0.34	0	0	0	0	0	3
1	139939041	+	A	G	AG	DOWNSTREAM	MRPL3	0.24	0	0	0.21	0	0	0	0.28	0	3
23	49424038	+	A	G	AG	DOWNSTREAM	RPP40	0.24	0	0	0.26	0	0	0	0.37	0	3
8	9994824	-	A	G	AG	INTERGENIC	-	0.22	0.36	0	0.12	0	0	0	0	0	3
17	64506546	-	A	G	AG	INTERGENIC	-	0.21	0.14	0	0	0	0.2	0	0	0	3
5	103890137	-	A	G	AG	UPSTREAM	ATN1	0.2	0.1	0	0	0	0.29	0	0	0	3
11	19587227	-	A	G	AG	INTRON	EIF2AK2	0.18	0	0	0.17	0	0.13	0	0	0	3
8	75838840	+	A	G	AG	INTRON	PTK2B	0.18	0	0	0	0	0.21	0	0.33	0	3
26	25825105	-	A	G	AG	DOWNSTREAM	PAOX	0.17	0	0	0.12	0	0.15	0	0	0	3
11	98915553	-	A	G	AG	DOWNSTREAM	TRUB2	0.17	0	0	0.14	0.17	0	0	0	0	3
10	85507008	+	A	G	AG	DOWNSTREAM	DNAL1	0.16	0	0	0.17	0	0	0	0.36	0	3
11	44668400	-	A	G	AG	DOWNSTREAM	GCC2	0.14	0	0	0	0	0.33	0	0.21	0	3
7	53788039	+	A	G	AG	DOWNSTREAM	PCDHA13	0.12	0	0	0.17	0	0	0	0.3	0	3
24	46992508	-	A	G	AG	DOWNSTREAM	PIAS2	0.1	0	0	0	0	0.18	0	0	0.17	3
1	84566901	+	A	G	AG	INTERGENIC	-	0	0.2	0	0	0	0.16	0	0.12	0	3
5	74733440	+	A	G	AG	INTERGENIC	-	0	0	0	0	0.67	0.61	0	0.4	0	3
8	95320848	+	A	G	AG	INTERGENIC	-	0	0.5	0	0	0	0.39	0	0.6	0	3
12	12417187	+	A	G	AG	INTERGENIC	-	0	0	0	0.14	0	0.16	0	0.14	0	3
21	67377623	+	A	G	AG	INTERGENIC	-	0	0.18	0	0.15	0	0.36	0	0	0	3
5	100924734	-	A	G	AG	INTERGENIC	-	0	0	0	0	0.3	0.13	0	0.11	0	3
5	100924928	-	A	G	AG	INTERGENIC	-	0	0	0	0	0.11	0.15	0	0	0.18	3
13	41872714	-	A	G	AG	INTERGENIC	-	0	0.16	0	0	0.45	0.4	0	0	0	3
13	51785455	-	A	G	AG	INTERGENIC	-	0	0	0	0.55	0	0.79	0	0.5	0	3
17	64505889	-	A	G	AG	INTERGENIC	-	0	0	0	0.28	0.11	0.15	0	0	0	3
22	61272279	-	A	G	AG	INTERGENIC	-	0	0	0.18	0.1	0	0.24	0	0	0	3
23	7217780	-	A	G	AG	INTERGENIC	-	0	0.5	0	0	0	0.27	0	0.43	0	3
8	92775563	-	A	G	AG	INTRON	ALDOB	0	0.1	0	0.23	0.24	0	0	0	0	3
8	92775575	-	A	G	AG	INTRON	ALDOB	0	0.87	0	0.48	0.72	0	0	0	0	3
5	114298583	-	A	G	AG	INTRON	ARFGAP3	0	0	0.25	0	0.37	0	0	0	0.55	3
15	14127988	+	A	G	AG	INTRON	CCDC82	0	0	0	0.42	0	0.58	0	0.37	0	3
7	77257542	+	A	G	AG	DOWNSTREAM	CCNG1	0	0.5	0.33	0	0	0	0.17	0	0	3
5	102275943	+	A	G	AG	INTRON	CD163	0	0	0	0	0.29	0.13	0	0.28	0	3
X	140187679	-	A	G	AG	DOWNSTREAM	CD99	0	0	0.2	0	0.12	0	0	0.25	0	3
21	25679891	-	A	G	AG	INTRON	CTSH	0	0	0	0.57	0	0.42	0	0.39	0	3
8	44308569	-	A	G	AG	DOWNSTREAM	DOCK8	0	0.19	0	0	0	0.33	0	0.15	0	3
11	19588659	-	A	G	AG	INTRON	EIF2AK2	0	0.15	0	0	0.19	0.25	0	0	0	3
25	28246238	-	A	G	AG	DOWNSTREAM	ENSBTAG00000015314	0	0	0	0.19	0.29	0	0	0.5	0	3
23	28311353	+	A	G	AG	DOWNSTREAM	ENSBTAG00000038619	0	0	0	0.12	0.13	0.19	0	0	0	3
18	61212422	-	A	G	AG	INTRON	ENSBTAG00000040392	0	0.33	0	0	0	0.53	0	0.58	0	3
15	53092625	-	A	G	AG	DOWNSTREAM	ENSBTAG00000044515	0	0.69	0	0.54	0.64	0	0	0	0	3
11	28599219	+	A	G	AG	UPSTREAM	ENSBTAG00000045935	0	0	0	0.33	0.39	0.33	0	0	0	3
21	26643757	+	A	G	AG	DOWNSTREAM	FAH	0	0	0	0.27	0.15	0	0	0	0.19	3
11	102793158	+	A	G	AG	DOWNSTREAM	GTF3C4	0	0	0	0.17	0	0.17	0	0.18	0	3
10	86185438	-	A	G	AG	DOWNSTREAM	ISCA2	0	0	0.19	0	0	0.48	0	0.36	0	3
18	23928785	+	A	G	AG	DOWNSTREAM	LPCAT2	0	0.13	0	0.19	0	0.13	0	0	0	3
14	17122671	+	A	G	AG	INTRON	MTSS1	0	0	0	0.17	0.15	0	0	0.35	0	3
14	17122707	+	A	G	AG	INTRON	MTSS1	0	0	0	0.23	0.37	0	0	0.6	0	3
16	4747371	+	A	G	AG	INTRON	PFKFB2	0	0.9	0	0.79	0	0	0	0	0.85	3
10	20853868	-	A	G	AG	UPSTREAM	PSME1	0	0	0	0.26	0.22	0	0	0.5	0	3
14	72881071	+	A	G	AG	DOWNSTREAM	RBM12B	0	0	0	0.28	0	0	0	0.52	0.31	3
15	82161909	+	A	G	AG	INTRON	SERPING1	0	0.79	0	0.64	0.76	0	0	0	0	3
7	63298328	+	A	G	AG	DOWNSTREAM	SLC26A2	0	0.42	0	0.19	0	0	0	0.65	0	3
1	112009237	+	A	G	AG	DOWNSTREAM	SSR3	0	0.3	0	0.21	0	0.15	0	0	0	3
10	86768517	-	A	G	AG	DOWNSTREAM	TMED10	0	0.14	0	0	0.12	0	0	0.16	0	3
X	90855258	+	A	G	AG	DOWNSTREAM	UBA1	0	0.18	0	0	0.12	0	0	0.21	0	3
18	56772045	+	A	G	AG	INTRON	VRK3	0	0.5	0	0.32	0.41	0	0	0	0	3
11	14203961	-	A	G	AG	INTRON	XDH	0	0	0	0.5	0	0.41	0	0.27	0	3
21	21503828	-	A	G	AG	UTR_3_PRIME	PLIN1	0.9	0	0	0	0	0.9	0.77	0	0.24	4
7	4289477	-	A	G	AG	INTRON	UPF1	0.87	0	0	0.9	0	0.9	0	0	0.71	4
12	12415768	+	A	G	AG	INTERGENIC	-	0.82	0	0	0.37	0	0.21	0	0.48	0	4
18	49993900	+	A	G	AG	UPSTREAM	PLD3	0.79	0.36	0	0.48	0.61	0	0	0	0	4
7	14750988	+	A	G	AG	DOWNSTREAM	ZNF317	0.75	0	0	0.5	0	0.69	0	0.57	0	4
1	109761633	-	A	G	AG	UPSTREAM	GFM1	0.74	0	0.33	0	0	0.45	0.17	0	0	4
19	23258895	-	A	G	AG	DOWNSTREAM	SLC43A2	0.58	0	0	0.16	0.52	0.52	0	0	0	4
1	83640697	+	A	G	AG	INTERGENIC	-	0.54	0	0	0.33	0	0.44	0	0.47	0	4
12	12417196	+	A	G	AG	INTERGENIC	-	0.5	0	0	0.13	0	0.15	0	0.16	0	4
7	17116967	-	A	G	AG	DOWNSTREAM	CNN1	0.49	0	0	0.12	0	0.24	0	0.18	0	4
1	1258231	-	A	G	AG	NON_SYNONYMOUS_CODING	SON	0.49	0	0	0.13	0.12	0.26	0	0	0	4
1	56445982	+	A	G	AG	INTERGENIC	-	0.48	0	0	0.24	0.18	0.31	0	0	0	4
17	18705175	+	A	G	AG	UPSTREAM	MGARP	0.45	0	0.3	0.24	0.29	0	0	0	0	4
25	35110189	+	A	G	AG	DOWNSTREAM	ALKBH4	0.38	0.22	0	0.21	0	0.39	0	0	0	4
11	98918861	-	A	G	AG	DOWNSTREAM	TRUB2	0.27	0.3	0.25	0.21	0	0	0	0	0	4
27	33015945	+	A	G	AG	DOWNSTREAM	ASH2L	0.26	0	0	0.11	0	0.21	0	0.25	0	4
X	82022138	+	A	G	AG	UPSTREAM	bta-mir-374b	0.26	0	0	0.17	0	0	0	0.12	0.17	4
27	292344	+	A	G	AG	DOWNSTREAM	KBTBD11	0.24	0.19	0	0.18	0	0.16	0	0	0	4
2	86772215	+	A	G	AG	INTRON	PLCL1	0.24	0	0.39	0	0	0.46	0	0.47	0	4
23	27203153	-	A	G	AG	UPSTREAM	DXO	0.2	0	0	0.3	0.27	0	0	0.45	0	4
5	106220935	-	A	G	AG	DOWNSTREAM	FGF23	0.17	0.19	0	0.13	0	0.18	0	0	0	4
23	27198837	-	A	G	AG	UPSTREAM	C4A	0.13	0	0	0.18	0	0.11	0	0.1	0	4
23	30316770	-	A	G	AG	UPSTREAM	ZSCAN16	0.13	0	0	0	0.12	0.13	0	0.11	0	4
16	73616147	+	A	G	AG	INTERGENIC	-	0	0.27	0	0	0.36	0.23	0	0.35	0	4
27	25838176	+	A	G	AG	INTERGENIC	-	0	0.15	0	0.17	0.13	0.19	0	0	0	4
5	100924089	-	A	G	AG	INTERGENIC	-	0	0.18	0	0	0.37	0.46	0	0.14	0	4
10	8168702	-	A	G	AG	INTERGENIC	-	0	0	0	0.27	0.25	0.45	0	0	0.27	4
10	47053460	-	A	G	AG	INTERGENIC	-	0	0.6	0	0.19	0	0.37	0	0.58	0	4
13	51786015	-	A	G	AG	INTERGENIC	-	0	0	0	0	0.17	0.25	0	0.13	0.14	4
20	26114678	-	A	G	AG	INTERGENIC	-	0	0	0.25	0	0.28	0.23	0	0.26	0	4
21	20354750	-	A	G	AG	INTERGENIC	-	0	0.18	0.17	0.14	0	0.13	0	0	0	4
X	140151813	-	A	G	AG	INTERGENIC	-	0	0.29	0	0.25	0	0	0.27	0	0.13	4
21	21107030	+	A	G	AG	DOWNSTREAM	ABHD2	0	0	0	0.15	0.16	0.19	0	0.14	0	4
15	53028338	-	A	G	AG	INTRON	ARAP1	0	0.25	0	0.52	0	0.19	0	0.4	0	4
19	25170271	-	A	G	AG	INTRON	ATP2A3	0	0.29	0	0.3	0	0.5	0	0.23	0	4
10	38517714	+	A	G	AG	UTR_3_PRIME	CCNDBP1	0	0	0.71	0	0	0.71	0.3	0	0.62	4
8	44308487	-	A	G	AG	DOWNSTREAM	DOCK8	0	0.58	0	0.32	0	0.36	0	0.43	0	4
21	45354604	-	A	G	AG	DOWNSTREAM	EAPP	0	0.14	0	0.21	0	0.17	0	0.15	0	4
13	12583116	-	A	G	AG	INTRON	ECHDC3	0	0	0.33	0.24	0.28	0	0	0.28	0	4
9	70805897	+	A	G	AG	DOWNSTREAM	ENPP1	0	0.62	0	0.63	0.38	0.48	0	0	0	4
11	28599354	+	A	G	AG	UPSTREAM	ENSBTAG00000045935	0	0	0	0.33	0.37	0.3	0	0	0.36	4
7	18202310	-	A	G	AG	UPSTREAM	ENSBTAG00000046319	0	0	0.24	0.24	0.4	0.2	0	0	0	4
10	20855300	-	A	G	AG	UPSTREAM	FITM1	0	0	0	0.1	0.31	0.23	0	0.1	0	4
X	105379118	-	A	G	AG	DOWNSTREAM	MAOA	0	0.16	0	0.19	0	0.15	0	0.16	0	4
X	105379138	-	A	G	AG	DOWNSTREAM	MAOA	0	0.19	0.16	0.22	0	0.26	0	0	0	4
X	105379866	-	A	G	AG	DOWNSTREAM	MAOA	0	0.2	0	0.2	0	0.28	0	0.29	0	4
10	42671350	+	A	G	AG	Pseudogene	Metazoa_SRP	0	0	0.24	0	0	0.23	0.43	0	0.22	4
14	17121420	+	A	G	AG	INTRON	MTSS1	0	0	0	0.28	0.45	0.46	0	0.54	0	4
16	4747008	+	A	G	AG	INTRON	PFKFB2	0	0.73	0.75	0.61	0.67	0	0	0	0	4
16	4747172	+	A	G	AG	INTRON	PFKFB2	0	0.35	0.1	0.28	0	0.36	0	0	0	4
15	64329168	+	A	G	AG	DOWNSTREAM	PRRG4	0	0.12	0	0.23	0.25	0.21	0	0	0	4
6	92062410	-	A	G	AG	INTRON	RCHY1	0	0.38	0	0.48	0	0.29	0	0.55	0	4
14	63289864	+	A	G	AG	DOWNSTREAM	SLC25A32	0	0	0	0.16	0.25	0.19	0	0.21	0	4
12	31022118	+	A	G	AG	DOWNSTREAM	SLC7A1	0	0	0	0.54	0	0.6	0	0.25	0.29	4
X	39044541	-	A	G	AG	UPSTREAM	SNORA56	0	0	0	0.35	0.19	0.21	0	0.65	0	4
10	86768168	-	A	G	AG	DOWNSTREAM	TMED10	0	0.11	0	0	0.1	0.11	0	0.1	0	4
1	95770298	+	A	G	AG	DOWNSTREAM	TNFSF10	0	0	0.13	0.15	0.12	0.12	0	0	0	4
11	94272179	-	A	G	AG	INTRON	ENSBTAG00000024604	0.85	0.28	0	0.38	0.19	0	0	0.19	0	5
10	84443734	+	A	G	AG	INTERGENIC	-	0.81	0.63	0.1	0.42	0	0.55	0	0	0	5
5	38758620	+	A	G	AG	UPSTREAM	GXYLT1	0.74	0	0	0.56	0.42	0	0.3	0.38	0	5
15	53676994	-	A	G	AG	INTERGENIC	-	0.67	0.37	0	0.35	0.3	0.37	0	0	0	5
6	108315913	-	A	G	AG	INTRON	RNF4	0.6	0	0	0.35	0.22	0	0	0.41	0.29	5
8	75249063	-	A	G	AG	INTERGENIC	-	0.59	0	0.13	0	0.26	0.45	0	0.25	0	5
X	140113149	+	A	G	AG	INTERGENIC	-	0.5	0.34	0	0.21	0.36	0.31	0	0	0	5
X	140113182	+	A	G	AG	INTERGENIC	-	0.5	0.42	0	0.42	0.46	0.4	0	0	0	5
2	86771603	+	A	G	AG	INTRON	PLCL1	0.4	0	0.16	0.18	0	0.36	0	0.56	0	5
12	12417050	+	A	G	AG	INTERGENIC	-	0.36	0.43	0.36	0	0	0.16	0	0.49	0	5
12	12417064	+	A	G	AG	INTERGENIC	-	0.31	0.36	0.14	0.18	0	0.3	0	0	0	5
16	2126672	+	A	G	AG	INTERGENIC	-	0.31	0.33	0	0.17	0.18	0	0	0.22	0	5
21	31455844	+	A	G	AG	INTERGENIC	-	0.24	0.29	0.16	0	0	0.27	0	0.26	0	5
11	48909570	+	A	G	AG	DOWNSTREAM	ST3GAL5	0.22	0.36	0	0.23	0	0.34	0	0.31	0	5
1	1468448	-	A	G	AG	UTR_3_PRIME	IFNAR1	0.2	0.15	0	0.14	0.15	0	0	0.12	0	5
23	49422772	+	A	G	AG	DOWNSTREAM	RPP40	0.2	0.43	0	0.19	0	0	0	0.22	0.25	5
11	102793121	+	A	G	AG	DOWNSTREAM	GTF3C4	0.17	0.12	0	0.11	0	0	0.16	0	0.12	5
21	63005893	+	A	G	AG	INTRON	PAPOLA	0.17	0	0	0.2	0.25	0.16	0	0.22	0	5
11	78667495	+	A	G	AG	INTERGENIC	-	0.16	0.26	0	0.14	0	0.27	0	0.47	0	5
12	31021281	+	A	G	AG	DOWNSTREAM	SLC7A1	0.15	0.18	0	0.12	0	0.37	0	0.23	0	5
21	22727222	-	A	G	AG	INTERGENIC	-	0.14	0.23	0	0.22	0.46	0.27	0	0	0	5
11	19589614	-	A	G	AG	INTRON	EIF2AK2	0.14	0.19	0	0.2	0	0.2	0	0.13	0	5
25	28194215	+	A	G	AG	INTERGENIC	-	0	0.16	0	0.12	0.16	0.28	0	0.26	0	5
14	63799763	+	A	G	AG	NON_SYNONYMOUS_CODING	AZIN1	0	0.16	0	0.11	0.19	0.1	0	0.15	0	5
22	6939360	+	A	G	AG	INTRON	CMTM7	0	0.23	0	0.26	0.4	0.19	0	0.21	0	5
15	29888325	-	A	G	AG	UTR_3_PRIME	DDX6	0	0.14	0	0.1	0.18	0.17	0	0.17	0	5
8	44308731	-	A	G	AG	DOWNSTREAM	DOCK8	0	0.29	0	0.16	0.31	0.19	0	0.2	0	5
13	12583080	-	A	G	AG	INTRON	ECHDC3	0	0	0.1	0.28	0.2	0	0	0.15	0.33	5
X	130312839	+	A	G	AG	INTRON	EIF1AY	0	0.73	0	0.19	0.26	0	0	0.52	0.22	5
5	100926990	-	A	G	AG	INTRON	ENSBTAG00000046324	0	0.14	0	0.15	0.22	0.19	0	0.1	0	5
16	39760006	+	A	G	AG	DOWNSTREAM	FMO4	0	0.34	0	0.3	0.46	0.45	0	0.64	0	5
16	39760062	+	A	G	AG	DOWNSTREAM	FMO4	0	0.52	0	0.3	0.52	0.55	0	0.58	0	5
16	39760080	+	A	G	AG	DOWNSTREAM	FMO4	0	0.67	0	0.43	0.58	0.56	0	0.61	0	5
16	39761209	+	A	G	AG	DOWNSTREAM	FMO4	0	0.65	0	0.5	0.61	0.69	0	0.57	0	5
16	39761247	+	A	G	AG	DOWNSTREAM	FMO4	0	0.2	0	0.19	0.34	0.25	0	0.34	0	5
18	23928351	+	A	G	AG	DOWNSTREAM	LPCAT2	0	0.36	0	0.18	0.5	0.45	0	0.52	0	5
16	44456890	-	A	G	AG	DOWNSTREAM	NMNAT1	0	0.25	0	0.19	0.35	0.32	0	0.21	0	5
16	44457147	-	A	G	AG	DOWNSTREAM	NMNAT1	0	0.36	0	0.15	0.4	0.33	0	0.33	0	5
16	4747424	+	A	G	AG	INTRON	PFKFB2	0	0.87	0.89	0.74	0	0.79	0	0	0.57	5
17	63569777	-	A	G	AG	INTRON	SLC8B1	0	0.57	0	0.55	0.56	0.7	0	0.61	0	5
10	86768420	-	A	G	AG	DOWNSTREAM	TMED10	0	0.13	0	0	0.16	0.11	0	0.12	0.25	5
1	95770261	+	A	G	AG	DOWNSTREAM	TNFSF10	0	0.37	0	0.37	0.47	0.55	0	0.23	0	5
11	95956744	-	A	G	AG	INTRON	SCAI	0.9	0.88	0	0.8	0.87	0.9	0	0.79	0	6
2	116332050	+	A	G	AG	DOWNSTREAM	ENSBTAG00000021319	0.8	0.3	0	0.14	0	0.6	0	0.45	0.18	6
9	19002673	-	A	G	AG	INTRON	HMGN3	0.78	0.53	0	0.53	0.48	0.59	0	0.81	0	6
17	60534370	+	A	G	AG	INTERGENIC	-	0.68	0.31	0	0.26	0	0.37	0	0.35	0.37	6
23	27198950	-	A	G	AG	UPSTREAM	C4A	0.58	0.42	0	0.38	0.33	0.31	0	0.42	0	6
X	140113220	+	A	G	AG	INTERGENIC	-	0.56	0.31	0	0.29	0.36	0.44	0	0	0.47	6
23	27321346	-	A	G	AG	DOWNSTREAM	SNORD52	0.55	0.78	0	0.52	0.59	0.5	0	0.62	0	6
11	103938967	-	A	G	AG	UPSTREAM	INPP5E	0.52	0.13	0	0.2	0.13	0.24	0	0.15	0	6
15	67102606	+	A	G	AG	DOWNSTREAM	TRIM44	0.52	0.24	0	0.49	0.18	0.49	0	0.5	0	6
14	17127472	+	A	G	AG	INTRON	MTSS1	0.5	0.58	0	0.5	0.69	0.55	0	0.67	0	6
X	82022089	+	A	G	AG	UPSTREAM	bta-mir-374b	0.39	0.19	0	0.19	0.1	0.31	0	0	0.3	6
21	67383180	+	A	G	AG	INTERGENIC	-	0.38	0.19	0.32	0.41	0.14	0	0.15	0	0	6
16	4747130	+	A	G	AG	INTRON	PFKFB2	0.37	0.29	0.39	0.16	0.32	0	0	0	0.14	6
X	105379880	-	A	G	AG	DOWNSTREAM	MAOA	0.36	0.49	0.37	0.67	0	0.51	0	0.56	0	6
X	82022021	+	A	G	AG	UPSTREAM	bta-mir-374b	0.35	0	0	0.31	0.17	0.32	0	0.29	0.55	6
17	46026934	-	A	G	AG	DOWNSTREAM	ENSBTAG00000022084	0.3	0.47	0	0.15	0.32	0.33	0	0.5	0	6
11	44668892	-	A	G	AG	DOWNSTREAM	GCC2	0.23	0.2	0	0.18	0.23	0.14	0	0.16	0	6
23	8268674	+	A	G	AG	UTR_3_PRIME	HMGA1	0.22	0.3	0	0.18	0.25	0.26	0	0.24	0	6
11	19587256	-	A	G	AG	INTRON	EIF2AK2	0.21	0.35	0	0.24	0.16	0.19	0	0.14	0	6
13	51751203	-	A	G	AG	INTRON	PANK2	0.2	0.5	0	0.21	0.45	0.26	0	0.39	0	6
X	140113191	+	A	G	AG	INTERGENIC	-	0.19	0.3	0	0.33	0.41	0.5	0	0	0.5	6
9	84175969	-	A	G	AG	DOWNSTREAM	FBXO30	0.18	0.19	0	0.25	0.28	0.53	0	0.47	0	6
10	47053507	-	A	G	AG	INTERGENIC	-	0.16	0.11	0	0.11	0.18	0	0	0.14	0.39	6
21	22728218	-	A	G	AG	INTERGENIC	-	0.14	0.13	0.1	0.14	0	0.19	0	0.28	0	6
5	40702467	-	A	G	AG	DOWNSTREAM	LRRK2	0.14	0	0	0.18	0.33	0.22	0	0.2	0.25	6
10	38517706	+	A	G	AG	UTR_3_PRIME	CCNDBP1	0.12	0.14	0	0	0.11	0.13	0	0.18	0.21	6
X	18885623	+	A	G	AG	NON_SYNONYMOUS_CODING	ENSBTAG00000047954	0.11	0.12	0	0.17	0	0.24	0	0.11	0.47	6
21	20354778	-	A	G	AG	INTERGENIC	-	0	0.35	0.73	0.33	0.44	0.44	0	0.2	0	6
5	88833094	+	A	G	AG	DOWNSTREAM	ABCC9	0	0.58	0.33	0.57	0	0.72	0.19	0.86	0	6
5	88833127	+	A	G	AG	DOWNSTREAM	ABCC9	0	0.2	0.13	0.11	0.3	0.22	0	0.25	0	6
10	21707833	+	A	G	AG	UTR_3_PRIME	AJUBA	0	0.35	0.22	0.21	0.31	0.3	0	0.5	0	6
25	22847508	-	A	G	AG	INTRON	ARHGAP17	0	0.32	0	0.54	0.55	0.65	0	0.48	0.71	6
9	70805879	+	A	G	AG	DOWNSTREAM	ENPP1	0	0.29	0.31	0.19	0.13	0.2	0	0	0.33	6
2	89964371	+	A	G	AG	DOWNSTREAM	NIF3L1	0	0.28	0	0.13	0.33	0.3	0	0.29	0.22	6
17	71724200	+	A	G	AG	INTRON	TCN2	0	0.38	0	0.3	0.42	0.58	0	0.73	0.23	6
10	86768514	-	A	G	AG	DOWNSTREAM	TMED10	0	0.14	0	0.12	0.35	0.18	0	0.13	0.12	6
1	95770274	+	A	G	AG	DOWNSTREAM	TNFSF10	0	0.12	0.14	0.17	0.13	0.2	0	0.14	0	6
15	55254774	-	A	G	AG	DOWNSTREAM	ARRB1	0.82	0.4	0	0.33	0.27	0.34	0	0.32	0.42	7
2	116332007	+	A	G	AG	DOWNSTREAM	ENSBTAG00000021319	0.82	0.5	0	0.37	0.2	0.52	0	0.53	0.81	7
27	33015916	+	A	G	AG	DOWNSTREAM	ASH2L	0.72	0.34	0	0.41	0.41	0.44	0	0.44	0.2	7
7	12162621	-	A	G	AG	INTERGENIC	-	0.7	0.42	0	0.25	0.25	0.23	0	0.33	0.35	7
5	40702198	-	A	G	AG	DOWNSTREAM	LRRK2	0.66	0.67	0	0.74	0.52	0.71	0	0.79	0.65	7
12	31021263	+	A	G	AG	DOWNSTREAM	SLC7A1	0.65	0.69	0.15	0.76	0	0.73	0	0.52	0.12	7
X	40313487	-	A	G	AG	INTRON	FLNA	0.58	0.57	0	0.59	0	0.47	0.56	0.45	0.78	7
11	103938750	-	A	G	AG	UPSTREAM	INPP5E	0.57	0.15	0.1	0.16	0.1	0.19	0	0.16	0	7
5	104275585	+	A	G	AG	UTR_3_PRIME	MRPL51	0.57	0.44	0.15	0.39	0.58	0.53	0	0.56	0	7
5	40702632	-	A	G	AG	DOWNSTREAM	LRRK2	0.56	0.47	0	0.54	0.31	0.43	0	0.25	0.5	7
5	106220968	-	A	G	AG	DOWNSTREAM	FGF23	0.55	0.65	0.35	0.46	0.6	0.29	0	0	0.54	7
13	78701301	+	A	G	AG	INTERGENIC	-	0.54	0.66	0	0.44	0.54	0.37	0	0.36	0.37	7
1	150023953	-	A	G	AG	DOWNSTREAM	SETD4	0.52	0.37	0	0.27	0.38	0.35	0	0.38	0.2	7
25	28194287	+	A	G	AG	INTERGENIC	-	0.5	0.5	0	0.37	0.49	0.44	0	0.69	0.29	7
12	23232596	-	A	G	AG	DOWNSTREAM	NHLRC3	0.47	0.39	0	0.33	0.41	0.31	0	0.45	0.29	7
11	98916313	-	A	G	AG	DOWNSTREAM	TRUB2	0.39	0.44	0.22	0.25	0.18	0.31	0	0.31	0	7
10	47053493	-	A	G	AG	INTERGENIC	-	0.35	0.18	0	0.22	0.27	0.15	0	0.22	0.3	7
X	140190331	-	A	G	AG	INTRON	CD99	0.33	0.67	0.56	0.64	0.52	0.73	0	0.77	0	7
18	2801487	-	A	G	AG	DOWNSTREAM	ENSBTAG00000030600	0.33	0.21	0.25	0.3	0.19	0.16	0	0.25	0	7
27	14906042	-	A	G	AG	DOWNSTREAM	ENSBTAG00000047857	0.33	0.23	0	0.29	0.2	0.34	0	0.34	0.34	7
15	18416544	-	A	G	AG	DOWNSTREAM	KDELC2	0.33	0.84	0	0.77	0.36	0.86	0	0.84	0.87	7
1	1468426	-	A	G	AG	UTR_3_PRIME	IFNAR1	0.25	0.15	0	0.18	0.17	0.25	0	0.12	0.17	7
7	77257895	+	A	G	AG	DOWNSTREAM	CCNG1	0.2	0.25	0	0.12	0.41	0.43	0	0.39	0.17	7
12	31021218	+	A	G	AG	DOWNSTREAM	SLC7A1	0.2	0.4	0.29	0.3	0	0.19	0	0.35	0.32	7
11	102795559	+	A	G	AG	INTERGENIC	-	0.19	0.15	0	0.18	0.13	0.21	0	0.17	0.18	7
X	140190411	-	A	G	AG	INTRON	CD99	0.19	0.12	0.11	0.15	0.24	0.21	0	0.23	0	7
7	77257498	+	A	G	AG	DOWNSTREAM	CCNG1	0.13	0.3	0	0.28	0.38	0.33	0	0.25	0.18	7
11	19588862	-	A	G	AG	INTRON	EIF2AK2	0.12	0.53	0	0.63	0.59	0.44	0	0.46	0.5	7
10	86768453	-	A	G	AG	DOWNSTREAM	TMED10	0.11	0.25	0	0.29	0.24	0.26	0	0.26	0.14	7
10	86768105	-	A	G	AG	DOWNSTREAM	TMED10	0.1	0.39	0	0.29	0.4	0.31	0	0.22	0.12	7
12	15671536	+	A	G	AG	NON_SYNONYMOUS_CODING	COG3	0	0.14	0.33	0.54	0.44	0.43	0	0.29	0.13	7
5	74686961	+	A	G	AG	UTR_3_PRIME	ENSBTAG00000037799	0	0.18	0.25	0.13	0.15	0.16	0.35	0.12	0	7
1	112011273	+	A	G	AG	DOWNSTREAM	SSR3	0	0.33	0.17	0.27	0.44	0.25	0	0.29	0.28	7
11	102792625	+	A	G	AG	DOWNSTREAM	GTF3C4	0.29	0.32	0.36	0.19	0.23	0.26	0	0.17	0.21	8
23	27199262	-	A	G	AG	UPSTREAM	C4A	0.26	0.24	0.2	0.19	0.27	0.3	0.19	0.29	0	8

## Sheet: T.test results
Statistical significance analaysis for comparing the editing ratio in different tissues.
Tissue	Brain	Colon	Heart	Kidney	Liver	Lung	Skeletal_Muscle	Spleen	Testes
Mean	0.343901	0.337937	0.3176	0.292823	0.301631	0.321119	0.337143	0.336589	0.332468
T.test: corrected p-value by false discovery rate	Colon	Heart	Kidney	Liver	Lung	Skeletal_Muscle	Spleen	Testes
Brain	0.964286	0.7875	0.036	0.084	0.612	0.99	0.941538	0.941538
Colon		0.871579	0.09	0.18	0.7875	0.99	0.99	0.99
Heart			0.7875	0.891429	0.99	0.941538	0.871579	0.941538
Kidney				0.891429	0.308571	0.7875	0.084	0.585
Liver					0.612	0.868235	0.144	0.72
Lung						0.946667	0.7875	0.941538
Skeletal_Muscle							0.99	0.99
Spleen								0.99

## Sheet: Brain
Gene ontology analysis of tissue specicifc genes in brain
Term	Overlap	P-value	Adjusted P-value	Old P-value	Old Adjusted P-value	Z-score	Combined Score	Genes
regulation of short-term neuronal synaptic plasticity (GO:0048172)	2/11	0.000332074	0.0481508	0.00047506	0.0688837	-2.33884	7.09467	GRIK2;SLC8A2
positive regulation of cytosolic calcium ion concentration (GO:0007204)	3/82	0.00113312	0.0821511	0.00126525	0.0917305	-2.74501	6.86033	ADCYAP1;CCKBR;S1PR3
chemical synaptic transmission (GO:0007268)	3/172	0.00911167	0.0896322	0.00963387	0.0994893	-3.06239	7.3866	KCNA1;MBP;GRIK2
ion transmembrane transport (GO:0034220)	3/167	0.00840836	0.0896322	0.008903	0.0994893	-3.03527	7.32119	GABRA3;ATP1B2;SLC24A5
cellular calcium ion homeostasis (GO:0006874)	2/65	0.0115239	0.0896322	0.0123646	0.0994893	-2.99019	7.21246	SLC24A5;SLC8A2
regulation of protein localization (GO:0032880)	2/30	0.00254792	0.0896322	0.0029313	0.0994893	-2.83779	6.84488	ADCYAP1;ATCAY
regulation of cardiac conduction (GO:1903779)	2/53	0.00778131	0.0896322	0.00846307	0.0994893	-2.49247	6.01194	ATP1B2;SLC8A2
neuron projection development (GO:0031175)	2/73	0.0143767	0.0896322	0.0153246	0.0994893	-2.38353	5.74917	ADCYAP1;ATCAY
ion transport (GO:0006811)	2/77	0.0159059	0.0896322	0.0169078	0.0994893	-2.16284	5.21685	SLC24A5;SLC8A2
membrane repolarization (GO:0086009)	1/9	0.0222807	0.0896322	0.0249809	0.0994893	-1.20879	2.91566	ATP1B2
neuromuscular process (GO:0050905)	1/6	0.0149084	0.0896322	0.017551	0.0994893	-0.786232	1.89642	KCNA1
cellular sodium ion homeostasis (GO:0006883)	1/10	0.0247261	0.0896322	0.0274453	0.0994893	-0.770782	1.85916	ATP1B2
activation of cysteine-type endopeptidase activity (GO:0097202)	1/10	0.0247261	0.0896322	0.0274453	0.0994893	-0.394216	0.950864	CYFIP2
positive regulation of adenylate cyclase activity involved in G-protein coupled receptor signaling pathway (GO:0010579)	1/6	0.0149084	0.0896322	0.017551	0.0994893	-0.337429	0.813893	ADCYAP1
sodium ion export from cell (GO:0036376)	1/7	0.0173719	0.0896322	0.0200337	0.0994893	-0.296565	0.715327	ATP1B2
cellular response to steroid hormone stimulus (GO:0071383)	1/10	0.0247261	0.0896322	0.0274453	0.0994893	-0.28538	0.688349	MGARP
cellular potassium ion homeostasis (GO:0030007)	1/8	0.0198293	0.0896322	0.0225103	0.0994893	-0.26687	0.643702	ATP1B2
histone phosphorylation (GO:0016572)	1/8	0.0198293	0.0896322	0.0225103	0.0994893	-0.215133	0.51891	CCNA2
cytoskeletal anchoring at plasma membrane (GO:0007016)	1/9	0.0222807	0.0896322	0.0249809	0.0994893	-0.186739	0.450422	SPTBN4
5S class rRNA transcription from RNA polymerase III type 1 promoter (GO:0042791)	1/6	0.0149084	0.0896322	0.017551	0.0994893	-0.183321	0.442178	GTF3C4
modulation of synaptic transmission (GO:0050804)	1/10	0.0247261	0.0896322	0.0274453	0.0994893	-0.0739551	0.178383	GRIK2
axon ensheathment (GO:0008366)	1/5	0.0124389	0.0896322	0.0150621	0.0994893	-0.0695141	0.167671	MBP
cellular response to magnesium ion (GO:0071286)	1/6	0.0149084	0.0896322	0.017551	0.0994893	-0.0276174	0.0666142	KCNA1
retrograde axonal transport (GO:0008090)	1/7	0.0173719	0.0896322	0.0200337	0.0994893	0.138853	-0.33492	MGARP
positive regulation of potassium ion transmembrane transporter activity (GO:1901018)	1/6	0.0149084	0.0896322	0.017551	0.0994893	0.147788	-0.35647	ATP1B2
neuronal signal transduction (GO:0023041)	1/5	0.0124389	0.0896322	0.0150621	0.0994893	0.206718	-0.498613	KCNA1
negative regulation of heart rate (GO:0010459)	1/6	0.0149084	0.0896322	0.017551	0.0994893	0.230806	-0.556713	SPTBN4
NAD biosynthetic process (GO:0009435)	1/5	0.0124389	0.0896322	0.0150621	0.0994893	0.5269	-1.2709	NMNAT1
transcription initiation from RNA polymerase III promoter (GO:0006384)	1/5	0.0124389	0.0896322	0.0150621	0.0994893	0.527645	-1.2727	GTF3C4
tRNA transcription from RNA polymerase III promoter (GO:0042797)	1/6	0.0149084	0.0896322	0.017551	0.0994893	0.585462	-1.41216	GTF3C4
positive regulation of growth hormone secretion (GO:0060124)	1/6	0.0149084	0.0896322	0.017551	0.0994893	0.87598	-2.1129	ADCYAP1
axonal transport of mitochondrion (GO:0019896)	1/6	0.0149084	0.0896322	0.017551	0.0994893	1.02888	-2.48171	MGARP
negative regulation of heterotypic cell-cell adhesion (GO:0034115)	1/9	0.0222807	0.0896322	0.0249809	0.0994893	1.74023	-4.19751	MBP
regulation of muscle contraction (GO:0006937)	1/7	0.0173719	0.0896322	0.0200337	0.0994893	2.0458	-4.93455	KCNA1
dynamin family protein polymerization involved in mitochondrial fission (GO:0003374)	1/9	0.0222807	0.0896322	0.0249809	0.0994893	2.125	-5.12559	DNM1
glycoprotein metabolic process (GO:0009100)	1/8	0.0198293	0.0896322	0.0225103	0.0994893	2.34769	-5.66273	ST8SIA3
negative regulation of transcription elongation from RNA polymerase II promoter (GO:0034244)	1/6	0.0149084	0.0896322	0.017551	0.0994893	2.53156	-6.10623	EAPP
glycosphingolipid biosynthetic process (GO:0006688)	1/8	0.0198293	0.0896322	0.0225103	0.0994893	2.59187	-6.25169	ST8SIA3
ganglioside biosynthetic process (GO:0001574)	1/7	0.0173719	0.0896322	0.0200337	0.0994893	2.63402	-6.35336	ST8SIA3
negative regulation of gluconeogenesis (GO:0045721)	1/9	0.0222807	0.0896322	0.0249809	0.0994893	2.98618	-7.20278	SOGA1
neutral amino acid transport (GO:0015804)	1/11	0.0271655	0.0937857	0.0299038	0.102987	-0.157921	0.373759	SLC7A8
transmission of nerve impulse (GO:0019226)	1/11	0.0271655	0.0937857	0.0299038	0.102987	1.6789	-3.97354	SPTBN4
cell communication by electrical coupling involved in cardiac conduction (GO:0086064)	1/13	0.0320264	0.094772	0.0348025	0.102987	-0.316333	0.745369	ATP1B2
sensory perception (GO:0007600)	1/12	0.0295989	0.094772	0.0323562	0.102987	-0.195586	0.460855	CCKBR
insulin secretion (GO:0030073)	1/13	0.0320264	0.094772	0.0348025	0.102987	-0.178152	0.419776	ADCYAP1
positive regulation of transcription elongation from RNA polymerase II promoter (GO:0032968)	1/13	0.0320264	0.094772	0.0348025	0.102987	1.03858	-2.44718	EAPP
glutamate receptor signaling pathway (GO:0007215)	1/13	0.0320264	0.094772	0.0348025	0.102987	1.20764	-2.84554	GRIK2
regulation of mitochondrion organization (GO:0010821)	1/13	0.0320264	0.094772	0.0348025	0.102987	1.32978	-3.13335	MGARP
positive regulation of interleukin-6 secretion (GO:2000778)	1/12	0.0295989	0.094772	0.0323562	0.102987	1.3892	-3.27334	MBP
NAD metabolic process (GO:0019674)	1/14	0.0344479	0.0960567	0.0372429	0.10385	1.26891	-2.97282	NMNAT1
regulation of sodium ion transport (GO:0002028)	1/14	0.0344479	0.0960567	0.0372429	0.10385	1.32478	-3.10372	SPTBN4
long-term synaptic potentiation (GO:0060291)	1/14	0.0344479	0.0960567	0.0372429	0.10385	1.43828	-3.36963	SLC8A2
N-glycan processing (GO:0006491)	1/16	0.0392731	0.107445	0.0421056	0.115195	0.976328	-2.17797	ST8SIA3
Golgi to endosome transport (GO:0006895)	1/17	0.0416769	0.11191	0.0445281	0.119566	1.38468	-3.03253	VPS13C
positive regulation of proteolysis (GO:0045862)	1/19	0.0464667	0.116167	0.0493551	0.121978	0.574499	-1.23674	CYFIP2
mitochondrial fission (GO:0000266)	1/19	0.0464667	0.116167	0.0493551	0.121978	0.637185	-1.37169	DNM1
memory (GO:0007613)	1/18	0.0440747	0.116167	0.0469445	0.121978	0.672353	-1.44739	SLC8A2
intracellular estrogen receptor signaling pathway (GO:0030520)	1/19	0.0464667	0.116167	0.0493551	0.121978	0.769384	-1.65627	RBFOX2
positive regulation of cell proliferation (GO:0008284)	3/326	0.0479484	0.117839	0.0496324	0.121978	-3.25988	6.97103	CCKBR;S1PR3;EAPP
transcription from RNA polymerase III promoter (GO:0006383)	1/20	0.0488528	0.118061	0.0517597	0.125086	0.128989	-0.275593	GTF3C4
positive regulation of ATPase activity (GO:0032781)	1/22	0.0536074	0.123382	0.0565512	0.130157	0.51821	-1.08434	ATP1B2
cAMP-mediated signaling (GO:0019933)	1/22	0.0536074	0.123382	0.0565512	0.130157	0.585306	-1.22473	ADCYAP1
potassium ion import (GO:0010107)	1/22	0.0536074	0.123382	0.0565512	0.130157	0.731977	-1.53164	ATP1B2
translation (GO:0006412)	2/155	0.057398	0.124399	0.0594975	0.130754	-1.97612	4.11875	MRPL3;RPS23
anterograde axonal transport (GO:0008089)	1/24	0.0583388	0.124399	0.0613192	0.130754	0.466222	-0.971729	MGARP
neuronal action potential (GO:0019228)	1/23	0.055976	0.124399	0.0589381	0.130754	0.578049	-1.2048	KCNA1
learning (GO:0007612)	1/24	0.0583388	0.124399	0.0613192	0.130754	0.582641	-1.21438	SLC8A2
oligosaccharide metabolic process (GO:0009311)	1/24	0.0583388	0.124399	0.0613192	0.130754	0.85022	-1.77208	ST8SIA3
sodium ion transmembrane transport (GO:0035725)	1/25	0.0606958	0.125727	0.0636944	0.131938	0.422155	-0.875399	SLC8A2
cellular amino acid metabolic process (GO:0006520)	1/25	0.0606958	0.125727	0.0636944	0.131938	0.770884	-1.59854	SLC7A8
single fertilization (GO:0007338)	1/26	0.063047	0.128758	0.0660637	0.134919	0.576134	-1.18097	CCDC136
protein targeting to mitochondrion (GO:0006626)	1/28	0.0677321	0.134536	0.070785	0.1406	0.362072	-0.726287	MGARP
regulation of G-protein coupled receptor protein signaling pathway (GO:0008277)	1/28	0.0677321	0.134536	0.070785	0.1406	0.656182	-1.31625	ADCYAP1
negative regulation of MAP kinase activity (GO:0043407)	1/29	0.070066	0.137292	0.0731369	0.143309	0.44713	-0.887843	UCHL1
regulation of alternative mRNA splicing, via spliceosome (GO:0000381)	1/31	0.0747167	0.142037	0.0778235	0.147662	0.195164	-0.380895	RBFOX2
endosome organization (GO:0007032)	1/31	0.0747167	0.142037	0.0778235	0.147662	0.238284	-0.465052	DNM1
autophagosome assembly (GO:0000045)	1/33	0.0793447	0.142037	0.082487	0.147662	0.279334	-0.545168	EMC6
membrane fusion (GO:0061025)	1/33	0.0793447	0.142037	0.082487	0.147662	0.30704	-0.599241	DNM1
establishment of protein localization to plasma membrane (GO:0090002)	1/33	0.0793447	0.142037	0.082487	0.147662	0.404069	-0.78861	SPTBN4
activation of adenylate cyclase activity (GO:0007190)	1/33	0.0793447	0.142037	0.082487	0.147662	0.431201	-0.841562	ADCYAP1
amino acid transport (GO:0006865)	1/32	0.0770335	0.142037	0.0801581	0.147662	0.722549	-1.41018	SLC7A8
apoptotic process (GO:0006915)	2/195	0.0854835	0.15116	0.0881726	0.155915	-1.88456	3.56071	CYFIP2;ATCAY
leukocyte migration (GO:0050900)	2/198	0.0877326	0.152824	0.0904663	0.158044	-1.75507	3.29685	SLC7A8;ATP1B2
protein glycosylation (GO:0006486)	1/37	0.0885325	0.152824	0.0917453	0.15837	0.165211	-0.310343	ST8SIA3
positive regulation of protein kinase activity (GO:0045860)	1/41	0.0976305	0.160868	0.100913	0.166277	0.0561133	-0.102528	ADCYAP1
exocytosis (GO:0006887)	1/41	0.0976305	0.160868	0.100913	0.166277	0.132263	-0.241667	CADPS
female pregnancy (GO:0007565)	1/41	0.0976305	0.160868	0.100913	0.166277	0.149926	-0.273939	ADCYAP1
substantia nigra development (GO:0021762)	1/40	0.0953644	0.160868	0.0986295	0.166277	0.552795	-1.01005	MBP
regulation of autophagy (GO:0010506)	1/43	0.102146	0.164569	0.105463	0.169913	0.118014	-0.212947	SOGA1
RNA metabolic process (GO:0016070)	1/43	0.102146	0.164569	0.105463	0.169913	0.684135	-1.23447	RBFOX2
cardiac conduction (GO:0061337)	1/44	0.104396	0.166345	0.10773	0.171657	0.0732189	-0.131332	SPTBN4
MAPK cascade (GO:0000165)	2/229	0.111951	0.176444	0.115149	0.181485	-1.75295	3.04093	SPTBN4;MBP
digestion (GO:0007586)	1/48	0.113338	0.17671	0.11674	0.182015	-0.0109946	0.0190563	CCKBR
calcium ion transmembrane transport (GO:0070588)	1/49	0.11556	0.178258	0.118979	0.183532	-0.127884	0.22054	SLC8A2
protein deubiquitination (GO:0016579)	2/239	0.120104	0.181407	0.123453	0.186465	-1.78256	3.04285	CCNA2;UCHL1
negative regulation of phosphatase activity (GO:0010923)	1/51	0.119988	0.181407	0.12344	0.186465	-0.0411959	0.0703221	SLC7A14
potassium ion transmembrane transport (GO:0071805)	1/53	0.124394	0.184879	0.12788	0.189931	-0.129718	0.218971	KCNA1
neuropeptide signaling pathway (GO:0007218)	1/55	0.128778	0.184879	0.132297	0.189931	0.129625	-0.218814	ADCYAP1
phospholipase C-activating G-protein coupled receptor signaling pathway (GO:0007200)	1/54	0.126589	0.184879	0.130091	0.189931	0.772559	-1.30412	CCKBR
cellular response to hypoxia (GO:0071456)	1/55	0.128778	0.184879	0.132297	0.189931	0.786514	-1.32768	MGARP
single organismal cell-cell adhesion (GO:0016337)	1/54	0.126589	0.184879	0.130091	0.189931	0.863638	-1.45786	CYFIP2
Ras protein signal transduction (GO:0007265)	1/56	0.130962	0.186172	0.134498	0.191198	0.00155829	-0.00261962	CCNA2
regulation of membrane potential (GO:0042391)	1/59	0.137482	0.193543	0.141067	0.198589	-0.155051	0.254633	KCNA1
potassium ion transport (GO:0006813)	1/63	0.146101	0.203699	0.14975	0.208773	-0.141772	0.225575	KCNA1
mitochondrion organization (GO:0007005)	1/65	0.150379	0.203784	0.15406	0.208773	-0.24968	0.397164	VPS13C
insulin receptor signaling pathway (GO:0008286)	1/65	0.150379	0.203784	0.15406	0.208773	-0.163662	0.260336	SOGA1
endocytosis (GO:0006897)	1/64	0.148243	0.203784	0.151908	0.208773	-0.106841	0.169951	DNM1
vascular endothelial growth factor receptor signaling pathway (GO:0048010)	1/68	0.156756	0.208413	0.160485	0.213282	-0.224657	0.352315	CYFIP2
sensory perception of sound (GO:0007605)	1/69	0.158871	0.208413	0.162616	0.213282	-0.152321	0.238875	SPTBN4
axonogenesis (GO:0007409)	1/69	0.158871	0.208413	0.162616	0.213282	-0.136724	0.214415	SPTBN4
vesicle-mediated transport (GO:0016192)	1/70	0.160981	0.208413	0.164742	0.213282	-0.0532185	0.0834589	SPTBN4
regulation of macroautophagy (GO:0016241)	1/70	0.160981	0.208413	0.164742	0.213282	1.28831	-2.02036	UCHL1
transcription, DNA-templated (GO:0006351)	1/74	0.16937	0.217333	0.173193	0.222238	-0.223767	0.341541	GTF3C4
fibroblast growth factor receptor signaling pathway (GO:0008543)	1/77	0.175608	0.223361	0.179476	0.228281	1.31855	-1.97646	RBFOX2
ephrin receptor signaling pathway (GO:0048013)	1/82	0.185902	0.234398	0.189846	0.239371	-0.269174	0.3905	DNM1
mitochondrial translational termination (GO:0070126)	1/87	0.19607	0.242992	0.200088	0.247973	1.53129	-2.16635	MRPL3
mitochondrial translational elongation (GO:0070125)	1/87	0.19607	0.242992	0.200088	0.247973	1.54341	-2.1835	MRPL3
SRP-dependent cotranslational protein targeting to membrane (GO:0006614)	1/88	0.198088	0.243413	0.202122	0.24837	2.86617	-4.04989	RPS23
central nervous system development (GO:0007417)	1/95	0.21208	0.258417	0.216215	0.263455	-0.456043	0.61711	MBP
viral transcription (GO:0019083)	1/108	0.237433	0.286898	0.24175	0.292114	-0.384589	0.480209	RPS23
positive regulation of GTPase activity (GO:0043547)	1/112	0.245072	0.291274	0.249443	0.296469	-0.430999	0.531634	ADCYAP1
nuclear-transcribed mRNA catabolic process, nonsense-mediated decay (GO:0000184)	1/111	0.243169	0.291274	0.247526	0.296469	1.69937	-2.09616	RPS23
translational initiation (GO:0006413)	1/114	0.248863	0.293375	0.25326	0.298559	-0.422149	0.517683	RPS23
regulation of cell proliferation (GO:0042127)	1/124	0.267541	0.31212	0.272069	0.31736	-0.547767	0.637802	RBFOX2
axon guidance (GO:0007411)	1/125	0.269383	0.31212	0.273924	0.31736	-0.439062	0.511229	SPTBN4
G2/M transition of mitotic cell cycle (GO:0000086)	1/126	0.271221	0.31212	0.275775	0.31736	-0.358131	0.416996	CCNA2
Fc-gamma receptor signaling pathway involved in phagocytosis (GO:0038096)	1/132	0.282155	0.322145	0.286784	0.32743	-0.392215	0.444283	CYFIP2
spermatogenesis (GO:0007283)	1/136	0.289354	0.327254	0.294032	0.332526	-0.507916	0.567352	CCDC136
receptor-mediated endocytosis (GO:0006898)	1/137	0.291143	0.327254	0.295833	0.332526	-0.333536	0.372566	DNM1
protein stabilization (GO:0050821)	1/139	0.294707	0.328712	0.299422	0.33397	-0.449598	0.500211	ATP1B2
positive regulation of ERK1 and ERK2 cascade (GO:0070374)	1/148	0.310531	0.343717	0.315351	0.349053	-0.597109	0.637675	ADCYAP1
ER to Golgi vesicle-mediated transport (GO:0006888)	1/152	0.317451	0.348715	0.322318	0.354061	-0.469903	0.495043	SPTBN4
cell surface receptor signaling pathway (GO:0007166)	1/176	0.357567	0.389828	0.362692	0.395416	-0.559885	0.527439	CCKBR
rRNA processing (GO:0006364)	1/181	0.365628	0.395643	0.370805	0.401244	-0.597737	0.554248	RPS23
cellular protein metabolic process (GO:0044267)	1/186	0.373591	0.401264	0.378817	0.406877	-0.680216	0.621129	CHGB
proteasome-mediated ubiquitin-dependent protein catabolic process (GO:0043161)	1/191	0.381456	0.406699	0.386729	0.412322	-0.629266	0.566139	UCHL1
positive regulation of apoptotic process (GO:0043065)	1/231	0.440984	0.466321	0.446602	0.47224	-0.796295	0.607479	PNMA2
mRNA splicing, via spliceosome (GO:0000398)	1/233	0.443809	0.466321	0.449442	0.47224	-0.715413	0.545775	SF3B6
nervous system development (GO:0007399)	1/247	0.46319	0.483184	0.468927	0.489168	-0.805709	0.586038	RBFOX2
cell-cell signaling (GO:0007267)	1/280	0.506295	0.524377	0.512242	0.530536	-0.865063	0.558436	ADCYAP1
regulation of transcription from RNA polymerase II promoter (GO:0006357)	1/301	0.531939	0.54703	0.537997	0.55326	-0.932316	0.562421	TFCP2
post-translational protein modification (GO:0043687)	1/352	0.588907	0.601348	0.595169	0.607743	-1.05021	0.534118	CHGB
negative regulation of transcription, DNA-templated (GO:0045892)	1/408	0.643644	0.652646	0.650032	0.659123	-1.1505	0.490941	RBFOX2
G-protein coupled receptor signaling pathway (GO:0007186)	1/556	0.756208	0.76146	0.762533	0.767829	-1.31771	0.3591	S1PR3
positive regulation of transcription from RNA polymerase II promoter (GO:0045944)	1/712	0.837117	0.837117	0.842953	0.842953	-1.63923	0.291441	ADCYAP1

## Sheet: Colon
Gene ontology analysis of tissue specicifc genes in colon
Term	Overlap	P-value	Adjusted P-value	Old P-value	Old Adjusted P-value	Z-score	Combined Score	Genes
coenzyme biosynthetic process (GO:0009108)	1/7	0.00174895	0.0049965	0.00173511	0.00487963	-4.46674	23.6694	PANK2
poly-N-acetyllactosamine biosynthetic process (GO:0030311)	1/5	0.0012495	0.0049965	0.00130152	0.00487963	-2.25353	11.9415	B3GNT3
pantothenate metabolic process (GO:0015939)	1/8	0.0019986	0.0049965	0.00195185	0.00487963	-2.24383	11.8901	PANK2
coenzyme A biosynthetic process (GO:0015937)	1/7	0.00174895	0.0049965	0.00173511	0.00487963	-1.98907	10.5401	PANK2
spliceosomal complex assembly (GO:0000245)	1/24	0.00598621	0.00934785	0.00541554	0.00839044	-2.43428	11.3744	TXNL4A
phosphorylation (GO:0016310)	1/30	0.00747828	0.00934785	0.00671236	0.00839044	-2.3563	11.0101	PANK2
keratan sulfate biosynthetic process (GO:0018146)	1/29	0.00722973	0.00934785	0.0064963	0.00839044	-2.30308	10.7614	B3GNT3
RNA splicing, via transesterification reactions (GO:0000375)	1/25	0.00623502	0.00934785	0.00563176	0.00839044	-2.2405	10.469	TXNL4A
O-glycan processing (GO:0016266)	1/59	0.0146647	0.0162941	0.0129644	0.0144049	-2.2906	9.4303	B3GNT3
mRNA splicing, via spliceosome (GO:0000398)	1/233	0.0569141	0.0569141	0.0499265	0.0499265	-3.64416	10.4449	TXNL4A

## Sheet: Heart
Gene ontology analysis of tissue specicifc genes in heart
Term	Overlap	P-value	Adjusted P-value	Old P-value	Old Adjusted P-value	Z-score	Combined Score	Genes
striated muscle contraction (GO:0006941)	1/21	0.00523951	0.0149416	0.00635033	0.0177155	-2.74328	11.5317	MYOM3
response to hormone (GO:0009725)	1/21	0.00523951	0.0149416	0.00635033	0.0177155	-2.66361	11.1968	FHL2
actin filament organization (GO:0007015)	1/40	0.00996107	0.0149416	0.0118103	0.0177155	-2.59889	10.9247	MYOM3
L-phenylalanine catabolic process (GO:0006559)	1/11	0.00274725	0.0149416	0.00346758	0.0177155	-2.50395	10.5256	HPD
sarcomere organization (GO:0045214)	1/28	0.00698112	0.0149416	0.00836453	0.0177155	-2.41983	10.172	MYOM3
androgen receptor signaling pathway (GO:0030521)	1/40	0.00996107	0.0149416	0.0118103	0.0177155	-2.31873	9.74702	FHL2
striated muscle myosin thick filament assembly (GO:0071688)	1/10	0.00249775	0.0149416	0.00317896	0.0177155	-2.18499	9.18484	MYOM3
regulation of cyclin-dependent protein serine/threonine kinase activity (GO:0000079)	1/30	0.00747828	0.0149416	0.00893946	0.0177155	-2.14042	8.9975	CCNG1
regulation of lipid metabolic process (GO:0019216)	1/80	0.0198426	0.0264568	0.0232315	0.0309753	-2.66773	9.68985	FHL2
negative regulation of apoptotic process (GO:0043066)	1/323	0.0781911	0.0938294	0.0905021	0.108603	-4.61224	10.9139	FHL2
negative regulation of transcription from RNA polymerase II promoter (GO:0000122)	1/473	0.112798	0.112798	0.130254	0.130254	-5.08875	11.1044	FHL2
positive regulation of transcription, DNA-templated (GO:0045893)	1/464	0.110752	0.112798	0.127906	0.130254	-4.98288	10.8734	FHL2

## Sheet: Kidney
Gene ontology analysis of tissue specicifc genes in kidney
Term	Overlap	P-value	Adjusted P-value	Old P-value	Old Adjusted P-value	Z-score	Combined Score	Genes
transmembrane transport (GO:0055085)	2/140	0.0030667	0.0140091	0.00541612	0.0206081	-3.18831	13.6078	SLC47A2;SLC14A2
positive regulation of transcription initiation from RNA polymerase II promoter (GO:0060261)	1/7	0.00419308	0.0140091	0.00634552	0.0206081	-2.52019	10.7563	HNF1B
homocysteine metabolic process (GO:0050667)	1/6	0.00359505	0.0140091	0.00555434	0.0206081	-1.83917	7.84966	DPEP1
cellular response to nitric oxide (GO:0071732)	1/9	0.00538813	0.0140091	0.00792617	0.0206081	-1.8275	7.79984	DPEP1
cellular phosphate ion homeostasis (GO:0030643)	1/7	0.00419308	0.0140091	0.00634552	0.0206081	-1.76057	7.51418	SLC34A1
pronephros development (GO:0048793)	1/5	0.0029967	0.0140091	0.00476258	0.0206081	-1.42837	6.09634	HNF1B
regulation of cellular protein metabolic process (GO:0032268)	1/5	0.0029967	0.0140091	0.00476258	0.0206081	-1.22962	5.24806	PM20D2
phosphate ion homeostasis (GO:0055062)	1/5	0.0029967	0.0140091	0.00476258	0.0206081	-1.1839	5.05293	SLC34A1
regulation of chromosome segregation (GO:0051983)	1/9	0.00538813	0.0140091	0.00792617	0.0206081	-1.10496	4.71603	BUB1
dopamine transport (GO:0015872)	1/5	0.0029967	0.0140091	0.00476258	0.0206081	-1.07792	4.60063	SLC22A2
drug transmembrane transport (GO:0006855)	1/8	0.00479077	0.0140091	0.00713613	0.0206081	-0.978269	4.17529	SLC22A2
phosphate ion transport (GO:0006817)	1/6	0.00359505	0.0140091	0.00555434	0.0206081	-0.641517	2.73802	SLC34A1
neurotransmitter biosynthetic process (GO:0042136)	1/8	0.00479077	0.0140091	0.00713613	0.0206081	-0.6396	2.72984	SLC22A2
body fluid secretion (GO:0007589)	1/6	0.00359505	0.0140091	0.00555434	0.0206081	-0.320256	1.36687	SLC22A2
neurotransmitter transport (GO:0006836)	1/6	0.00359505	0.0140091	0.00555434	0.0206081	-0.179766	0.767251	SLC22A2
hepatocyte growth factor receptor signaling pathway (GO:0048012)	1/11	0.00658188	0.0160433	0.00950454	0.0231673	-1.64772	6.80913	MUC20
organic cation transport (GO:0015695)	1/13	0.00777431	0.0178352	0.0110806	0.0254202	-1.31653	5.30112	SLC22A2
leukotriene metabolic process (GO:0006691)	1/14	0.00837003	0.0181351	0.0118678	0.0257136	-2.24855	9.0165	DPEP1
mitotic cell cycle checkpoint (GO:0007093)	1/25	0.0149014	0.030587	0.0204893	0.042057	-1.41501	4.9344	BUB1
cellular response to drug (GO:0035690)	1/31	0.0184473	0.0359722	0.0251631	0.049068	-1.80359	5.99696	DPEP1
glutathione metabolic process (GO:0006749)	1/33	0.0196266	0.0364495	0.0267165	0.0496164	-1.81783	6.02034	DPEP1
cellular response to calcium ion (GO:0071277)	1/39	0.023157	0.0373766	0.0313633	0.0505186	-1.92907	6.34029	DPEP1
neurotransmitter secretion (GO:0007269)	1/41	0.0243311	0.0373766	0.0329077	0.0505186	-1.86162	6.11859	SLC22A2
kidney development (GO:0001822)	1/42	0.0249177	0.0373766	0.0336791	0.0505186	-1.84724	6.07134	HNF1B
bicarbonate transport (GO:0015701)	1/42	0.0249177	0.0373766	0.0336791	0.0505186	-1.78114	5.85408	CA2
regulation of intracellular pH (GO:0051453)	1/37	0.0219815	0.0373766	0.0298166	0.0505186	-1.74844	5.74662	CA2
negative regulation of cysteine-type endopeptidase activity involved in apoptotic process (GO:0043154)	1/45	0.0266756	0.0385314	0.0359898	0.0519853	-2.00358	6.52422	DPEP1
O-glycan processing (GO:0016266)	1/59	0.0348407	0.0485281	0.0467071	0.0650563	-1.83523	5.55271	MUC20
negative regulation of cell migration (GO:0030336)	1/78	0.0458214	0.0616219	0.0610788	0.0821404	-2.04959	5.71166	DPEP1
activation of MAPK activity (GO:0000187)	1/84	0.0492651	0.0626994	0.0655761	0.0834396	-2.27443	6.29881	MUC20
xenobiotic metabolic process (GO:0006805)	1/85	0.049838	0.0626994	0.0663238	0.0834396	-2.10177	5.82065	DPEP1
protein homooligomerization (GO:0051260)	1/99	0.0578247	0.0683383	0.0767339	0.0906855	-2.32667	6.24312	MUC20
sister chromatid cohesion (GO:0007062)	1/97	0.0566875	0.0683383	0.0752532	0.0906855	-2.11752	5.68191	BUB1
stimulatory C-type lectin receptor signaling pathway (GO:0002223)	1/122	0.0708122	0.0812258	0.0936074	0.107373	-2.30827	5.79497	MUC20
proteolysis (GO:0006508)	1/175	0.100118	0.11156	0.131428	0.146448	-2.54303	5.57736	PM20D2
cellular protein metabolic process (GO:0044267)	1/186	0.106093	0.114934	0.139095	0.150686	-2.9015	6.2771	SLC34A1
negative regulation of apoptotic process (GO:0043066)	1/323	0.177524	0.18712	0.229569	0.241978	-3.8737	6.49234	DPEP1
positive regulation of transcription, DNA-templated (GO:0045893)	1/464	0.245544	0.252006	0.313579	0.321831	-4.21351	5.80749	HNF1B
neutrophil degranulation (GO:0043312)	1/479	0.252468	0.252468	0.322007	0.322007	-4.12513	5.67811	COMMD9

## Sheet: Liver
Gene ontology analysis of tissue specicifc genes in liver
Term	Overlap	P-value	Adjusted P-value	Old P-value	Old Adjusted P-value	Z-score	Combined Score	Genes
very-low-density lipoprotein particle assembly (GO:0034379)	2/10	0.000156671	0.00520932	0.000336252	0.0111804	-2.8963	15.2268	APOC4;APOB
very-low-density lipoprotein particle clearance (GO:0034447)	2/6	5.2475e-05	0.00520932	0.000143479	0.0111804	-2.75859	14.5027	APOC4;APOB
positive regulation of lipid storage (GO:0010884)	2/9	0.000125487	0.00520932	0.000280615	0.0111804	-2.50522	13.1707	C3;APOB
urea cycle (GO:0000050)	2/10	0.000156671	0.00520932	0.000336252	0.0111804	-2.36599	12.4388	CPS1;ASS1
low-density lipoprotein particle clearance (GO:0034383)	2/24	0.000944923	0.0179535	0.0016227	0.0308313	-2.59348	10.4257	APOB;CES3
positive regulation of protein complex assembly (GO:0031334)	2/22	0.000792757	0.0179535	0.00138202	0.0308313	-2.45624	9.87401	AJUBA;MPP7
positive regulation of vascular endothelial growth factor production (GO:0010575)	2/24	0.000944923	0.0179535	0.0016227	0.0308313	-2.26134	9.09053	C3;C5
regulation of complement activation (GO:0030449)	3/109	0.0011562	0.0192218	0.00215075	0.0357562	-2.66903	10.5473	C3;C5;C9
lipid metabolic process (GO:0006629)	2/89	0.0124063	0.0549722	0.0186259	0.0774766	-2.33677	6.77881	APOC4;SC5D
xenobiotic metabolic process (GO:0006805)	2/85	0.011364	0.0549722	0.0171132	0.0774766	-2.33555	6.77525	FMO1;CES3
chemotaxis (GO:0006935)	2/75	0.00893914	0.0549722	0.0135778	0.0774766	-2.32359	6.74056	C5;CCL16
complement activation (GO:0006956)	2/91	0.0129425	0.0549722	0.0194028	0.0774766	-2.28158	6.6187	C3;C5
chylomicron remnant clearance (GO:0034382)	1/7	0.0132264	0.0549722	0.0183343	0.0774766	-0.871088	2.52696	APOB
negative regulation of cellular senescence (GO:2000773)	1/6	0.0113474	0.0549722	0.0160605	0.0774766	-0.425563	1.23453	SLC30A10
positive regulation of apoptotic cell clearance (GO:2000427)	1/6	0.0113474	0.0549722	0.0160605	0.0774766	-0.372385	1.08026	C3
glycerol metabolic process (GO:0006071)	1/7	0.0132264	0.0549722	0.0183343	0.0774766	-0.240585	0.69792	GK5
homocysteine metabolic process (GO:0050667)	1/6	0.0113474	0.0549722	0.0160605	0.0774766	-0.153264	0.444608	CPS1
heme catabolic process (GO:0042167)	1/7	0.0132264	0.0549722	0.0183343	0.0774766	-0.0144983	0.0420586	AMBP
choline catabolic process (GO:0042426)	1/6	0.0113474	0.0549722	0.0160605	0.0774766	0.055652	-0.161443	BHMT
sulfur amino acid metabolic process (GO:0000096)	1/7	0.0132264	0.0549722	0.0183343	0.0774766	0.343377	-0.996111	BHMT
positive regulation of G-protein coupled receptor protein signaling pathway (GO:0045745)	1/6	0.0113474	0.0549722	0.0160605	0.0774766	0.41315	-1.19852	C3
positive regulation of cholesterol storage (GO:0010886)	1/5	0.00946491	0.0549722	0.0137815	0.0774766	0.673369	-1.95339	APOB
complement activation, alternative pathway (GO:0006957)	1/5	0.00946491	0.0549722	0.0137815	0.0774766	0.788251	-2.28666	C3
RNA transport (GO:0050658)	1/7	0.0132264	0.0549722	0.0183343	0.0774766	0.818871	-2.37548	CKAP5
indolalkylamine biosynthetic process (GO:0046219)	1/5	0.00946491	0.0549722	0.0137815	0.0774766	1.11917	-3.24663	TPH1
negative regulation of immune response (GO:0050777)	1/7	0.0132264	0.0549722	0.0183343	0.0774766	1.1206	-3.25077	AMBP
biomineral tissue development (GO:0031214)	1/5	0.00946491	0.0549722	0.0137815	0.0774766	1.21274	-3.51808	FAM20A
cargo loading into vesicle (GO:0035459)	1/5	0.00946491	0.0549722	0.0137815	0.0774766	1.64586	-4.77453	TMED10
cellular response to laminar fluid shear stress (GO:0071499)	1/7	0.0132264	0.0549722	0.0183343	0.0774766	2.32412	-6.74211	ASS1
microtubule polymerization (GO:0046785)	1/7	0.0132264	0.0549722	0.0183343	0.0774766	2.8291	-8.20701	CKAP5
positive regulation of chemokine secretion (GO:0090197)	1/7	0.0132264	0.0549722	0.0183343	0.0774766	3.01394	-8.74323	C5
positive regulation of sequestering of triglyceride (GO:0010890)	1/7	0.0132264	0.0549722	0.0183343	0.0774766	3.31707	-9.62257	APOC4
G-protein coupled receptor signaling pathway (GO:0007186)	4/556	0.020665	0.0562066	0.0387746	0.0904282	-4.26875	12.2885	C3;C5;GPR1;CCL16
positive regulation of protein phosphorylation (GO:0001934)	2/113	0.0194846	0.0562066	0.0288121	0.078809	-2.15287	6.19752	C3;FAM20A
chylomicron remodeling (GO:0034371)	1/9	0.016974	0.0562066	0.0228668	0.0774766	-0.761423	2.19192	APOB
UV protection (GO:0009650)	1/10	0.0188426	0.0562066	0.0251254	0.0774766	-0.433831	1.24888	CAT
chylomicron assembly (GO:0034378)	1/10	0.0188426	0.0562066	0.0251254	0.0774766	-0.297704	0.857006	APOB
plasminogen activation (GO:0031639)	1/9	0.016974	0.0562066	0.0228668	0.0774766	-0.237651	0.684132	F11
low-density lipoprotein particle remodeling (GO:0034374)	1/11	0.0207077	0.0562066	0.0273789	0.0774766	-0.186688	0.537422	APOB
response to reactive oxygen species (GO:0000302)	1/9	0.016974	0.0562066	0.0228668	0.0774766	-0.114463	0.329507	CAT
negative regulation of blood coagulation (GO:0030195)	1/11	0.0207077	0.0562066	0.0273789	0.0774766	-0.0146865	0.0422785	PROZ
peptidyl-glutamic acid carboxylation (GO:0017187)	1/11	0.0207077	0.0562066	0.0273789	0.0774766	0	0	PROZ
manganese ion transport (GO:0006828)	1/11	0.0207077	0.0562066	0.0273789	0.0774766	0.020393	-0.0587058	SLC30A10
vitamin D metabolic process (GO:0042359)	1/10	0.0188426	0.0562066	0.0251254	0.0774766	1.87032	-5.38413	GC
regulation of sequestering of zinc ion (GO:0061088)	1/9	0.016974	0.0562066	0.0228668	0.0774766	2.1914	-6.30844	SLC30A10
L-phenylalanine catabolic process (GO:0006559)	1/11	0.0207077	0.0562066	0.0273789	0.0774766	2.37507	-6.83717	HGD
gene silencing by miRNA (GO:0035195)	1/11	0.0207077	0.0562066	0.0273789	0.0774766	3.10062	-8.92583	AJUBA
negative regulation of hippo signaling (GO:0035331)	1/8	0.0151019	0.0562066	0.0206031	0.0774766	3.1471	-9.05963	AJUBA
positive regulation of gene silencing by miRNA (GO:2000637)	1/9	0.016974	0.0562066	0.0228668	0.0774766	3.35531	-9.65901	AJUBA
cholesterol transport (GO:0030301)	1/12	0.0225694	0.0588574	0.0296274	0.078809	1.41158	-3.99849	APOB
hydrogen peroxide catabolic process (GO:0042744)	1/12	0.0225694	0.0588574	0.0296274	0.078809	2.51656	-7.12851	CAT
G2/M transition of mitotic cell cycle (GO:0000086)	2/126	0.0238774	0.0601643	0.0350717	0.0863802	-1.84719	5.19184	AJUBA;CKAP5
regulated exocytosis (GO:0045055)	1/13	0.0244276	0.0601643	0.0318709	0.081516	0.0431511	-0.121284	TMED10
establishment of cell polarity (GO:0030010)	1/13	0.0244276	0.0601643	0.0318709	0.081516	1.81403	-5.09864	MPP7
response to zinc ion (GO:0010043)	1/14	0.0262824	0.0635556	0.0341094	0.0855952	1.68219	-4.63584	SLC30A10
receptor-mediated endocytosis (GO:0006898)	2/137	0.0278815	0.0656455	0.0407431	0.0904282	-1.79762	4.8958	AMBP;APOB
positive regulation of macrophage derived foam cell differentiation (GO:0010744)	1/15	0.0281338	0.0656455	0.0363428	0.0878835	1.18776	-3.23486	APOB
response to hydrogen peroxide (GO:0042542)	1/16	0.0299817	0.0687511	0.0385712	0.0904282	1.38765	-3.71509	CAT
positive regulation of ERK1 and ERK2 cascade (GO:0070374)	2/148	0.0321361	0.0700672	0.0467375	0.0927776	-2.15405	5.72611	SLC30A10;CCL16
negative regulation of JNK cascade (GO:0046329)	1/17	0.0318262	0.0700672	0.0407947	0.0904282	1.08429	-2.88236	AMBP
calcium ion homeostasis (GO:0055074)	1/17	0.0318262	0.0700672	0.0407947	0.0904282	1.15698	-3.0756	FAM20A
ER to Golgi vesicle-mediated transport (GO:0006888)	2/152	0.033743	0.0701223	0.0489937	0.0929852	-1.87558	4.98439	TMED10;PROZ
blood coagulation, intrinsic pathway (GO:0007597)	1/18	0.0336673	0.0701223	0.0430131	0.0922701	0.281075	-0.74696	F11
glycogen biosynthetic process (GO:0005978)	1/18	0.0336673	0.0701223	0.0430131	0.0922701	1.21314	-3.22392	GYS2
centrosome duplication (GO:0051298)	1/19	0.035505	0.0715479	0.0452266	0.0927776	1.11733	-2.94684	CKAP5
spindle organization (GO:0007051)	1/19	0.035505	0.0715479	0.0452266	0.0927776	1.42735	-3.76447	CKAP5
response to glucose (GO:0009749)	1/20	0.0373393	0.0719728	0.0474351	0.0927776	0.150555	-0.39618	GYS2
signal peptide processing (GO:0006465)	1/20	0.0373393	0.0719728	0.0474351	0.0927776	0.360663	-0.949071	PROZ
lamellipodium assembly (GO:0030032)	1/20	0.0373393	0.0719728	0.0474351	0.0927776	1.21805	-3.20527	ABLIM3
triglyceride metabolic process (GO:0006641)	1/21	0.0391702	0.0733751	0.0496387	0.0929852	0.335492	-0.876362	GK5
triglyceride catabolic process (GO:0019433)	1/21	0.0391702	0.0733751	0.0496387	0.0929852	1.1961	-3.12443	CPS1
triglyceride homeostasis (GO:0070328)	1/22	0.0409977	0.073685	0.0518374	0.0931671	0.233518	-0.609005	APOC4
glycolytic process (GO:0006096)	1/22	0.0409977	0.073685	0.0518374	0.0931671	1.20002	-3.1296	PFKFB1
protein tetramerization (GO:0051262)	1/22	0.0409977	0.073685	0.0518374	0.0931671	1.21668	-3.17305	CAT
positive regulation of nitric oxide biosynthetic process (GO:0045429)	1/24	0.0446425	0.079166	0.0562199	0.0996965	0.896196	-2.27294	ASS1
lymphocyte chemotaxis (GO:0048247)	1/25	0.0464599	0.0802489	0.0584037	0.100879	0.762339	-1.92309	CCL16
sodium-independent organic anion transport (GO:0043252)	1/25	0.0464599	0.0802489	0.0584037	0.100879	0.982196	-2.47771	SLCO4C1
cellular protein metabolic process (GO:0044267)	2/186	0.0486032	0.0818256	0.0696749	0.111648	-1.9367	4.84788	C3;APOB
protein methylation (GO:0006479)	1/26	0.0482739	0.0818256	0.0605827	0.103301	1.12425	-2.81418	BHMT
canonical glycolysis (GO:0061621)	1/27	0.0500845	0.0822375	0.0627568	0.104333	0.863585	-2.15736	PFKFB1
bicellular tight junction assembly (GO:0070830)	1/27	0.0500845	0.0822375	0.0627568	0.104333	0.944658	-2.35989	MPP7
cholesterol metabolic process (GO:0008203)	1/28	0.0518918	0.0831519	0.0649261	0.105307	0.623781	-1.5514	APOB
glucose transport (GO:0015758)	1/28	0.0518918	0.0831519	0.0649261	0.105307	0.815616	-2.02851	SLC2A2
centrosome cycle (GO:0007098)	1/33	0.0608781	0.0952563	0.0756995	0.118447	0.276229	-0.649465	CKAP5
regulation of cholesterol biosynthetic process (GO:0045540)	1/33	0.0608781	0.0952563	0.0756995	0.118447	0.515477	-1.21198	SC5D
neutrophil degranulation (GO:0043312)	3/479	0.0621359	0.0960939	0.0988169	0.144662	-2.80781	6.5771	C3;SLCO4C1;CAT
monocyte chemotaxis (GO:0002548)	1/38	0.0697814	0.106677	0.0863526	0.133545	0.108249	-0.242255	CCL16
gluconeogenesis (GO:0006094)	1/40	0.0733197	0.110813	0.0905804	0.138474	0.0817676	-0.179882	PFKFB1
female pregnancy (GO:0007565)	1/41	0.0750839	0.110957	0.0926873	0.13851	0.212539	-0.467291	AMBP
G-protein coupled receptor signaling pathway, coupled to cyclic nucleotide second messenger (GO:0007187)	1/41	0.0750839	0.110957	0.0926873	0.13851	1.31226	-2.88515	GPR1
toll-like receptor signaling pathway (GO:0002224)	1/44	0.080357	0.117445	0.0989794	0.144662	0.0824523	-0.176595	APOB
cellular response to interferon-gamma (GO:0071346)	1/45	0.0821081	0.1187	0.101067	0.146108	-0.000211246	0.000450199	CCL16
chemokine-mediated signaling pathway (GO:0070098)	1/48	0.0873422	0.12358	0.107303	0.151823	-0.0232095	0.0485279	CCL16
generation of precursor metabolites and energy (GO:0006091)	1/48	0.0873422	0.12358	0.107303	0.151823	0.0264342	-0.0552704	GYS2
neutrophil chemotaxis (GO:0030593)	1/51	0.0925472	0.126895	0.113497	0.15562	-0.130911	0.270252	CCL16
protein homotetramerization (GO:0051289)	1/51	0.0925472	0.126895	0.113497	0.15562	0.0018765	-0.00387385	CAT
cholesterol homeostasis (GO:0042632)	1/50	0.0908154	0.126895	0.111437	0.15562	0.653793	-1.34969	APOB
epidermal growth factor receptor signaling pathway (GO:0007173)	1/53	0.0960011	0.128971	0.117603	0.157992	-0.110443	0.226205	SLC30A10
cellular response to interleukin-1 (GO:0071347)	1/53	0.0960011	0.128971	0.117603	0.157992	-0.0597336	0.122344	CCL16
neuropeptide signaling pathway (GO:0007218)	1/55	0.0994423	0.132258	0.121691	0.161849	0.105382	-0.213188	GPR1
regulation of insulin secretion (GO:0050796)	1/57	0.102871	0.135463	0.12576	0.165605	-0.145136	0.290134	SLC2A2
retinoid metabolic process (GO:0001523)	1/59	0.106286	0.138589	0.129811	0.169264	-0.0196848	0.0389019	APOB
negative regulation of neuron apoptotic process (GO:0043524)	1/60	0.107989	0.139443	0.13183	0.170227	-0.0379554	0.0747761	SLC30A10
COPII vesicle coating (GO:0048208)	1/63	0.11308	0.144612	0.137859	0.1763	-0.0362548	0.0701061	TMED10
carbohydrate metabolic process (GO:0005975)	1/64	0.11477	0.145376	0.139859	0.177155	-0.141582	0.273031	SLC2A2
osteoblast differentiation (GO:0001649)	1/66	0.118142	0.148234	0.143847	0.180488	1.02448	-1.95569	CAT
response to hypoxia (GO:0001666)	1/67	0.119823	0.148939	0.145834	0.181271	-0.159099	0.30296	AJUBA
cellular response to tumor necrosis factor (GO:0071356)	1/74	0.131503	0.161944	0.15962	0.196569	-0.349064	0.635473	CCL16
cellular response to oxidative stress (GO:0034599)	1/77	0.136463	0.16651	0.165462	0.201894	-0.35342	0.633576	CAT
response to lipopolysaccharide (GO:0032496)	1/78	0.13811	0.166987	0.1674	0.202402	-0.406305	0.727219	CPS1
retrograde vesicle-mediated transport, Golgi to ER (GO:0006890)	1/80	0.141395	0.169419	0.171264	0.205209	-0.2698	0.478997	TMED10
post-translational protein modification (GO:0043687)	2/352	0.143896	0.170876	0.196603	0.227376	-1.85988	3.28607	C3;APOB
activation of MAPK activity (GO:0000187)	1/84	0.147928	0.17411	0.17894	0.212491	-0.425053	0.743021	C5
positive regulation of protein targeting to mitochondrion (GO:1903955)	1/85	0.149554	0.17448	0.180848	0.212857	1.40253	-2.44874	ABLIM3
cytoskeleton organization (GO:0007010)	1/91	0.159245	0.184171	0.192208	0.224242	-0.351283	0.594333	AJUBA
ciliary basal body docking (GO:0097711)	1/96	0.167239	0.191748	0.201557	0.231096	-0.437745	0.722967	CKAP5
sister chromatid cohesion (GO:0007062)	1/97	0.168829	0.191917	0.203414	0.231232	-0.365102	0.602671	CKAP5
protein homooligomerization (GO:0051260)	1/99	0.172	0.193864	0.207116	0.233445	-0.48185	0.790521	C9
response to virus (GO:0009615)	1/100	0.173581	0.194002	0.208961	0.233545	-0.361818	0.593341	APOB
positive regulation of GTPase activity (GO:0043547)	1/112	0.192326	0.213161	0.230776	0.255777	-0.471677	0.729075	CCL16
intracellular protein transport (GO:0006886)	1/137	0.230057	0.252872	0.274368	0.301578	-0.727833	1.00068	TMED10
blood coagulation (GO:0007596)	1/149	0.247552	0.269873	0.294432	0.320979	-0.775669	1.01597	F11
cilium assembly (GO:0060271)	1/155	0.256155	0.27698	0.304262	0.328998	-0.711107	0.912926	ABLIM3
chemical synaptic transmission (GO:0007268)	1/172	0.28001	0.300334	0.331397	0.35545	-0.660729	0.794765	GPR1
cell surface receptor signaling pathway (GO:0007166)	1/176	0.285514	0.303787	0.337631	0.35924	-0.723061	0.861474	C5
regulation of immune response (GO:0050776)	1/182	0.293694	0.31001	0.346877	0.366148	-0.727392	0.851886	C3
leukocyte migration (GO:0050900)	1/198	0.315062	0.329946	0.370926	0.38845	-0.802208	0.889508	APOB
inflammatory response (GO:0006954)	1/209	0.329386	0.342252	0.386959	0.402075	-1.01559	1.08892	CCL16
membrane organization (GO:0061024)	1/223	0.347195	0.357961	0.406794	0.419408	-1.01926	1.04712	APOB
cell-cell signaling (GO:0007267)	1/280	0.415068	0.424646	0.481321	0.492428	-1.106	0.947287	CCL16
negative regulation of apoptotic process (GO:0043066)	1/323	0.461672	0.46872	0.531456	0.539569	-1.30246	0.986937	CAT
regulation of transcription, DNA-templated (GO:0006355)	1/456	0.584075	0.5885	0.658568	0.663557	-1.38607	0.734863	AJUBA
signal transduction (GO:0007165)	1/861	0.812456	0.812456	0.872299	0.872299	-2.15465	0.447507	C3

## Sheet: Lung
Gene ontology analysis of tissue specicifc genes in lung
Term	Overlap	P-value	Adjusted P-value	Old P-value	Old Adjusted P-value	Z-score	Combined Score	Genes
animal organ morphogenesis (GO:0009887)	2/62	0.000261593	0.0078478	0.000579791	0.0173937	-2.78497	13.5002	SFTPB;ELN
oxidation-reduction process (GO:0055114)	2/119	0.000960234	0.0144035	0.00205373	0.030806	-3.1841	13.5015	CYP2B6;SCO2
negative regulation of cAMP-dependent protein kinase activity (GO:2000480)	1/8	0.00319608	0.0205319	0.00519554	0.0321304	-2.75554	10.7074	PRKAR2A
respiratory gaseous exchange (GO:0007585)	1/12	0.00479077	0.0205319	0.00749708	0.0321304	-2.22745	8.65539	ELN
mitochondrial fragmentation involved in apoptotic process (GO:0043653)	1/9	0.00359496	0.0205319	0.00577137	0.0321304	-2.06841	8.03736	ATG3
nucleophagy (GO:0044804)	1/12	0.00479077	0.0205319	0.00749708	0.0321304	-2.03775	7.91824	ATG3
exogenous drug catabolic process (GO:0042738)	1/11	0.00439231	0.0205319	0.00692213	0.0321304	-1.72094	6.68719	CYP2B6
leukotriene metabolic process (GO:0006691)	1/14	0.00558727	0.0209523	0.0086461	0.0324229	-2.88416	11.1488	PTGR1
activation of protein kinase A activity (GO:0034199)	1/16	0.00638322	0.0212774	0.00979396	0.0325065	-2.06085	7.9345	PRKAR2A
epoxygenase P450 pathway (GO:0019373)	1/21	0.00837065	0.0218772	0.0126585	0.0325065	-2.4314	9.29355	CYP2B6
eye development (GO:0001654)	1/25	0.00995809	0.0218772	0.0149449	0.0325065	-2.29306	8.76479	SCO2
protein targeting to membrane (GO:0006612)	1/26	0.0103546	0.0218772	0.0155158	0.0325065	-2.26359	8.65213	ATG3
mitophagy (GO:0000422)	1/27	0.010751	0.0218772	0.0160864	0.0325065	-2.12459	8.12085	ATG3
steroid metabolic process (GO:0008202)	1/29	0.0115433	0.0218772	0.0172267	0.0325065	-2.07758	7.94117	CYP2B6
drug metabolic process (GO:0017144)	1/22	0.00876772	0.0218772	0.0132306	0.0325065	-2.05862	7.86867	CYP2B6
autophagosome assembly (GO:0000045)	1/33	0.0131263	0.0218772	0.0195039	0.0325065	-1.93061	7.37938	ATG3
renal water homeostasis (GO:0003091)	1/31	0.0123351	0.0218772	0.0183659	0.0325065	-1.88965	7.22282	PRKAR2A
cellular response to glucagon stimulus (GO:0071377)	1/32	0.0127308	0.0218772	0.018935	0.0325065	-1.85766	7.10055	PRKAR2A
regulation of cilium assembly (GO:1902017)	1/35	0.013917	0.0219742	0.0206407	0.0325906	-1.96854	7.51567	ATG3
blood circulation (GO:0008015)	1/39	0.0154966	0.023245	0.022911	0.0343665	-2.27276	8.54935	ELN
bicarbonate transport (GO:0015701)	1/42	0.0166799	0.0238285	0.0246106	0.035158	-1.97357	7.37497	CA3
extracellular matrix disassembly (GO:0022617)	1/76	0.0300039	0.0409144	0.0436933	0.0595818	-2.20617	7.05152	ELN
cellular protein modification process (GO:0006464)	1/84	0.0331159	0.0418804	0.0481356	0.060862	-2.56988	8.15408	ATG3
xenobiotic metabolic process (GO:0006805)	1/85	0.0335043	0.0418804	0.0486896	0.060862	-2.25054	7.14081	CYP2B6
macroautophagy (GO:0016236)	1/92	0.0362192	0.043463	0.0525598	0.0630718	-2.33432	7.32006	ATG3
extracellular matrix organization (GO:0030198)	1/142	0.0554178	0.0639437	0.0798058	0.0920836	-2.48005	6.81953	ELN
blood coagulation (GO:0007596)	1/149	0.0580788	0.064532	0.0835649	0.0928499	-2.94049	8.05868	PRKAR2A
cellular protein metabolic process (GO:0044267)	1/186	0.072035	0.0771804	0.103213	0.110585	-3.081	7.89231	SFTPB
protein ubiquitination (GO:0016567)	1/224	0.0861798	0.0891515	0.123006	0.127248	-3.09453	7.48076	ATG3
intracellular signal transduction (GO:0035556)	1/238	0.0913432	0.0913432	0.130202	0.130202	-3.34478	8.00449	PRKAR2A

## Sheet: SM
Gene ontology analysis of tissue specicifc genes in skeletal muscle
Term	Overlap	P-value	Adjusted P-value	Old P-value	Old Adjusted P-value	Z-score	Combined Score	Genes
ATP metabolic process (GO:0046034)	1/19	0.00095	0.0019	0.00144686	0.00289373	-3.65049	22.8736	MYH4
actin filament-based movement (GO:0030048)	1/11	0.00055	0.0019	0.000868118	0.00289373	-2.34125	14.6701	MYH4
muscle filament sliding (GO:0030049)	1/38	0.0019	0.00253333	0.00282138	0.00376185	-2.41336	14.4276	MYH4
muscle contraction (GO:0006936)	1/85	0.00425	0.00425	0.00622151	0.00622151	-2.59924	14.194	MYH4

## Sheet: Spleen
Gene ontology analysis of tissue specicifc genes in spleen
Term	Overlap	P-value	Adjusted P-value	Old P-value	Old Adjusted P-value	Z-score	Combined Score	Genes
sulfur amino acid metabolic process (GO:0000096)	1/7	0.000699895	0.00174974	0.00115711	0.00289279	-2.81277	17.8563	AHCY
elastic fiber assembly (GO:0048251)	1/5	0.00049995	0.00174974	0.000867899	0.00289279	-1.53618	9.75214	FBLN5
protein localization to cell surface (GO:0034394)	1/20	0.00199905	0.00333175	0.003036	0.00505999	-2.50115	14.2672	FBLN5
cell-matrix adhesion (GO:0007160)	1/71	0.00708757	0.00885947	0.0103899	0.0129874	-2.45939	11.6237	FBLN5
extracellular matrix organization (GO:0030198)	1/142	0.0141499	0.0141499	0.0205824	0.0205824	-2.90319	12.3619	FBLN5

[truncated: 1 more sheets: Testes]
