# Supplementary material for: Genome-wide identification and analysis of A-to-I RNA editing events in bovine by transcriptome sequencing
Source: PLoS One. 2018 Feb 22;13(2):e0193316. doi: 10.1371/journal.pone.0193316 (PMC5823453; doi:10.1371/journal.pone.0193316)
Supplement: S5 File — (XLSX) [file pone.0193316.s005.xlsx]

## Sheet: Edited genes in different tissu
Supplementary File S5. List of all edited genes (A-to-I (or A-to-G) editing ) with editing number in different tissues in bovine.
Gene name	Brain	Colon	Heart	Kidney	Liver	Lung	Skeletal_Muscle	Spleen	Testes
ATCAY	7	0	0	0	0	0	0	0	0
EIF2AK2	5	4	0	4	3	7	0	5	1
ST8SIA3	4	0	0	0	0	0	0	0	0
bta-mir-374b	3	1	0	3	2	2	0	2	3
C4A	3	2	1	3	2	4	1	3	1
ENSBTAG00000021319	3	2	0	2	1	2	0	2	2
GTF3C4	3	2	1	3	1	2	1	2	2
LRRK2	3	2	0	4	3	4	0	3	3
MGARP	3	0	1	1	2	0	0	0	0
SLC7A1	3	3	2	4	0	4	0	5	4
TRUB2	3	2	2	3	2	1	0	1	0
ASH2L	2	1	0	2	1	2	0	2	1
ATN1	2	1	0	0	0	2	0	0	0
CCNA2	2	0	0	0	0	1	0	0	0
CCNG1	2	4	2	2	2	2	2	2	2
CD99	2	2	3	3	3	3	0	3	0
DRP2	2	0	0	0	0	0	0	0	0
ENSBTAG00000022084	2	1	0	1	1	1	0	1	0
ENSBTAG00000047520	2	0	0	4	4	0	0	0	0
FBXO36	2	1	0	2	0	0	0	0	0
FGF23	2	2	1	2	1	2	0	0	1
GCC2	2	2	0	1	1	3	0	2	0
GFM1	2	0	1	0	0	2	1	0	0
IFNAR1	2	2	0	2	2	1	0	2	1
INPP5E	2	2	1	2	2	2	0	2	0
KCNJ16	2	0	0	2	0	0	0	0	0
MOBP	2	0	0	0	0	0	0	1	0
MRPL3	2	0	0	1	0	0	0	1	0
PLCL1	2	0	2	1	0	2	0	2	0
PLD3	2	1	0	2	1	1	0	0	0
RPP40	2	1	0	2	0	0	0	2	1
S1PR3	2	0	0	0	0	0	0	0	0
SOGA1	2	0	0	0	0	0	0	0	0
SON	2	0	0	1	1	2	0	0	0
SPTBN4	2	0	0	0	0	0	0	0	0
TMED10	2	6	0	3	7	5	0	6	4
UCHL1	2	0	0	0	0	0	0	0	0
ADCYAP1	1	0	0	0	0	0	0	0	0
ALKBH4	1	1	0	1	0	1	0	0	0
ANKRD37	1	0	0	0	0	0	0	0	0
ARRB1	1	1	0	1	1	1	0	1	1
ATP1B2	1	0	0	0	0	0	0	0	0
C11orf42	1	0	0	0	0	0	0	0	0
C9orf116	1	0	0	0	0	0	0	0	0
CADPS	1	0	0	0	0	0	0	0	0
CCDC136	1	0	0	0	0	0	0	0	0
CCKBR	1	0	0	0	0	0	0	0	0
CCNDBP1	1	1	1	0	1	2	1	1	2
CHEK2	1	1	0	1	0	0	0	0	0
CHERP	1	0	0	0	0	0	0	1	0
CHGB	1	0	0	0	0	0	0	0	0
CNN1	1	0	0	1	0	1	0	1	0
CNTN2	1	0	0	0	0	0	0	0	0
CYFIP2	1	0	0	0	0	0	0	0	0
DNAL1	1	0	0	1	0	0	0	1	0
DNM1	1	0	0	0	0	0	0	0	0
DOCK3	1	0	0	0	0	0	0	0	0
DXO	1	0	0	1	1	0	0	1	0
EAPP	1	1	0	1	0	1	0	1	0
EIF2AK4	1	0	0	0	0	1	0	0	0
EMC6	1	0	0	0	0	0	0	0	0
ENSBTAG00000000011	1	0	0	0	3	0	0	0	0
ENSBTAG00000013159	1	0	0	0	0	1	0	0	0
ENSBTAG00000015314	1	0	0	1	3	1	0	1	0
ENSBTAG00000020097	1	1	0	0	1	0	0	0	0
ENSBTAG00000024604	1	1	0	1	1	0	0	1	0
ENSBTAG00000030600	1	1	1	1	1	1	0	1	0
ENSBTAG00000038619	1	0	0	1	1	2	0	1	0
ENSBTAG00000046739	1	0	0	0	0	0	0	0	0
ENSBTAG00000047229	1	0	0	1	0	0	0	0	0
ENSBTAG00000047857	1	1	0	1	3	2	0	1	1
ENSBTAG00000047954	1	1	0	1	0	1	0	1	1
FBXO30	1	1	0	1	1	1	0	1	0
FGF1	1	0	1	0	0	0	0	0	0
FLNA	1	1	0	1	0	1	1	1	1
GABRA3	1	0	0	0	0	0	0	0	0
GIPC1	1	0	0	0	0	1	0	0	0
GPATCH2L	1	0	0	0	0	0	0	0	0
GPR75	1	0	0	1	0	0	0	0	0
GRIK2	1	0	0	0	0	0	0	0	0
GXYLT1	1	0	0	1	1	0	1	1	0
HACL1	1	0	0	0	0	1	0	0	0
HMGA1	1	1	0	1	1	1	0	1	0
HMGN3	1	1	0	1	1	1	0	1	0
KBTBD11	1	1	0	1	0	1	0	0	0
KCNA1	1	0	0	0	0	0	0	0	0
KDELC2	1	1	0	2	1	2	0	1	1
KIAA1715	1	0	0	1	0	0	0	0	0
LEMD2	1	0	0	0	0	1	0	0	0
LUC7L	1	0	0	1	0	0	0	0	0
MAL2	1	0	0	1	0	0	0	0	0
MAOA	1	4	2	4	0	4	0	3	0
MAPRE2	1	1	0	0	0	0	0	0	0
MBP	1	0	0	0	0	0	0	0	0
MRPL51	1	1	1	1	1	1	0	1	0
MTSS1	1	1	0	4	4	2	0	4	0
NHLRC3	1	1	0	1	1	1	0	1	1
NMNAT1	1	3	0	2	3	2	0	2	0
ORC4	1	1	0	1	0	0	0	0	0
PANK2	1	2	0	1	1	1	0	1	0
PAOX	1	0	0	1	0	1	0	0	0
PAPOLA	1	0	0	1	1	1	0	1	0
PCDHA13	1	0	0	1	0	0	0	1	0
PCMTD1	1	0	0	1	1	0	0	0	0
PDE6D	1	0	0	0	0	1	0	0	0
PFKFB2	1	5	4	5	2	2	0	0	3
PHLDA1	1	1	0	0	0	0	0	0	0
PIAS2	1	0	0	0	0	1	0	0	1
PLCXD2	1	0	0	0	0	0	0	0	0
PLIN1	1	0	0	0	0	1	1	0	1
PNMA2	1	0	0	0	0	0	0	0	0
PPHLN1	1	0	0	0	0	0	0	0	0
PPP1R14A	1	0	0	0	0	0	0	0	0
PPP2R4	1	0	0	0	0	0	0	0	0
PSD2	1	0	0	0	0	0	0	0	0
PTK2B	1	0	0	0	0	1	0	1	0
RBFOX2	1	0	0	0	0	0	0	0	0
RNF4	1	0	0	1	1	0	0	1	1
RPS23	1	0	0	0	0	0	0	0	0
RQCD1	1	0	0	0	0	1	0	0	0
RSG1	1	1	0	0	0	1	0	0	0
RWDD2B	1	0	0	1	1	0	0	0	0
SCAI	1	1	0	1	1	1	0	1	0
SDC3	1	0	0	0	1	1	0	0	0
SETD4	1	1	0	1	1	1	0	1	1
SF3B6	1	0	0	0	0	0	0	0	0
SLC24A5	1	0	0	0	0	0	0	0	0
SLC43A2	1	0	0	1	1	1	0	0	0
SLC7A14	1	0	0	0	0	0	0	0	0
SLC7A5	1	0	0	0	0	0	0	0	1
SLC7A8	1	0	0	0	0	0	0	0	0
SLC8A2	1	0	0	0	0	0	0	0	0
SMYD2	1	1	0	0	0	1	0	0	0
SNORD52	1	1	0	1	1	1	0	1	0
SPARCL1	1	0	0	0	0	1	0	0	0
ST3GAL5	1	1	0	1	0	1	0	1	0
TFCP2	1	0	0	0	0	0	0	0	0
TMEM55A	1	0	0	1	0	0	0	0	0
TMEM63B	1	0	0	0	0	0	0	0	0
TRIM44	1	1	0	1	1	1	0	1	0
TTLL4	1	0	0	0	0	1	0	0	0
UPF1	1	0	0	1	0	1	0	0	1
VPS13C	1	0	0	0	0	0	0	0	0
ZBTB9	1	0	0	0	0	0	0	0	0
ZNF317	1	0	0	1	0	1	0	1	0
ZSCAN16	1	0	0	0	1	1	0	1	0
ABCC9	0	2	2	2	1	2	1	2	0
ABHD2	0	0	0	1	1	1	0	1	0
ABLIM3	0	0	0	0	1	0	0	0	0
ADAM19	0	0	0	0	1	0	0	1	0
ADGRG7	0	1	0	0	0	0	0	0	0
AFM	0	0	0	0	2	0	0	0	0
AHCY	0	0	0	0	0	0	0	1	0
AJUBA	0	1	1	1	2	1	0	1	0
ALDH8A1	0	0	0	3	3	0	0	0	0
ALDOB	0	2	0	4	4	0	0	0	0
AMBP	0	0	0	0	1	0	0	0	0
APOB	0	0	0	0	1	0	0	0	0
APOC4	0	0	0	0	4	0	0	0	0
ARAP1	0	1	0	1	0	1	0	1	0
ARFGAP3	0	0	1	0	1	0	0	0	1
ARHGAP17	0	1	0	1	1	1	0	1	1
ARHGEF19	0	3	0	0	3	0	0	0	0
ARRB2	0	0	0	1	0	1	0	0	0
ASS1	0	0	0	0	1	0	0	0	0
ATG3	0	0	0	0	0	1	0	0	0
ATP2A3	0	1	0	1	0	1	0	1	0
AZIN1	0	1	0	1	1	1	0	1	0
B3GNT3	0	1	0	0	0	0	0	0	0
BHMT	0	0	0	0	1	0	0	0	0
BUB1	0	0	0	6	0	0	0	0	0
C3	0	0	0	0	3	0	0	0	0
C5	0	0	0	0	1	0	0	0	0
C9	0	0	0	0	1	0	0	0	0
CA2	0	0	0	1	0	0	0	0	0
CA3	0	0	0	0	0	1	0	0	0
CASP8	0	0	0	0	0	1	0	0	1
CAT	0	0	0	0	1	0	0	0	0
CCDC82	0	0	0	1	0	1	0	1	0
CCL16	0	0	0	0	1	0	0	0	0
CD163	0	0	0	0	1	1	0	1	0
CDC42EP1	0	0	1	1	0	0	0	0	0
CES3	0	0	0	1	2	0	0	0	0
CKAP5	0	0	0	0	1	0	0	0	0
CMTM7	0	1	0	1	1	1	0	1	0
COG3	0	1	1	1	1	1	0	1	1
COMMD9	0	0	0	1	0	0	0	0	0
CPS1	0	0	0	0	1	0	0	0	0
CTSH	0	0	0	1	0	1	0	1	0
CYP2B6	0	0	0	0	3	4	0	0	0
DAAM2	0	0	0	0	1	0	0	0	0
DDX6	0	1	0	1	1	1	0	1	0
DHX38	0	0	0	0	1	0	0	1	0
DNAJB13	0	0	0	0	0	2	0	2	0
DOCK8	0	3	0	2	1	3	0	3	0
DPEP1	0	0	0	1	0	0	0	0	0
ECHDC3	0	0	2	2	2	0	0	2	1
EIF1AY	0	1	0	1	1	0	0	1	1
ELN	0	0	0	0	0	2	0	0	0
ENPP1	0	2	1	2	2	2	0	0	1
ENSBTAG00000001150	0	0	1	0	0	0	0	0	0
ENSBTAG00000007043	0	0	0	0	7	0	0	0	0
ENSBTAG00000012451	0	0	0	0	0	0	0	1	0
ENSBTAG00000012540	0	0	0	2	2	0	0	0	0
ENSBTAG00000018556	0	0	0	0	2	0	0	0	0
ENSBTAG00000018774	0	0	0	1	0	1	0	0	0
ENSBTAG00000018854	0	0	0	0	1	0	0	0	0
ENSBTAG00000019423	0	0	0	2	3	0	0	0	0
ENSBTAG00000020105	0	0	2	2	0	0	0	0	0
ENSBTAG00000020589	0	0	0	0	0	2	0	3	0
ENSBTAG00000020757	0	1	0	0	0	1	0	0	0
ENSBTAG00000022329	0	0	0	0	1	0	0	0	0
ENSBTAG00000023939	0	0	0	0	1	0	0	0	0
ENSBTAG00000024700	0	0	0	0	1	0	0	0	0
ENSBTAG00000030882	0	0	0	3	3	0	0	0	0
ENSBTAG00000032609	0	0	0	0	0	0	0	0	1
ENSBTAG00000034189	0	0	0	0	1	0	0	0	0
ENSBTAG00000037799	0	1	1	1	1	1	1	1	0
ENSBTAG00000038171	0	0	0	0	1	0	0	0	0
ENSBTAG00000039722	0	0	0	0	1	1	0	0	0
ENSBTAG00000040337	0	0	0	2	2	0	0	0	0
ENSBTAG00000040392	0	1	0	0	0	1	0	1	0
ENSBTAG00000044515	0	1	0	1	1	0	0	0	0
ENSBTAG00000045492	0	1	0	0	1	0	0	0	0
ENSBTAG00000045935	0	0	1	3	3	3	0	0	1
ENSBTAG00000046319	0	0	1	1	1	1	0	0	0
ENSBTAG00000046324	0	1	0	1	1	1	0	1	0
ENSBTAG00000046486	0	1	1	0	0	0	0	0	0
ENSBTAG00000047000	0	1	0	0	0	0	0	0	0
ENSBTAG00000047621	0	0	0	0	3	0	0	3	0
EPCAM	0	1	0	1	0	0	0	0	0
F11	0	0	0	0	1	0	0	0	0
FAH	0	0	0	1	1	0	0	0	1
FAM20A	0	0	0	0	1	0	0	0	0
FBLN5	0	0	0	0	0	0	0	1	0
FGL1	0	0	0	0	1	0	0	0	0
FHL2	0	0	3	0	0	0	0	0	0
FITM1	0	0	0	1	1	1	0	1	0
FMO1	0	0	0	0	2	0	0	0	0
FMO4	0	5	0	6	6	5	0	5	0
FTCD	0	0	0	2	2	0	0	0	0
FTCDNL1	0	0	0	1	1	0	0	0	0
G6PC	0	0	0	2	2	0	0	0	0
GC	0	0	0	0	4	0	0	0	0
GIGYF1	0	0	0	0	0	0	0	1	1
GK5	0	0	0	0	4	1	0	1	0
GNA15	0	0	0	0	0	1	0	1	0
GPATCH11	0	0	0	0	1	0	0	1	0
GPN1	0	0	0	0	0	0	1	0	1
GPR1	0	0	0	0	1	0	0	0	0
GYS2	0	0	0	0	1	0	0	0	0
HGD	0	0	0	0	1	0	0	0	0
HNF1B	0	0	0	1	0	0	0	0	0
HPD	0	0	1	1	1	0	0	0	0
HPS3	0	0	0	0	1	0	0	0	0
HTATSF1	0	0	0	0	0	0	0	0	1
ISCA2	0	0	1	0	0	2	0	2	0
ITGAL	0	0	0	0	1	0	0	1	0
JAK3	0	0	0	0	0	1	0	1	0
KLHDC7A	0	0	0	1	0	1	0	0	0
LPCAT2	0	2	0	2	1	2	0	1	0
Metazoa_SRP	0	0	1	0	0	1	1	0	1
MPP7	0	0	0	0	7	0	0	5	0
MUC20	0	0	0	1	0	0	0	0	0
MYOM3	0	0	1	0	0	0	0	0	0
NAAA	0	1	0	0	0	1	0	0	0
NAPSA	0	0	0	0	0	1	0	1	0
NIF3L1	0	1	0	1	1	1	0	1	1
PCNP	0	0	0	0	1	1	0	0	0
PDPN	0	0	0	1	0	1	0	0	0
PFKFB1	0	0	0	0	3	0	0	0	0
PIGG	0	0	1	0	0	0	0	1	0
PKHD1	0	0	0	1	1	0	0	0	0
PM20D2	0	0	0	2	0	0	0	0	0
PPL	0	0	0	1	0	1	0	0	0
PPP1R11	0	0	0	0	0	1	0	1	0
PRKAR2A	0	0	0	0	0	1	0	0	0
PROZ	0	0	0	0	1	0	0	0	0
PRR13	0	1	0	1	0	0	0	0	0
PRRG4	0	1	0	1	1	1	0	0	0
PSME1	0	0	0	1	1	0	0	1	0
PTGR1	0	1	0	0	0	2	0	0	0
RASSF6	0	0	0	0	2	0	0	0	0
RBM12B	0	0	0	1	0	0	0	1	1
RCHY1	0	1	0	1	0	1	0	1	0
RGCC	0	0	0	2	0	2	0	0	0
SC5D	0	0	0	0	1	0	0	0	0
SCO2	0	0	0	0	0	1	0	0	0
SDSL	0	0	0	1	0	0	0	0	0
SERPING1	0	2	0	1	2	0	0	0	0
SFTPB	0	0	0	0	0	2	0	0	0
SLC14A2	0	0	0	2	0	0	0	0	0
SLC16A5	0	0	0	1	1	0	0	0	0
SLC22A2	0	0	0	3	0	0	0	0	0
SLC25A32	0	0	0	1	1	1	0	1	0
SLC26A2	0	1	0	1	0	0	0	1	0
SLC2A2	0	0	0	0	2	0	0	0	0
SLC30A10	0	0	0	0	1	0	0	0	0
SLC34A1	0	0	0	3	0	0	0	0	0
SLC47A2	0	0	0	1	0	0	0	0	0
SLC8B1	0	1	0	2	1	2	0	1	0
SLCO4C1	0	0	0	0	2	1	0	0	0
SNORA56	0	0	0	1	1	1	0	1	0
SSR3	0	2	1	2	1	2	0	1	1
STOX2	0	0	1	1	0	0	0	0	0
TCN2	0	1	0	1	1	1	0	1	1
THEMIS2	0	0	0	0	0	2	0	2	0
TLCD2	0	0	0	1	0	1	0	0	0
TLDC2	0	1	0	0	1	0	0	2	0
TNFSF10	0	2	2	3	3	5	0	2	0
TPH1	0	0	0	0	1	0	0	0	0
TRANK1	0	0	1	0	1	0	0	0	0
TSKU	0	0	0	1	1	0	0	0	0
TXNL4A	0	1	0	0	0	0	0	0	0
U6	0	0	0	0	3	0	0	0	0
UBA1	0	1	0	0	1	0	0	1	0
VRK3	0	1	0	2	2	0	0	0	0
XDH	0	0	0	1	0	1	0	1	0
ZDHHC20	0	0	0	1	0	0	1	0	0
Unknown	81	44	18	53	68	60	7	46	16
5S_rRNA	0	0	1	0	0	0	0	0	0
