# Supplementary material for: Genome-wide identification and analysis of A-to-I RNA editing events in bovine by transcriptome sequencing
Source: PLoS One. 2018 Feb 22;13(2):e0193316. doi: 10.1371/journal.pone.0193316 (PMC5823453; doi:10.1371/journal.pone.0193316)
Supplement: S6 File — (XLSX) [file pone.0193316.s006.xlsx]

## Sheet: Sheet2
Supplementary File S6. Gene expression of tissues-specific edited genes in different tissues. Gene expressions are as Transcripts per kilobase million (TPM).
Gene name	Tissue name which gene is edited	Brain	Colon	Heart	Kidney	Liver	Lung	Skeletal_Muscle	Spleen	Testes
ZBTB9	Brain	11.1155	5.0613	3.61804	7.1201	11.7601	4.72388	1.24342	8.41149	6.23938
VPS13C	Brain	8.08633	5.77065	3.47732	6.27182	3.03564	6.66677	4.08854	9.74531	2.78172
UCHL1	Brain	1076.77	10.4326	4.06058	52.8512	2.43749	3.15631	10.4272	4.37162	62.8256
TMEM63B	Brain	45.9251	16.5961	20.2262	16.4289	18.0853	24.3319	23.1102	5.08673	3.99216
TFCP2	Brain	45.6711	10.9759	10.2718	28.5006	9.43789	22.2913	14.2434	26.8235	14.8077
ST8SIA3	Brain	29.3648	0.0672184	0	0	0.0169618	0	0	0	0.166473
SPTBN4	Brain	37.3746	0.29888	0.512708	0.172264	0.0808849	0.139093	0.150696	0.171003	4.83674
SOGA1	Brain	13.7064	1.85499	2.19154	10.1072	1.06097	5.17973	1.03126	3.96192	5.01233
SLC8A2	Brain	103.021	0.789246	0.112413	0.203363	0.0187545	0.521509	0.120976	0.43436	1.17066
SLC7A8	Brain	24.0513	2.05021	0.563963	33.8879	0.576807	0.711314	26.7768	2.85891	7.99817
SLC7A14	Brain	15.1975	0.0970847	0.0046739	0	0.00141517	0.00211578	0.0156972	0.0125657	1.3516
SLC24A5	Brain	37.631	6.23646	1.96809	10.1612	0.860821	7.45517	1.61882	9.28489	14.2411
SF3B6	Brain	116.676	123.504	75.2637	106.739	76.4439	100.39	47.6028	197.851	63.964
S1PR3	Brain	4.84764	2.41298	6.39619	9.45434	16.5784	5.81479	0.976646	6.97987	1.32927
RPS23	Brain	329.405	1305.49	387.909	666.734	512.622	960.434	423.493	2122.76	296.899
RBFOX2	Brain	83.2928	26.1195	53.112	18.6207	6.0072	30.2633	31.4784	6.11036	36.8819
PSD2	Brain	35.8227	0.0985307	0.03382	0.124086	0.0150601	0.122596	0.259051	0.351568	6.15785
PPP2R4	Brain	85.1693	102.379	104.727	50.15	25.3876	60.2785	81.2264	36.0321	253.374
PPP1R14A	Brain	147.848	124.781	29.468	22.978	16.551	293.534	13.8156	23.2921	27.3124
PPHLN1	Brain	39.9223	22.3542	4.52377	22.1571	11.4862	25.3746	7.3954	34.3948	18.3118
PNMA2	Brain	57.8719	1.59452	0.693313	3.53436	3.65563	2.06865	0.742677	4.2944	3.10794
PLCXD2	Brain	7.57707	0.657703	0.372202	0.75841	0.345087	0.807896	0.836301	0.68846	7.74027
NMNAT1	Brain	25.0648	21.3446	11.7295	30.9332	19.2042	13.7965	27.8074	10.2233	35.8813
MRPL3	Brain	74.6905	42.6653	78.5317	65.0009	37.6046	46.5246	39.1785	44.7042	51.4503
MOBP	Brain	447.647	0.0067068	0.195786	0.00740473	0.0317248	1.08112	0.130418	13.2704	1.79987
MGARP	Brain	6.27908	0.413239	8.35617	9.45997	0.387984	0.473161	6.8266	1.49126	9.98057
MBP	Brain	4576.46	1.1168	1.38079	5.79539	1.26196	6.31694	12.4318	5.85757	0.73991
KCNA1	Brain	20.1522	0.318724	0.0247371	0.0169	0	0.156662	0.0504323	0.00495027	0.376035
GTF3C4	Brain	12.266	4.46828	2.79971	8.67428	2.77129	5.66583	2.86392	8.10976	7.31103
GRIK2	Brain	21.695	0.189543	0.103715	0.145337	0.00208038	0.156609	0.43507	0.145932	15.6824
GPATCH2L	Brain	19.2387	4.75379	4.34283	9.92501	3.86231	7.22217	5.51006	9.79548	34.0309
GABRA3	Brain	131.529	0.1443	1.16996	0.472079	0.00304885	0.0953755	0.578252	0	1.98931
ENSBTAG00000046739	Brain	2.25495	0	0	0	0.0204427	0	1.43313	0.020522	83.2669
ENSBTAG00000022084	Brain	51.1762	12.047	30.0821	25.5234	6.05257	18.1248	12.7867	9.61811	7.90748
ENSBTAG00000021319	Brain	171.233	80.8253	75.2037	77.092	51.9403	78.1281	69.724	98.5785	378.932
EMC6	Brain	49.8023	33.7208	48.529	50.4435	26.6896	27.8161	70.3736	27.6146	62.0455
EAPP	Brain	43.9406	14.2371	12.0016	30.9127	17.7006	21.1335	11.015	26.7479	39.203
DRP2	Brain	23.2118	0.0287311	0.0130485	0.113752	0.043979	0.00886	0.299159	0.124753	0.156403
DOCK3	Brain	76.3387	0.303687	2.26228	1.01931	0.24941	0.474549	0.153463	0.814905	8.22361
DNM1	Brain	544.348	8.36093	4.63865	7.08211	0.519853	10.9671	3.69469	6.32839	39.3972
CYFIP2	Brain	134.566	3.448	0.800276	85.0466	1.78195	8.80689	0.423138	31.5627	5.93162
CNTN2	Brain	48.2312	4.45528	0.129082	0.10613	0.0112204	0.0552144	0.0184041	0.0641476	0.332492
CHGB	Brain	499.363	2.91101	0.031745	0.0966252	0.0612108	0.399532	0.667471	0.0833508	35.5242
CCNA2	Brain	2.00699	10.0272	0.623888	1.38472	0.550181	4.14625	0.628941	19.2391	15.5887
CCKBR	Brain	52.2014	0.197184	0.435664	0.0191693	0	0.0238738	0.0335923	0	3.24355
CCDC136	Brain	39.456	3.77918	0.919425	0.272545	0.384737	0.791282	9.18445	2.5383	447.544
CADPS	Brain	104.217	2.33029	8.73684	0.174659	0.00241654	0.010911	0.0833203	0.0055088	4.36497
C9orf116	Brain	40.5486	13.8138	20.6654	17.6484	18.7045	33.3293	16.438	10.5938	137.71
C11orf42	Brain	9.67844	3.45041	0.993357	3.75275	2.17721	2.1615	4.22932	3.36202	70.9168
ATP1B2	Brain	273.343	2.70999	7.67553	12.9385	2.65891	6.19423	1.86064	2.25776	33.6587
ATCAY	Brain	66.2736	0.285914	0.494727	0.422562	0.00240301	0.11771	0.515965	0.040812	0.811526
ANKRD37	Brain	4.83138	1.99471	0.723081	5.30109	0.348612	3.95766	1.67107	1.73556	6.81083
ADCYAP1	Brain	21.7672	0.520367	0.0121071	3.51567	0.0184284	0.00849317	0.0206704	0.0134939	0.610657
TXNL4A	Colon	45.175	30.5752	32.6026	33.7948	23.3378	28.2964	25.6614	38.8193	26.596
PANK2	Colon	25.0985	11.797	5.44654	18.8031	5.77504	19.745	9.78092	31.8484	22.2337
ENSBTAG00000047000	Colon	0.592589	215.06	0.0212734	8.40648	10.6756	19.0572	0.811496	0.0832769	1.69803
B3GNT3	Colon	1.16045	165.205	10.5754	8.92777	3.08832	20.1299	5.08339	23.889	1.18052
ADGRG7	Colon	0	24.7508	0	0.102506	0.0591964	0.117943	0.0371807	0.0291279	0.496088
MYOM3	Heart	5.07951	2.80369	181.226	1.07614	0.519113	1.26895	123.152	0.253234	0.72729
HPD	Heart	0.0284291	0.0641341	28.6328	310.457	1686.42	0.208646	0.792508	0.0320586	0.237453
FHL2	Heart	38.4615	93.7581	797.642	38.8549	4.09278	13.1439	34.5209	16.4381	4.71488
ENSBTAG00000001150	Heart	1.37721	0.105641	329.759	7.53337	0	0.115716	0.212001	0.678787	0.0620122
CCNG1	Heart	105.047	480.926	446.831	159.195	98.1394	190.291	1163.15	427.734	43.3351
5S_rRNA	Heart	0	0	0	0.383833	0	0	0	0	0
SLC47A2	Kidney	0.729712	0.158642	0.313062	335.848	0.262667	0.268576	0.142339	0.60519	1.06487
SLC34A1	Kidney	0.0332818	0	0.0234638	239.909	0.178628	0.0370784	0.0794381	0.0103975	1.31655
SLC22A2	Kidney	0.0815407	0	0.09169	223.376	0.084652	0.049132	0.0172304	0	0.106621
SLC14A2	Kidney	0.0345125	0.0144768	0	53.2139	0.00871267	0.0182391	0.022946	0	0.359331
SDSL	Kidney	53.8373	0.0625099	0.142635	760.028	0.292337	1.02146	0.098224	1.85976	6.39176
PM20D2	Kidney	11.9131	10.7981	3.23615	73.4576	11.0846	5.21939	14.9382	6.50823	2.36756
MUC20	Kidney	0.00727907	56.2541	0.44754	99.0433	4.32492	0.424162	0.241493	0.0610239	0.0509399
HNF1B	Kidney	0.00565023	21.9536	0	88.09	1.71866	9.61263	0.507403	0.0703588	19.7157
DPEP1	Kidney	0	70.4687	0.0042181	1133.9	0	24.3449	0.158559	0.141532	5.8415
COMMD9	Kidney	44.8483	34.3738	24.5098	86.6877	16.4913	26.0586	16.9443	21.7478	22.1621
CA2	Kidney	57.4465	922.432	28.9343	615.044	4.66828	39.0278	89.8162	29.1836	190.188
BUB1	Kidney	0.86892	5.13088	0.481902	11.9253	0.441877	3.69166	1.59037	8.66026	87.0987
U6	Liver	0	0	0	0	0	0	4.6511	0	0
TPH1	Liver	0.346124	4.06473	0.0530216	0.116741	25.7946	0.270739	0.06104	1.04825	0.225642
TMED10	Liver	130.043	141.677	73.2821	176.713	96.7058	170.52	46.2803	138.58	138.148
SLCO4C1	Liver	0.910994	0.0959817	0.0374801	2.69274	15.8999	3.62448	0.138648	2.03449	4.33361
SLC30A10	Liver	4.66303	0.00746253	0	0.0548773	17.3303	0.00577303	0	0	0.941315
SLC2A2	Liver	0.0038979	0.00303768	0	16.3974	98.9999	0.00771523	0	0	0.73936
SC5D	Liver	107.617	61.9464	27.6332	98.2733	648.347	90.237	18.6665	38.6108	10.4467
RASSF6	Liver	0	4.39613	0	6.39954	16.7927	0.463028	0	0	0.0721587
PROZ	Liver	0.632298	0.560327	0.244174	43.3787	164.286	0.505694	0.0420158	1.97665	0.754459
PFKFB1	Liver	0.0555277	0.0132893	0.0390611	0.0134042	102.602	0.008819	26.0863	0.0313473	0.0135227
MPP7	Liver	4.41379	3.57734	6.21552	2.2243	6.11255	4.22178	2.97381	1.96484	1.52065
HPS3	Liver	8.13407	4.58769	1.94393	11.3883	5.60687	10.8461	3.71664	19.0075	10.8303
HGD	Liver	0.136283	0.193047	1.87647	91.522	711.876	0.265595	0.0351798	0.0919082	0.293291
GYS2	Liver	0.167144	0.0632837	2.3567	0.239008	88.2276	0.170023	0.252322	0.0337161	5.66423
GPR1	Liver	0.051253	1.83991	1.44107	0.114679	55.4343	9.08784	0.865045	0.444803	0.115838
GK5	Liver	6.25963	4.84956	8.06049	11.1007	120.607	15.6391	1.77061	7.3916	2.24104
GC	Liver	0.0264318	0.242154	0.594784	102.046	4386.27	0.309551	0.448516	0.279235	1.31263
FMO1	Liver	0.321116	0.963346	0.413056	0.334527	714.273	2.01984	0.0453523	0	0.177493
FGL1	Liver	20.9396	2.94213	7.74742	36.0583	3562.34	11.5063	6.48174	7.25373	22.9669
FAM20A	Liver	12.2909	3.70521	0.797006	10.7753	54.5556	16.9065	1.10647	7.6108	14.1095
F11	Liver	0.566357	0.167421	0.30459	2.61685	103.823	10.2976	0.237208	1.25967	2.7282
ENSBTAG00000047857	Liver	2.05391	231.343	36.4408	9.2076	9.13026	11.2866	2.34435	11.0114	1.49203
ENSBTAG00000038171	Liver	0	0.0254093	0.032757	0.167421	173.723	0.157964	0	0.0201302	0.0115328
ENSBTAG00000034189	Liver	0.029804	0.20173	0.287527	1.34448	2035.15	0.134723	0.253528	0.0333886	1.68461
ENSBTAG00000024700	Liver	0	0	0.0558944	0.0855387	506.311	0	0.042596	0	3.23223
ENSBTAG00000023939	Liver	0.96195	0.490135	0.566737	0.941716	1087.44	0.477257	0.528932	0.567878	3.05674
ENSBTAG00000022329	Liver	0.113361	0.0123071	0.0801973	4.51551	653.319	0.00363603	0.041342	0.094889	0.051951
ENSBTAG00000019423	Liver	0	0.0224939	0.169034	319.394	608.509	0.122376	0.101357	0.0115263	0.16127
ENSBTAG00000018854	Liver	567.177	143.924	142.841	549.75	1025.86	338.581	187.676	265.676	167.637
ENSBTAG00000018556	Liver	0	0	0.953	1.12853	1904.22	0.116732	0.0981897	0	0
ENSBTAG00000015314	Liver	14.9334	34.9122	18.5379	108.149	353.887	27.4628	8.3249	21.1569	3.9653
ENSBTAG00000007043	Liver	0	0.401768	0.0321725	0.0825911	775.906	0	0	0.0047348	0.368475
ENSBTAG00000000011	Liver	7.48049	0.445016	0.0220591	2.10784	131.986	0.0159655	0.12157	0.0225906	2.94966
DAAM2	Liver	40.9128	42.5705	6.40825	12.6802	8.53548	20.0034	4.18205	12.764	13.3414
CPS1	Liver	0.0458884	0.0181085	0.0405516	0.330936	799.723	0.0635763	0.0700343	0.0137046	0.33069
CKAP5	Liver	66.8018	17.0584	14.0118	17.7807	4.591	14.5652	9.70532	16.7729	52.4783
CES3	Liver	0.00747773	0.0271863	0.032577	126.672	433.62	0.210752	0.0543552	0.0121647	0.087041
CCL16	Liver	1.99187	9.19851	14.8545	4.88492	532.799	56.7051	6.74359	13.0404	1.05659
CAT	Liver	64.4952	49.1937	138.317	705.821	3287.64	154.572	123.418	92.5686	13.7576
C9	Liver	0	53.544	0.256472	26.5479	1211.68	0.129174	0.040282	0.073583	0.0664974
C5	Liver	4.85659	13.4809	0.971117	60.4922	564.284	24.2513	1.10669	2.95427	12.8175
C3	Liver	42.5348	49.3987	1.31068	13.7941	5603.82	140.06	0.891489	20.0541	9.23768
BHMT	Liver	0.104872	0.0157588	0.0921758	0.194087	661.768	0.0232569	1.74302	0.0133059	60.6241
ASS1	Liver	15.4246	121.241	98.9388	614.904	1249.01	34.5567	26.0029	7.99224	6.97353
APOC4	Liver	0.517632	0.0175662	1.37828	0.422786	1082.39	0.0281316	0.163045	0	2.81636
APOB	Liver	0.00058388	0.000447547	0.0216392	0.193095	147.412	0.00811035	0.00914711	0.0274516	0.167613
AMBP	Liver	0	15.1283	1.15254	9.23673	6958.75	0.730388	0.730432	0.442677	0.105593
AJUBA	Liver	3.56757	4.55789	6.02903	33.8249	24.7413	28.0967	2.24384	4.95909	9.29388
AFM	Liver	2.89432	1.52339	0.662142	2.83483	297.506	2.84561	0.665629	3.76586	2.31667
ABLIM3	Liver	16.2863	2.44686	29.5335	39.9476	42.1238	59.4637	11.5597	1.37494	5.48761
TNFSF10	Lung	11.5884	11.0558	24.8887	16.613	30.3944	139.924	10.8199	32.0962	3.95375
SFTPB	Lung	0.412086	0.00351273	0.0214553	0.0404971	0.00313454	1747.93	0.0229086	0.250726	0.0164655
SCO2	Lung	12.1165	17.6314	14.2184	16.23	6.35287	26.0741	6.80784	13.9606	22.6399
PTGR1	Lung	47.4399	60.7378	15.6408	171.151	340.788	208.36	10.0686	38.1372	20.8937
PRKAR2A	Lung	25.6339	61.9921	147.935	76.3447	27.646	39.6952	124.596	44.4567	320.586
ELN	Lung	8.28839	77.7409	37.3116	13.6915	4.14427	205.337	40.9796	30.8466	24.7527
CYP2B6	Lung	0.310047	12.6864	0.151848	22.6943	97.6004	989.952	0.462183	0.531827	0.378746
CA3	Lung	368.442	10.3197	0.304055	1.80537	452.256	2209.01	506.868	0.0768496	66.6118
ATG3	Lung	95.9004	34.2223	22.6936	44.5421	48.2057	61.1871	27.4359	85.9171	117.945
FBLN5	Spleen	10.1956	13.5624	26.0828	76.691	5.12755	63.3034	12.687	105.54	5.49055
ENSBTAG00000020589	Spleen	1.81771	2.84647	0.627227	3.13369	1.23962	8.57137	1.72954	22.2501	37.4902
ENSBTAG00000012451	Spleen	20.6999	72.9454	17.8635	47.4974	39.2543	173.262	11.9375	193.912	15.4651
AHCY	Spleen	50.9282	108.067	106.01	438.515	1323.66	794.612	113.325	879.133	37.6327
HTATSF1	Testes	86.6991	40.6907	32.3732	31.5125	20.2611	56.4878	32.2041	44.0874	92.3117
ENSBTAG00000032609	Testes	0.0468773	0.0622276	0	0.095997	0.27442	0.179746	0.0128346	0.178665	0.094414
