# Supplementary material for: Genome-wide identification and analysis of A-to-I RNA editing events in bovine by transcriptome sequencing
Source: PLoS One. 2018 Feb 22;13(2):e0193316. doi: 10.1371/journal.pone.0193316 (PMC5823453; doi:10.1371/journal.pone.0193316)
Supplement: S7 File — (XLSX) [file pone.0193316.s007.xlsx]

## Sheet: Final
Supplementary File S7. List of all A-to-I (or A-to-G) editing (high-confidence and extended) in different tissues in bovine. The marked cells (A) indicate the extended set of editing sites. Also, editing ratio of each editing site in each tissue is provided.
Chr	Position	Cluster	Number of editing in each cluster	Strand	Ref	Alt	Type	Annotation	Gene_name	Id	Chr_Repeat	St_Repeat	End_Repeat	Inverted repeat name	Reported in Chen et al. 2016	Number of identified edited EST	Brain	Colon	Heart	Kidney	Liver	Lung	Skeletal_Muscle	Spleen	Testes
1	403836	No	No	+	A	G	AG	INTRON	ENSBTAG00000001150	ENSBTAT00000001530	1	403830	403901	Bov-tA2	-	0	0	0	0.37	0	0	0	0	0	0
1	1258231	No	No	-	A	G	AG	NON_SYNONYMOUS_CODING	SON	ENSBTAT00000011175	-	-	-	-	-	1	0.49	0	0	0.13	0.12	0.26	0	0	0
1	1258705	No	No	-	A	G	AG	NON_SYNONYMOUS_CODING	SON	ENSBTAT00000011175	-	-	-	-	-	0	0.1	0	0	0	0	0.11	0	0	0
1	1468426	Yes	0	-	A	G	AG	UTR_3_PRIME	IFNAR1	ENSBTAT00000029080	1	1468373	1468540	Bov-tA1	Reported	2	0.25	0.15	0	0.18	0.17	0.25	0	0.12	0.17
1	1468448	Yes	0	-	A	G	AG	UTR_3_PRIME	IFNAR1	ENSBTAT00000029080	1	1468373	1468540	Bov-tA1	Reported	61	0.2	0.15	0	0.14	0.15	0	0	0.12	0
1	1468457	Yes	0	-	A	G	AG	UTR_3_PRIME	IFNAR1	ENSBTAT00000029080	1	1468373	1468540	Bov-tA1	-	13	0	0	0	0	0	0.09	0	0	0
1	1468470	Yes	4	-	A	G	AG	UTR_3_PRIME	IFNAR1	ENSBTAT00000029080	1	1468373	1468540	Bov-tA1	Reported	3	0	0.11	0	0.1	0.1	0.21	0	0	0.16
1	3119919	Yes	0	-	A	G	AG	INTRON	ENSBTAG00000018854	ENSBTAT00000032452	-	-	-	-	-	0	0	0	0	0	0.1	0	0	0	0
1	3119920	Yes	0	-	A	G	AG	INTRON	ENSBTAG00000018854	ENSBTAT00000032452	-	-	-	-	-	0	0	0	0	0	0.1	0	0	0	0
1	3119939	Yes	0	-	A	G	AG	INTRON	ENSBTAG00000018854	ENSBTAT00000032452	-	-	-	-	-	0	0	0	0	0.21	0.22	0	0	0	0
1	3119942	Yes	0	-	A	G	AG	INTRON	ENSBTAG00000018854	ENSBTAT00000032452	-	-	-	-	-	0	0	0	0	0	0.16	0	0	0	0
1	3119954	Yes	0	-	A	G	AG	INTRON	ENSBTAG00000018854	ENSBTAT00000032452	-	-	-	-	-	0	0	0	0	0	0.18	0	0	0	0
1	3119961	Yes	0	-	A	G	AG	INTRON	ENSBTAG00000018854	ENSBTAT00000032452	-	-	-	-	-	0	0	0	0	0	0.11	0	0	0	0
1	3119974	Yes	7	-	A	G	AG	INTRON	ENSBTAG00000018854	ENSBTAT00000032452	-	-	-	-	-	0	0	0	0	0	0.12	0	0	0	0
1	6532475	Yes	0	+	A	G	AG	INTRON	RWDD2B	ENSBTAT00000026800	1	6532470	6532573	Bov-tA3	-	4	0.18	0	0	0	0	0	0	0	0
1	6532521	Yes	0	+	A	G	AG	INTRON	RWDD2B	ENSBTAT00000026800	1	6532470	6532573	Bov-tA3	-	1	0.73	0	0.22	0.32	0.38	0	0	0	0
1	6532523	Yes	0	+	A	G	AG	INTRON	RWDD2B	ENSBTAT00000026800	1	6532470	6532573	Bov-tA3	-	0	0.43	0	0	0	0	0	0	0	0
1	6532549	Yes	4	+	A	G	AG	INTRON	RWDD2B	ENSBTAT00000026800	1	6532470	6532573	Bov-tA3	-	0	0.31	0	0	0.35	0.35	0	0	0	0
1	23457892	No	No	+	A	G	AG	INTERGENIC	-	-	1	23457851	23458021	L1_Art	-	0	0.28	0	0	0	0	0	0	0	0
1	45480207	No	No	+	A	G	AG	DOWNSTREAM	ADGRG7	ENSBTAT00000016106	1	45480203	45480364	Bov-tA1	-	0	0	0.12	0	0	0	0	0	0	0
1	46368977	No	No	+	A	G	AG	UTR_3_PRIME	PCNP	ENSBTAT00000017901	-	-	-	-	-	0	0	0	0	0	0.15	0.12	0	0	0
1	56445949	Yes	0	+	A	G	AG	INTERGENIC	-	-	1	56445940	56446138	Bov-tA2	Reported	0	0.23	0	0	0.37	0.43	0.43	0	0	0
1	56445950	Yes	0	+	A	G	AG	INTERGENIC	-	-	1	56445940	56446138	Bov-tA2	-	0	0	0	0	0.22	0.17	0.16	0	0	0
1	56445982	Yes	3	+	A	G	AG	INTERGENIC	-	-	1	56445940	56446138	Bov-tA2	-	1	0.48	0	0	0.24	0.18	0.31	0	0	0
1	56897624	Yes	0	+	A	G	AG	DOWNSTREAM	PLCXD2	ENSBTAT00000016779	-	-	-	-	Reported	0	0.27	0	0	0	0	0	0	0	0
1	56897629	Yes	0	+	A	G	AG	DOWNSTREAM	PLCXD2	ENSBTAT00000016779	-	-	-	-	Reported	0	0.42	0	0	0	0	0	0	0	0
1	56897640	Yes	0	+	A	G	AG	DOWNSTREAM	PLCXD2	ENSBTAT00000016779	-	-	-	-	Reported	0	0.87	0	0	0	0	0	0	0	0
1	56897699	Yes	4	+	A	G	AG	DOWNSTREAM	PLCXD2	ENSBTAT00000016779	-	-	-	-	-	0	0.15	0	0	0	0	0	0	0	0
1	57758911	Yes	0	-	A	G	AG	INTRON	ATG3	ENSBTAT00000011976	1	57758887	57758953	Bov-tA3	-	2	0	0	0	0	0	0.21	0	0	0
1	57758947	Yes	2	-	A	G	AG	INTRON	ATG3	ENSBTAT00000011976	1	57758887	57758953	Bov-tA3	-	1	0.18	0	0	0	0	0	0	0	0
1	65941691	Yes	0	-	A	G	AG	DOWNSTREAM	HGD	ENSBTAT00000061425	1	65941658	65941809	MER53	-	0	0	0	0	0	0.18	0	0	0	0
1	65941701	Yes	0	-	A	G	AG	DOWNSTREAM	HGD	ENSBTAT00000061425	1	65941658	65941809	MER53	-	0	0	0	0	0	0.18	0	0	0	0
1	65941760	Yes	0	-	A	G	AG	DOWNSTREAM	HGD	ENSBTAT00000061425	1	65941658	65941809	MER53	-	0	0	0	0	0	0.15	0	0	0	0
1	65941777	Yes	4	-	A	G	AG	DOWNSTREAM	HGD	ENSBTAT00000061425	1	65941658	65941809	MER53	-	0	0	0	0	0	0.19	0	0	0	0
1	68427670	Yes	0	+	A	G	AG	DOWNSTREAM	5S_rRNA	ENSBTAT00000061751	1	68427601	68427926	CHR-2A	-	1	0	0	0.33	0	0	0	0	0	0
1	68427722	Yes	0	+	A	G	AG	DOWNSTREAM	5S_rRNA	ENSBTAT00000061751	1	68427601	68427926	CHR-2A	-	0	0	0	0.22	0	0	0	0	0	0
1	68427738	Yes	0	+	A	G	AG	DOWNSTREAM	5S_rRNA	ENSBTAT00000061751	1	68427601	68427926	CHR-2A	-	0	0	0	0.67	0	0	0	0	0	0
1	68427788	Yes	0	+	A	G	AG	DOWNSTREAM	5S_rRNA	ENSBTAT00000061751	1	68427601	68427926	CHR-2A	-	0	0	0	0.72	0	0	0	0	0	0
1	68427803	Yes	5	+	A	G	AG	DOWNSTREAM	5S_rRNA	ENSBTAT00000061751	1	68427601	68427926	CHR-2A	-	0	0	0	0.71	0	0	0	0	0	0
1	71072626	Yes	0	+	A	G	AG	INTRON	MUC20	ENSBTAT00000015160	1	71072530	71072716	Bov-tA1	-	5	0	0	0	0.68	0	0	0	0	0
1	71072693	Yes	2	+	A	G	AG	INTRON	MUC20	ENSBTAT00000015160	1	71072530	71072716	Bov-tA1	-	2	0	0	0	0.19	0	0	0	0	0
1	71358385	Yes	0	+	A	G	AG	INTERGENIC	-	-	1	71358360	71358582	Bov-tA1	-	5	0	0	0	0	0.18	0	0	0	0
1	71358406	Yes	0	+	A	G	AG	INTERGENIC	-	-	1	71358360	71358582	Bov-tA1	-	1	0	0	0	0	0.21	0	0	0	0
1	71358442	Yes	0	+	A	G	AG	INTERGENIC	-	-	1	71358360	71358582	Bov-tA1	-	3	0	0	0	0	0.4	0	0	0	0
1	71358468	Yes	0	+	A	G	AG	INTERGENIC	-	-	1	71358360	71358582	Bov-tA1	-	1	0	0	0	0	0.3	0	0	0	0
1	71358491	Yes	0	+	A	G	AG	INTERGENIC	-	-	1	71358360	71358582	Bov-tA1	-	19	0	0	0	0	0.43	0	0	0	0
1	71358506	Yes	0	+	A	G	AG	INTERGENIC	-	-	1	71358360	71358582	Bov-tA1	-	15	0	0	0	0	0.27	0	0	0	0
1	71358533	Yes	0	+	A	G	AG	INTERGENIC	-	-	1	71358360	71358582	Bov-tA1	-	25	0	0	0	0	0.6	0	0	0	0
1	71358543	Yes	8	+	A	G	AG	INTERGENIC	-	-	1	71358360	71358582	Bov-tA1	-	9	0	0	0	0	0.2	0	0	0	0
1	71358674	Yes	0	+	A	G	AG	INTERGENIC	-	-	1	71358644	71358780	BOV-A2	-	5	0	0	0	0	0.15	0	0	0	0
1	71358680	Yes	0	+	A	G	AG	INTERGENIC	-	-	1	71358644	71358780	BOV-A2	-	343	0	0	0	0	0.3	0	0	0	0
1	71358717	Yes	0	+	A	G	AG	INTERGENIC	-	-	1	71358644	71358780	BOV-A2	-	9	0	0	0	0	0.19	0	0	0	0
1	71358743	Yes	0	+	A	G	AG	INTERGENIC	-	-	1	71358644	71358780	BOV-A2	-	6	0	0	0	0	0.3	0	0	0	0
1	71358753	Yes	5	+	A	G	AG	INTERGENIC	-	-	1	71358644	71358780	BOV-A2	-	22	0	0	0	0	0.13	0	0	0	0
1	83640697	No	No	+	A	G	AG	INTERGENIC	-	-	1	83640385	83640720	CHR-2	-	0	0.54	0	0	0.33	0	0.44	0	0.47	0
1	84566872	Yes	0	+	A	G	AG	INTERGENIC	-	-	1	84566864	84566930	Bov-tA3	-	3	0	0	0	0	0	0.14	0	0	0
1	84566901	Yes	2	+	A	G	AG	INTERGENIC	-	-	1	84566864	84566930	Bov-tA3	-	10	0	0.2	0	0	0	0.16	0	0.12	0
1	95770223	Yes	0	+	A	G	AG	DOWNSTREAM	TNFSF10	ENSBTAT00000025281	1	95770203	95770321	Bov-tA3	-	0	0	0	0	0	0	0.16	0	0	0
1	95770235	Yes	0	+	A	G	AG	DOWNSTREAM	TNFSF10	ENSBTAT00000025281	1	95770203	95770321	Bov-tA3	-	0	0	0.28	0	0	0.36	0.4	0	0.14	0
1	95770246	Yes	0	+	A	G	AG	DOWNSTREAM	TNFSF10	ENSBTAT00000025281	1	95770203	95770321	Bov-tA3	-	79	0	0	0	0	0	0	0	0.16	0
1	95770261	Yes	0	+	A	G	AG	DOWNSTREAM	TNFSF10	ENSBTAT00000025281	1	95770203	95770321	Bov-tA3	-	11	0	0.37	0	0.37	0.47	0.55	0	0.23	0
1	95770264	Yes	0	+	A	G	AG	DOWNSTREAM	TNFSF10	ENSBTAT00000025281	1	95770203	95770321	Bov-tA3	-	69	0	0.18	0	0.15	0	0.15	0	0	0
1	95770274	Yes	0	+	A	G	AG	DOWNSTREAM	TNFSF10	ENSBTAT00000025281	1	95770203	95770321	Bov-tA3	-	31	0	0.12	0.14	0.17	0.13	0.2	0	0.14	0
1	95770298	Yes	7	+	A	G	AG	DOWNSTREAM	TNFSF10	ENSBTAT00000025281	1	95770203	95770321	Bov-tA3	-	0	0	0	0.13	0.15	0.12	0.12	0	0	0
1	95770650	Yes	0	+	A	G	AG	DOWNSTREAM	TNFSF10	ENSBTAT00000025281	1	95770637	95770886	BOV-A2	-	6	0	0	0	0	0	0.13	0	0	0
1	95770738	Yes	2	+	A	G	AG	DOWNSTREAM	TNFSF10	ENSBTAT00000025281	1	95770637	95770886	BOV-A2	-	9	0	0.13	0	0.2	0.16	0.15	0	0.16	0
1	97244367	Yes	0	+	A	G	AG	INTRON	SLC2A2	ENSBTAT00000055725	1	97244324	97244519	Bov-tA1	-	0	0	0	0	0	0.56	0	0	0	0
1	97244407	Yes	2	+	A	G	AG	INTRON	SLC2A2	ENSBTAT00000055725	1	97244324	97244519	Bov-tA1	-	0	0	0	0	0	0.31	0	0	0	0
1	97245014	Yes	0	+	A	G	AG	INTRON	SLC2A2	ENSBTAT00000055725	1	97244957	97245127	Bov-tA2	-	186	0	0	0	0	0.38	0	0	0	0
1	97245067	Yes	2	+	A	G	AG	INTRON	SLC2A2	ENSBTAT00000055725	1	97244957	97245127	Bov-tA2	-	0	0	0	0	0	0.4	0	0	0	0
1	97763396	Yes	0	+	A	G	AG	DOWNSTREAM	SLC7A14	ENSBTAT00000032016	1	97763376	97763495	Bov-tA1	-	7	0.11	0	0	0	0	0	0	0	0
1	97763408	Yes	0	+	A	G	AG	DOWNSTREAM	SLC7A14	ENSBTAT00000032016	1	97763376	97763495	Bov-tA1	Reported	1	0.55	0	0	0	0	0	0	0	0
1	97763445	Yes	0	+	A	G	AG	DOWNSTREAM	SLC7A14	ENSBTAT00000032016	1	97763376	97763495	Bov-tA1	Reported	51	0.56	0	0	0	0	0	0	0	0
1	97763467	Yes	4	+	A	G	AG	DOWNSTREAM	SLC7A14	ENSBTAT00000032016	1	97763376	97763495	Bov-tA1	Reported	28	0.15	0	0	0	0	0	0	0	0
1	109761211	Yes	0	-	A	G	AG	UPSTREAM	GFM1	ENSBTAT00000040085	1	109761094	109761278	Bov-tA2	-	7	0.17	0	0	0	0	0	0	0	0
1	109761223	Yes	0	-	A	G	AG	UPSTREAM	GFM1	ENSBTAT00000040085	1	109761094	109761278	Bov-tA2	-	8	0.16	0	0	0	0	0	0	0	0
1	109761260	Yes	0	-	A	G	AG	UPSTREAM	GFM1	ENSBTAT00000040085	1	109761094	109761278	Bov-tA2	-	189	0.38	0	0.18	0	0	0.35	0	0	0
1	109761270	Yes	0	-	A	G	AG	UPSTREAM	GFM1	ENSBTAT00000040085	1	109761094	109761278	Bov-tA2	-	10	0.36	0	0	0	0	0.59	0	0	0
1	109761274	Yes	5	-	A	G	AG	UPSTREAM	GFM1	ENSBTAT00000040085	1	109761094	109761278	Bov-tA2	-	256	0	0	0	0	0	0.28	0	0	0
1	109761633	No	No	-	A	G	AG	UPSTREAM	GFM1	ENSBTAT00000040085	1	109761412	109761682	BOV-A2	-	13	0.74	0	0.33	0	0	0.45	0.17	0	0
1	112009203	Yes	0	+	A	G	AG	DOWNSTREAM	SSR3	ENSBTAT00000024583	1	112009196	112009336	Bov-tA3	Reported	2	0.12	0	0.23	0.1	0.14	0.14	0	0.16	0.31
1	112009210	Yes	0	+	A	G	AG	DOWNSTREAM	SSR3	ENSBTAT00000024583	1	112009196	112009336	Bov-tA3	Reported	2	0.28	0.35	0.22	0.2	0.36	0.42	0	0.28	0.5
1	112009237	Yes	0	+	A	G	AG	DOWNSTREAM	SSR3	ENSBTAT00000024583	1	112009196	112009336	Bov-tA3	-	0	0	0.3	0	0.21	0	0.15	0	0	0
1	112009270	Yes	0	+	A	G	AG	DOWNSTREAM	SSR3	ENSBTAT00000024583	1	112009196	112009336	Bov-tA3	-	4	0	0	0	0	0	0.13	0	0	0
1	112009275	Yes	5	+	A	G	AG	DOWNSTREAM	SSR3	ENSBTAT00000024583	1	112009196	112009336	Bov-tA3	-	11	0	0.19	0	0.22	0	0.23	0	0.18	0.12
1	112011273	Yes	0	+	A	G	AG	DOWNSTREAM	SSR3	ENSBTAT00000024583	1	112011269	112011541	BOV-A2	Reported	3	0	0.33	0.17	0.27	0.44	0.25	0	0.29	0.28
1	112011296	Yes	0	+	A	G	AG	DOWNSTREAM	SSR3	ENSBTAT00000024583	1	112011269	112011541	BOV-A2	-	6	0	0	0	0	0.09	0	0	0	0
1	112011309	Yes	3	+	A	G	AG	DOWNSTREAM	SSR3	ENSBTAT00000024583	1	112011269	112011541	BOV-A2	-	18	0	0.25	0	0.23	0.35	0.18	0	0.31	0
1	119944126	Yes	0	+	A	G	AG	DOWNSTREAM	HPS3	ENSBTAT00000003112	1	119943987	119944190	Bov-tA2	-	46	0	0	0	0	0.17	0	0	0	0
1	119944144	Yes	2	+	A	G	AG	DOWNSTREAM	HPS3	ENSBTAT00000003112	1	119943987	119944190	Bov-tA2	-	26	0	0	0	0	0.23	0	0	0	0
1	127753093	Yes	0	+	A	G	AG	INTRON	GK5	ENSBTAT00000024143	1	127753061	127753253	Bov-tA3	-	61	0	0	0	0	0	0	0	0.23	0
1	127753124	Yes	0	+	A	G	AG	INTRON	GK5	ENSBTAT00000024143	1	127753061	127753253	Bov-tA3	-	11	0	0	0	0	0	0	0	0.21	0
1	127753138	Yes	3	+	A	G	AG	INTRON	GK5	ENSBTAT00000024143	1	127753061	127753253	Bov-tA3	-	6	0	0	0	0	0.16	0.22	0	0	0
1	127758756	No	No	+	A	G	AG	INTRON	GK5	ENSBTAT00000024143	1	127758633	127758830	Bov-tA2	-	61	0	0	0	0	0.14	0	0	0.6	0
1	127796635	Yes	0	+	A	G	AG	INTRON	GK5	ENSBTAT00000024143	1	127796546	127796747	Bov-tA2	-	4	0	0	0	0	0.26	0	0	0	0
1	127796688	Yes	2	+	A	G	AG	INTRON	GK5	ENSBTAT00000024143	1	127796546	127796747	Bov-tA2	-	0	0	0	0	0	0.22	0	0	0	0
1	127800438	No	No	+	A	G	AG	DOWNSTREAM	GK5	ENSBTAT00000034692	1	127800286	127800493	Bov-tA3	-	77	0	0	0	0	0.35	0	0	0	0
1	129378576	Yes	0	-	A	G	AG	INTERGENIC	-	-	1	129378465	129378674	Bov-tA2	-	18	0.18	0	0	0	0	0	0	0	0
1	129378586	Yes	0	-	A	G	AG	INTERGENIC	-	-	1	129378465	129378674	Bov-tA2	-	5	0.12	0	0	0	0	0	0	0	0
1	129378598	Yes	3	-	A	G	AG	INTERGENIC	-	-	1	129378465	129378674	Bov-tA2	-	20	0.15	0	0	0	0	0	0	0	0
1	129382110	Yes	0	-	A	G	AG	INTERGENIC	-	-	1	129382064	129382266	Bov-tA3	-	46	0.15	0	0	0	0	0	0	0	0
1	129382126	Yes	2	-	A	G	AG	INTERGENIC	-	-	1	129382064	129382266	Bov-tA3	-	5	0.15	0	0	0	0	0	0	0	0
1	139939016	Yes	0	+	A	G	AG	DOWNSTREAM	MRPL3	ENSBTAT00000043792	1	139938999	139939072	Bov-tA2	-	0	0.38	0	0	0	0	0.55	0	0.28	0
1	139939024	Yes	0	+	A	G	AG	DOWNSTREAM	MRPL3	ENSBTAT00000043792	1	139938999	139939072	Bov-tA2	-	0	0.23	0	0	0	0	0	0	0	0
1	139939041	Yes	3	+	A	G	AG	DOWNSTREAM	MRPL3	ENSBTAT00000043792	1	139938999	139939072	Bov-tA2	-	0	0.24	0	0	0.21	0	0	0	0.28	0
1	141273736	No	No	+	A	G	AG	INTERGENIC	-	-	1	141273692	141273756	Bov-tA3	-	7	0	0.5	0	0	0.15	0	0	0	0
1	147590635	Yes	0	-	A	G	AG	INTRON	FTCD	ENSBTAT00000027193	1	147590528	147590735	Bov-tA2	-	0	0	0	0	0	0.09	0	0	0	0
1	147590649	Yes	0	-	A	G	AG	INTRON	FTCD	ENSBTAT00000027193	1	147590528	147590735	Bov-tA2	-	0	0	0	0	0.1	0.13	0	0	0	0
1	147590653	Yes	0	-	A	G	AG	INTRON	FTCD	ENSBTAT00000027193	1	147590528	147590735	Bov-tA2	-	0	0	0	0	0.59	0.52	0	0	0	0
1	147590702	Yes	0	-	A	G	AG	INTRON	FTCD	ENSBTAT00000027193	1	147590528	147590735	Bov-tA2	-	1	0	0	0	0	0.13	0	0	0	0
1	147590707	Yes	5	-	A	G	AG	INTRON	FTCD	ENSBTAT00000027193	1	147590528	147590735	Bov-tA2	Reported	0	0	0	0	0.16	0.25	0	0	0	0
1	150023887	Yes	0	-	A	G	AG	DOWNSTREAM	SETD4	ENSBTAT00000024868	1	150023815	150024031	Bov-tA1	-	9	0.15	0.15	0	0	0	0	0	0	0
1	150023889	Yes	0	-	A	G	AG	DOWNSTREAM	SETD4	ENSBTAT00000024868	1	150023815	150024031	Bov-tA1	-	317	0.3	0.14	0	0.18	0.15	0.14	0	0.15	0
1	150023902	Yes	0	-	A	G	AG	DOWNSTREAM	SETD4	ENSBTAT00000024868	1	150023815	150024031	Bov-tA1	-	89	0.16	0.39	0.18	0.4	0.38	0.22	0	0	0.21
1	150023915	Yes	0	-	A	G	AG	DOWNSTREAM	SETD4	ENSBTAT00000024868	1	150023815	150024031	Bov-tA1	-	46	0.12	0.31	0.19	0.25	0.21	0.26	0	0	0.11
1	150023953	Yes	0	-	A	G	AG	DOWNSTREAM	SETD4	ENSBTAT00000024868	1	150023815	150024031	Bov-tA1	Reported	3	0.52	0.37	0	0.27	0.38	0.35	0	0.38	0.2
1	150023954	Yes	0	-	A	G	AG	DOWNSTREAM	SETD4	ENSBTAT00000024868	1	150023815	150024031	Bov-tA1	-	2	0.3	0	0	0	0	0	0	0	0
1	150023961	Yes	7	-	A	G	AG	DOWNSTREAM	SETD4	ENSBTAT00000024868	1	150023815	150024031	Bov-tA1	-	59	0.12	0.16	0	0	0.2	0.18	0	0.11	0
1	154365424	No	No	-	A	G	AG	INTRON	HACL1	ENSBTAT00000004843	-	-	-	-	-	0	0.15	0	0	0	0	0.19	0	0	0
2	21015373	Yes	0	+	A	G	AG	DOWNSTREAM	KIAA1715	ENSBTAT00000024045	2	21015366	21015494	Bov-tA2	-	7	0.15	0	0	0	0	0	0	0	0
2	21015378	Yes	0	+	A	G	AG	DOWNSTREAM	KIAA1715	ENSBTAT00000024045	2	21015366	21015494	Bov-tA2	-	21	0.41	0	0	0	0	0	0	0	0
2	21015390	Yes	0	+	A	G	AG	DOWNSTREAM	KIAA1715	ENSBTAT00000024045	2	21015366	21015494	Bov-tA2	-	5	0.26	0	0	0	0	0	0	0	0
2	21015419	Yes	0	+	A	G	AG	DOWNSTREAM	KIAA1715	ENSBTAT00000024045	2	21015366	21015494	Bov-tA2	-	124	0.36	0	0	0	0	0	0	0	0
2	21015431	Yes	0	+	A	G	AG	DOWNSTREAM	KIAA1715	ENSBTAT00000024045	2	21015366	21015494	Bov-tA2	-	198	0.36	0	0	0.3	0	0	0	0	0
2	21015432	Yes	6	+	A	G	AG	DOWNSTREAM	KIAA1715	ENSBTAT00000024045	2	21015366	21015494	Bov-tA2	-	2	0.3	0	0	0	0	0	0	0	0
2	48343664	Yes	0	+	A	G	AG	INTRON	ORC4	ENSBTAT00000020335	2	48343543	48343764	Bov-tA1	-	66	0.25	0.25	0	0.34	0	0	0	0	0
2	48343708	Yes	2	+	A	G	AG	INTRON	ORC4	ENSBTAT00000020335	2	48343543	48343764	Bov-tA1	-	15	0.23	0	0	0.11	0	0	0	0.17	0
2	66513409	No	No	+	A	G	AG	INTERGENIC	-	-	2	66513397	66513587	BovB	-	164	0.47	0	0	0	0	0	0	0	0
2	66684885	Yes	0	+	A	G	AG	INTERGENIC	-	-	2	66684878	66685000	Bov-tA2	-	3	0.1	0	0	0	0	0	0	0	0
2	66684908	Yes	0	+	A	G	AG	INTERGENIC	-	-	2	66684878	66685000	Bov-tA2	-	22	0.19	0	0	0	0	0	0	0	0
2	66684921	Yes	0	+	A	G	AG	INTERGENIC	-	-	2	66684878	66685000	Bov-tA2	-	229	0.36	0	0	0	0	0	0	0	0
2	66684922	Yes	0	+	A	G	AG	INTERGENIC	-	-	2	66684878	66685000	Bov-tA2	-	8	0.65	0	0	0	0	0	0	0	0
2	66684934	Yes	5	+	A	G	AG	INTERGENIC	-	-	2	66684878	66685000	Bov-tA2	-	0	0.24	0	0	0	0	0	0	0	0
2	66731538	Yes	0	+	A	G	AG	INTERGENIC	-	-	2	66731519	66731585	Bov-tA3	-	380	0.32	0	0	0	0	0	0	0	0
2	66731562	Yes	2	+	A	G	AG	INTERGENIC	-	-	2	66731519	66731585	Bov-tA3	-	10	0.12	0	0	0	0	0	0	0	0
2	67044693	No	No	+	A	G	AG	INTERGENIC	-	-	2	67044603	67044868	MLT1B	-	0	0.33	0	0	0	0	0	0	0	0
2	86771603	Yes	0	+	A	G	AG	INTRON	PLCL1	ENSBTAT00000061414	2	86771581	86771802	Bov-tA1	-	1	0.4	0	0.16	0.18	0	0.36	0	0.56	0
2	86771614	Yes	0	+	A	G	AG	INTRON	PLCL1	ENSBTAT00000061414	2	86771581	86771802	Bov-tA1	-	9	0	0	0	0	0	0	0	0.23	0
2	86771631	Yes	0	+	A	G	AG	INTRON	PLCL1	ENSBTAT00000061414	2	86771581	86771802	Bov-tA1	-	423	0.67	0	0	0.41	0	0	0	0.84	0
2	86771682	Yes	4	+	A	G	AG	INTRON	PLCL1	ENSBTAT00000061414	2	86771581	86771802	Bov-tA1	-	1	0.14	0	0	0	0	0	0	0.18	0
2	86772168	Yes	0	+	A	G	AG	INTRON	PLCL1	ENSBTAT00000061414	2	86772147	86772361	Bov-tA1	-	12	0.44	0	0	0	0	0	0	0.21	0
2	86772173	Yes	0	+	A	G	AG	INTRON	PLCL1	ENSBTAT00000061414	2	86772147	86772361	Bov-tA1	-	0	0.17	0	0	0	0	0	0	0.13	0
2	86772215	Yes	0	+	A	G	AG	INTRON	PLCL1	ENSBTAT00000061414	2	86772147	86772361	Bov-tA1	-	155	0.24	0	0.39	0	0	0.46	0	0.47	0
2	86772231	Yes	0	+	A	G	AG	INTRON	PLCL1	ENSBTAT00000061414	2	86772147	86772361	Bov-tA1	-	19	0.2	0	0	0	0	0.46	0	0.17	0
2	86772289	Yes	5	+	A	G	AG	INTRON	PLCL1	ENSBTAT00000061414	2	86772147	86772361	Bov-tA1	-	11	0.61	0	0	0.44	0	0	0	0.48	0
2	88819173	Yes	0	-	A	G	AG	INTRON	FTCDNL1	ENSBTAT00000044793	2	88819036	88819226	Bov-tA2	-	0	0	0	0	0.28	0.31	0	0	0	0
2	88819232	Yes	2	-	A	G	AG	INTRON	FTCDNL1	ENSBTAT00000044793	-	-	-	-	-	0	0	0	0	0.34	0.42	0	0	0	0
2	89964371	Yes	0	+	A	G	AG	DOWNSTREAM	NIF3L1	ENSBTAT00000024331	2	89964363	89964429	Bov-tA3	-	5	0	0.28	0	0.13	0.33	0.3	0	0.29	0.22
2	89964406	Yes	2	+	A	G	AG	DOWNSTREAM	NIF3L1	ENSBTAT00000024331	2	89964363	89964429	Bov-tA3	-	2	0	0.12	0	0	0.19	0.16	0	0.15	0.16
2	90304685	No	No	-	A	G	AG	DOWNSTREAM	CASP8	ENSBTAT00000038313	-	-	-	-	-	16	0	0	0	0	0	0.91	0	0	0.84
2	94938931	Yes	0	-	A	G	AG	DOWNSTREAM	GPR1	ENSBTAT00000022660	2	94938893	94939107	Bov-tA1	-	22	0	0	0	0	0.15	0	0	0	0
2	94938940	Yes	0	-	A	G	AG	DOWNSTREAM	GPR1	ENSBTAT00000022660	2	94938893	94939107	Bov-tA1	-	303	0	0	0	0	0.63	0	0	0	0
2	94938949	Yes	0	-	A	G	AG	DOWNSTREAM	GPR1	ENSBTAT00000022660	2	94938893	94939107	Bov-tA1	-	28	0	0	0	0	0.62	0	0	0	0
2	94938965	Yes	4	-	A	G	AG	DOWNSTREAM	GPR1	ENSBTAT00000022660	2	94938893	94939107	Bov-tA1	-	12	0	0	0	0	0.19	0	0	0	0
2	98895881	Yes	0	+	A	G	AG	INTRON	CPS1	ENSBTAT00000022158	2	98895775	98895983	Bov-tA2	-	17	0	0	0	0	0.1	0	0	0	0
2	98895906	Yes	0	+	A	G	AG	INTRON	CPS1	ENSBTAT00000022158	2	98895775	98895983	Bov-tA2	-	81	0	0	0	0	0.31	0	0	0	0
2	98895960	Yes	3	+	A	G	AG	INTRON	CPS1	ENSBTAT00000022158	2	98895775	98895983	Bov-tA2	-	0	0	0	0	0	0.25	0	0	0	0
2	107292506	No	No	+	A	G	AG	DOWNSTREAM	RQCD1	ENSBTAT00000004955	2	107292480	107292554	CHR-2A	-	0	0.25	0	0	0	0	0.28	0	0	0
2	107430950	No	No	+	A	G	AG	DOWNSTREAM	TTLL4	ENSBTAT00000024502	2	107430913	107430990	BOV-A2	-	1	0.12	0	0	0	0	0.25	0	0	0
2	116330298	Yes	0	+	A	G	AG	DOWNSTREAM	ENSBTAG00000021319	ENSBTAT00000028421	2	116330160	116330362	Bov-tA2	Reported	1	0.36	0	0	0.37	0	0	0	0	0
2	116330299	Yes	0	+	A	G	AG	DOWNSTREAM	ENSBTAG00000021319	ENSBTAT00000028421	2	116330160	116330362	Bov-tA2	Reported	0	0.42	0	0	0.37	0	0.25	0	0	0
2	116330315	Yes	0	+	A	G	AG	DOWNSTREAM	ENSBTAG00000021319	ENSBTAT00000028421	2	116330160	116330362	Bov-tA2	-	0	0.57	0	0	0	0	0	0	0	0
2	116330318	Yes	4	+	A	G	AG	DOWNSTREAM	ENSBTAG00000021319	ENSBTAT00000028421	2	116330160	116330362	Bov-tA2	-	10	0.19	0	0	0.5	0	0	0	0	0
2	116332007	Yes	0	+	A	G	AG	DOWNSTREAM	ENSBTAG00000021319	ENSBTAT00000028421	2	116332002	116332092	Bov-tA2	Reported	5	0.82	0.5	0	0.37	0.2	0.52	0	0.53	0.81
2	116332015	Yes	0	+	A	G	AG	DOWNSTREAM	ENSBTAG00000021319	ENSBTAT00000028421	2	116332002	116332092	Bov-tA2	Reported	4	0.49	0.26	0	0	0	0	0	0	0.36
2	116332050	Yes	3	+	A	G	AG	DOWNSTREAM	ENSBTAG00000021319	ENSBTAT00000028421	2	116332002	116332092	Bov-tA2	Reported	5	0.8	0.3	0	0.14	0	0.6	0	0.45	0.18
2	118879600	Yes	0	-	A	G	AG	DOWNSTREAM	FBXO36	ENSBTAT00000043458	2	118879555	118879673	SINE2-2_BT	Reported	3	0.45	0.44	0	0.47	0	0	0	0	0
2	118879626	Yes	0	-	A	G	AG	DOWNSTREAM	FBXO36	ENSBTAT00000043458	2	118879555	118879673	SINE2-2_BT	-	0	0.11	0	0	0.11	0	0	0	0	0
2	118879646	Yes	0	-	A	G	AG	DOWNSTREAM	FBXO36	ENSBTAT00000043458	2	118879555	118879673	SINE2-2_BT	Reported	13	0.21	0.25	0	0.24	0	0	0	0	0
2	118879647	Yes	4	-	A	G	AG	DOWNSTREAM	FBXO36	ENSBTAT00000043458	2	118879555	118879673	SINE2-2_BT	Reported	0	0.38	0.25	0	0.32	0	0	0	0	0
2	120249063	Yes	0	-	A	G	AG	DOWNSTREAM	PDE6D	ENSBTAT00000025947	-	-	-	-	-	0	0.17	0	0	0	0	0	0	0	0
2	120249074	Yes	0	-	A	G	AG	DOWNSTREAM	PDE6D	ENSBTAT00000025947	-	-	-	-	-	0	0.3	0	0	0	0	0.45	0	0	0
2	120249094	Yes	0	-	A	G	AG	DOWNSTREAM	PDE6D	ENSBTAT00000025947	-	-	-	-	-	0	0.57	0	0	0.46	0	0	0	0	0
2	120249104	Yes	0	-	A	G	AG	DOWNSTREAM	PDE6D	ENSBTAT00000025947	-	-	-	-	-	0	0.62	0	0	0	0	0	0	0	0
2	120249139	Yes	0	-	A	G	AG	DOWNSTREAM	PDE6D	ENSBTAT00000025947	-	-	-	-	-	0	0.23	0	0	0	0	0	0	0.3	0
2	120249155	Yes	6	-	A	G	AG	DOWNSTREAM	PDE6D	ENSBTAT00000025947	-	-	-	-	-	0	0	0	0	0	0	0	0	0.3	0
2	123239324	Yes	0	+	A	G	AG	INTRON	SDC3	ENSBTAT00000038035	2	123239205	123239417	Bov-tA1	-	7	0.3	0	0	0	0.57	0.2	0	0	0
2	123239339	Yes	0	+	A	G	AG	INTRON	SDC3	ENSBTAT00000038035	2	123239205	123239417	Bov-tA1	-	2	0	0	0	0	0.24	0	0	0	0
2	123239369	Yes	0	+	A	G	AG	INTRON	SDC3	ENSBTAT00000038035	2	123239205	123239417	Bov-tA1	-	0	0.2	0	0	0	0	0	0	0	0
2	123239388	Yes	0	+	A	G	AG	INTRON	SDC3	ENSBTAT00000038035	2	123239205	123239417	Bov-tA1	-	0	0	0	0	0	0	0.25	0	0	0
2	123239394	Yes	5	+	A	G	AG	INTRON	SDC3	ENSBTAT00000038035	2	123239205	123239417	Bov-tA1	-	1	0.31	0	0	0	0.33	0.35	0	0	0
2	126064579	Yes	0	-	A	G	AG	INTRON	THEMIS2	ENSBTAT00000008171	-	-	-	-	-	0	0	0	0	0	0	0.27	0	0.25	0
2	126064664	Yes	0	-	A	G	AG	INTRON	THEMIS2	ENSBTAT00000008171	-	-	-	-	-	0	0	0	0	0	0	0.3	0	0.13	0
2	126064736	Yes	3	-	A	G	AG	INTRON	THEMIS2	ENSBTAT00000008171	-	-	-	-	-	0	0	0	0	0	0	0.22	0	0.39	0
2	129439837	Yes	0	+	A	G	AG	DOWNSTREAM	MYOM3	ENSBTAT00000019817	2	129439762	129439961	Bov-tA3	Reported	0	0	0	0.43	0	0	0	0	0	0
2	129439902	Yes	2	+	A	G	AG	DOWNSTREAM	MYOM3	ENSBTAT00000019817	2	129439762	129439961	Bov-tA3	-	2	0	0	0.31	0	0	0	0	0	0
2	134767798	Yes	0	-	A	G	AG	INTERGENIC	-	-	2	134767680	134767904	ALTR2B1_BT	-	0	0	0	0	0	0	0.36	0	0	0
2	134767808	Yes	0	-	A	G	AG	INTERGENIC	-	-	2	134767680	134767904	ALTR2B1_BT	-	0	0	0	0	0.23	0	0	0	0	0
2	134767818	Yes	3	-	A	G	AG	INTERGENIC	-	-	2	134767680	134767904	ALTR2B1_BT	Reported	0	0	0	0	0.28	0	0.3	0	0	0
2	134769385	Yes	0	-	A	G	AG	INTERGENIC	-	-	2	134769343	134769553	Bov-tA1	-	2	0	0	0	0.19	0	0	0	0	0
2	134769391	Yes	0	-	A	G	AG	INTERGENIC	-	-	2	134769343	134769553	Bov-tA1	-	3	0	0	0	0.34	0	0	0	0	0
2	134769416	Yes	3	-	A	G	AG	INTERGENIC	-	-	2	134769343	134769553	Bov-tA1	-	1	0	0	0	0.44	0	0	0	0	0
2	134772078	No	No	-	A	G	AG	DOWNSTREAM	KLHDC7A	ENSBTAT00000042815	2	134771935	134772132	Bov-tA3	-	5	0	0	0	0.23	0	0.29	0	0	0
2	136466191	Yes	0	+	A	G	AG	DOWNSTREAM	RSG1	ENSBTAT00000018903	2	136466190	136466386	Bov-tA2	-	0	0.86	0.12	0	0	0	0.87	0	0	0
2	136466219	Yes	0	+	A	G	AG	DOWNSTREAM	RSG1	ENSBTAT00000018903	2	136466190	136466386	Bov-tA2	-	347	0.26	0	0	0	0	0	0	0	0
2	136466242	Yes	3	+	A	G	AG	DOWNSTREAM	RSG1	ENSBTAT00000018903	2	136466190	136466386	Bov-tA2	-	7	0.36	0	0	0.33	0	0	0	0	0
2	136477291	No	No	+	A	G	AG	UPSTREAM	ARHGEF19	ENSBTAT00000007450	2	136477286	136477412	BOV-A2	-	0	0	0.69	0	0	0.39	0	0	0	0
2	136478444	Yes	0	+	A	G	AG	UPSTREAM	ARHGEF19	ENSBTAT00000007450	2	136478263	136478522	CHR-2_BT	-	0	0	0.23	0	0	0.12	0	0	0	0
2	136478498	Yes	2	+	A	G	AG	UPSTREAM	ARHGEF19	ENSBTAT00000007450	2	136478263	136478522	CHR-2_BT	-	0	0	0.86	0	0	0.78	0	0	0	0
2	136480362	Yes	0	+	A	G	AG	UPSTREAM	ARHGEF19	ENSBTAT00000007450	2	136480336	136480463	CHR-2_BT	-	0	0	0.58	0	0	0.62	0	0	0	0
2	136480363	Yes	2	+	A	G	AG	UPSTREAM	ARHGEF19	ENSBTAT00000007450	2	136480336	136480463	CHR-2_BT	-	0	0	0.38	0	0	0.16	0	0	0	0
4	93601179	Yes	0	+	A	G	AG	INTRON	CCDC136	ENSBTAT00000014612	4	93601088	93601258	CHR-2_BT	-	9	0.83	0.91	0	0	0	0	0	0.82	0.09
4	93601198	Yes	0	+	A	G	AG	INTRON	CCDC136	ENSBTAT00000014612	4	93601088	93601258	CHR-2_BT	-	22	0.77	0.77	0	0	0	0	0	0.28	0
4	93601233	Yes	3	+	A	G	AG	INTRON	CCDC136	ENSBTAT00000014612	4	93601088	93601258	CHR-2_BT	Reported	0	0.1	0	0	0	0	0	0	0	0
5	5555112	Yes	0	-	A	G	AG	DOWNSTREAM	PHLDA1	ENSBTAT00000011655	5	5555084	5555197	Bov-tA2	-	12	0	0.21	0	0.1	0	0.12	0	0	0
5	5555117	Yes	0	-	A	G	AG	DOWNSTREAM	PHLDA1	ENSBTAT00000011655	5	5555084	5555197	Bov-tA2	-	13	0.17	0.1	0	0	0	0	0	0	0
5	5555148	Yes	0	-	A	G	AG	DOWNSTREAM	PHLDA1	ENSBTAT00000011655	5	5555084	5555197	Bov-tA2	-	1	0.23	0.31	0	0.22	0	0.16	0	0	0.31
5	5555156	Yes	4	-	A	G	AG	DOWNSTREAM	PHLDA1	ENSBTAT00000011655	5	5555084	5555197	Bov-tA2	-	0	0	0.19	0	0	0	0.19	0	0	0
5	26529688	No	No	+	A	G	AG	INTERGENIC	-	-	-	-	-	-	-	349	0	0	0	0.92	0	0	0	0.92	0
5	26728794	Yes	0	-	A	G	AG	UPSTREAM	ENSBTAG00000020757	ENSBTAT00000027662	5	26728777	26728893	Bov-tA3	-	196	0	0.28	0	0	0	0.25	0	0	0
5	26728800	Yes	0	-	A	G	AG	UPSTREAM	ENSBTAG00000020757	ENSBTAT00000027662	5	26728777	26728893	Bov-tA3	-	15	0	0	0	0.16	0	0	0	0.27	0
5	26728819	Yes	0	-	A	G	AG	UPSTREAM	ENSBTAG00000020757	ENSBTAT00000027662	5	26728777	26728893	Bov-tA3	-	45	0	0.76	0	0.5	0	0.6	0	0	0
5	26728850	Yes	0	-	A	G	AG	UPSTREAM	ENSBTAG00000020757	ENSBTAT00000027662	5	26728777	26728893	Bov-tA3	-	178	0	0.25	0	0	0	0	0	0	0
5	26728863	Yes	0	-	A	G	AG	UPSTREAM	ENSBTAG00000020757	ENSBTAT00000027662	5	26728777	26728893	Bov-tA3	-	19	0	0.33	0	0.5	0	0	0	0.4	0
5	26728882	Yes	6	-	A	G	AG	UPSTREAM	ENSBTAG00000020757	ENSBTAT00000027662	5	26728777	26728893	Bov-tA3	-	5	0	0.24	0	0	0	0	0	0	0
5	26729729	Yes	0	-	A	G	AG	DOWNSTREAM	PRR13	ENSBTAT00000038514	5	26729665	26729790	BOV-A2	-	2	0	0.19	0	0	0	0	0	0	0
5	26729737	Yes	0	-	A	G	AG	DOWNSTREAM	PRR13	ENSBTAT00000038514	5	26729665	26729790	BOV-A2	-	3	0	0.38	0	0	0	0	0	0	0
5	26729761	Yes	0	-	A	G	AG	DOWNSTREAM	PRR13	ENSBTAT00000038514	5	26729665	26729790	BOV-A2	-	1	0	0.18	0	0	0	0	0	0	0
5	26729772	Yes	4	-	A	G	AG	DOWNSTREAM	PRR13	ENSBTAT00000038514	5	26729665	26729790	BOV-A2	-	4	0	0.17	0	0.19	0	0	0	0	0
5	28826685	No	No	+	A	G	AG	UTR_3_PRIME	TFCP2	ENSBTAT00000025713	5	28826561	28826777	MIR	-	3	0.18	0	0	0	0	0	0	0	0
5	38395503	Yes	0	+	A	G	AG	DOWNSTREAM	PPHLN1	ENSBTAT00000011339	5	38395421	38395592	Bov-tA1	-	0	0.36	0	0	0	0	0	0	0	0
5	38395545	Yes	2	+	A	G	AG	DOWNSTREAM	PPHLN1	ENSBTAT00000011339	5	38395421	38395592	Bov-tA1	-	1	0.54	0	0	0	0	0	0	0	0
5	38758620	No	No	+	A	G	AG	UPSTREAM	GXYLT1	ENSBTAT00000045528	5	38758589	38758711	BOV-A2	Reported	7	0.74	0	0	0.56	0.42	0	0.3	0.38	0
5	40702032	Yes	0	-	A	G	AG	DOWNSTREAM	LRRK2	ENSBTAT00000061570	5	40702012	40702095	Bov-tA2	-	79	0	0	0	0.12	0	0.13	0	0	0
5	40702035	Yes	0	-	A	G	AG	DOWNSTREAM	LRRK2	ENSBTAT00000061570	5	40702012	40702095	Bov-tA2	-	13	0.2	0	0	0.41	0.41	0.25	0	0.28	0
5	40702048	Yes	0	-	A	G	AG	DOWNSTREAM	LRRK2	ENSBTAT00000061570	5	40702012	40702095	Bov-tA2	-	5	0.17	0	0	0.12	0	0	0	0.15	0
5	40702068	Yes	0	-	A	G	AG	DOWNSTREAM	LRRK2	ENSBTAT00000061570	5	40702012	40702095	Bov-tA2	-	4	0	0	0	0.1	0	0.13	0	0.17	0
5	40702077	Yes	0	-	A	G	AG	DOWNSTREAM	LRRK2	ENSBTAT00000061570	5	40702012	40702095	Bov-tA2	-	13	0.12	0	0	0.1	0	0.13	0	0	0
5	40702082	Yes	0	-	A	G	AG	DOWNSTREAM	LRRK2	ENSBTAT00000061570	5	40702012	40702095	Bov-tA2	-	226	0.19	0	0	0	0	0	0	0	0
5	40702117	Yes	0	-	A	G	AG	DOWNSTREAM	LRRK2	ENSBTAT00000061570	5	40702096	40702232	BOV-A2	-	461	0.46	0	0	0.34	0.33	0.38	0	0.49	0
5	40702128	Yes	8	-	A	G	AG	DOWNSTREAM	LRRK2	ENSBTAT00000061570	5	40702096	40702232	BOV-A2	-	6	0	0	0	0.16	0.14	0	0	0	0
5	40702198	Yes	0	-	A	G	AG	DOWNSTREAM	LRRK2	ENSBTAT00000061570	5	40702096	40702232	BOV-A2	Reported	142	0.66	0.67	0	0.74	0.52	0.71	0	0.79	0.65
5	40702202	Yes	2	-	A	G	AG	DOWNSTREAM	LRRK2	ENSBTAT00000061570	5	40702096	40702232	BOV-A2	-	12	0	0	0	0	0	0.12	0	0.14	0
5	40702398	Yes	0	-	A	G	AG	DOWNSTREAM	LRRK2	ENSBTAT00000061570	5	40702396	40702580	Bov-tA2	-	0	0	0	0	0	0.19	0	0	0	0
5	40702419	Yes	0	-	A	G	AG	DOWNSTREAM	LRRK2	ENSBTAT00000061570	5	40702396	40702580	Bov-tA2	-	0	0	0.25	0	0.12	0.29	0.17	0	0.17	0
5	40702420	Yes	0	-	A	G	AG	DOWNSTREAM	LRRK2	ENSBTAT00000061570	5	40702396	40702580	Bov-tA2	-	1	0	0	0	0	0.11	0	0	0	0
5	40702467	Yes	0	-	A	G	AG	DOWNSTREAM	LRRK2	ENSBTAT00000061570	5	40702396	40702580	Bov-tA2	-	1	0.14	0	0	0.18	0.33	0.22	0	0.2	0.25
5	40702490	Yes	0	-	A	G	AG	DOWNSTREAM	LRRK2	ENSBTAT00000061570	5	40702396	40702580	Bov-tA2	-	4	0	0	0	0	0	0	0	0.11	0
5	40702502	Yes	0	-	A	G	AG	DOWNSTREAM	LRRK2	ENSBTAT00000061570	5	40702396	40702580	Bov-tA2	-	6	0.11	0	0	0.12	0	0	0	0	0
5	40702550	Yes	0	-	A	G	AG	DOWNSTREAM	LRRK2	ENSBTAT00000061570	5	40702396	40702580	Bov-tA2	-	5	0	0	0	0	0	0	0	0	0.31
5	40702555	Yes	0	-	A	G	AG	DOWNSTREAM	LRRK2	ENSBTAT00000061570	5	40702396	40702580	Bov-tA2	-	8	0.28	0	0	0.28	0.22	0.14	0	0.28	0.5
5	40702558	Yes	9	-	A	G	AG	DOWNSTREAM	LRRK2	ENSBTAT00000061570	5	40702396	40702580	Bov-tA2	-	209	0.39	0	0	0	0.17	0.15	0	0	0.4
5	40702627	Yes	0	-	A	G	AG	DOWNSTREAM	LRRK2	ENSBTAT00000061570	5	40702581	40702699	Bov-tA2	-	98	0.13	0	0	0	0	0	0	0	0
5	40702632	Yes	0	-	A	G	AG	DOWNSTREAM	LRRK2	ENSBTAT00000061570	5	40702581	40702699	Bov-tA2	-	163	0.56	0.47	0	0.54	0.31	0.43	0	0.25	0.5
5	40702674	Yes	0	-	A	G	AG	DOWNSTREAM	LRRK2	ENSBTAT00000061570	5	40702581	40702699	Bov-tA2	-	0	0.18	0	0	0	0	0	0	0.18	0
5	40702686	Yes	4	-	A	G	AG	DOWNSTREAM	LRRK2	ENSBTAT00000061570	5	40702581	40702699	Bov-tA2	-	1	0.14	0	0	0.18	0	0	0	0.14	0
5	72054298	Yes	0	+	A	G	AG	UPSTREAM	ENSBTAG00000018556	ENSBTAT00000024695	5	72054256	72054322	Bov-tA3	-	4	0	0	0	0	0.41	0	0	0	0
5	72054315	Yes	0	+	A	G	AG	UPSTREAM	ENSBTAG00000018556	ENSBTAT00000024695	5	72054256	72054322	Bov-tA3	-	19	0	0	0	0	0.21	0	0	0	0
5	72054346	Yes	0	+	A	G	AG	UPSTREAM	ENSBTAG00000018556	ENSBTAT00000024695	5	72054343	72054552	Bov-tA1	-	0	0	0	0	0	0.15	0	0	0	0
5	72054354	Yes	4	+	A	G	AG	UPSTREAM	ENSBTAG00000018556	ENSBTAT00000024695	5	72054343	72054552	Bov-tA1	-	0	0	0	0	0	0.21	0	0	0	0
5	74253201	No	No	-	A	G	AG	DOWNSTREAM	RBFOX2	ENSBTAT00000026808	-	-	-	-	-	0	0.11	0	0	0	0	0	0	0	0
5	74686961	No	No	+	A	G	AG	UTR_3_PRIME	ENSBTAG00000037799	ENSBTAT00000056456	-	-	-	-	-	0	0	0.18	0.25	0.13	0.15	0.16	0.35	0.12	0
5	74733440	Yes	0	+	A	G	AG	INTERGENIC	-	-	5	74733298	74733478	Bov-tA2	-	0	0	0	0	0	0.67	0.61	0	0.4	0
5	74733442	Yes	2	+	A	G	AG	INTERGENIC	-	-	5	74733298	74733478	Bov-tA2	-	0	0	0	0	0	0	0.12	0	0	0
5	76189492	No	No	-	A	G	AG	INTERGENIC	-	-	5	76189345	76189504	L2b	Reported	0	0.32	0	0	0	0	0	0	0	0
5	88833043	Yes	0	+	A	G	AG	DOWNSTREAM	ABCC9	ENSBTAT00000043069	5	88832945	88833148	Bov-tA1	-	443	0	0	0	0.23	0	0.24	0	0	0
5	88833045	Yes	0	+	A	G	AG	DOWNSTREAM	ABCC9	ENSBTAT00000043069	5	88832945	88833148	Bov-tA1	-	11	0	0	0	0	0	0.15	0	0	0
5	88833083	Yes	0	+	A	G	AG	DOWNSTREAM	ABCC9	ENSBTAT00000043069	5	88832945	88833148	Bov-tA1	-	13	0	0.5	0.2	0.37	0	0.36	0	0.21	0
5	88833094	Yes	0	+	A	G	AG	DOWNSTREAM	ABCC9	ENSBTAT00000043069	5	88832945	88833148	Bov-tA1	Reported	58	0	0.58	0.33	0.57	0	0.72	0.19	0.86	0
5	88833127	Yes	5	+	A	G	AG	DOWNSTREAM	ABCC9	ENSBTAT00000043069	5	88832945	88833148	Bov-tA1	-	0	0	0.2	0.13	0.11	0.3	0.22	0	0.25	0
5	89047725	Yes	0	+	A	G	AG	INTRON	GYS2	ENSBTAT00000017728	5	89047702	89047915	Bov-tA2	-	0	0	0	0	0	0.15	0	0	0	0
5	89047727	Yes	0	+	A	G	AG	INTRON	GYS2	ENSBTAT00000017728	5	89047702	89047915	Bov-tA2	-	0	0	0	0	0	0.14	0	0	0	0
5	89047728	Yes	0	+	A	G	AG	INTRON	GYS2	ENSBTAT00000017728	5	89047702	89047915	Bov-tA2	-	0	0	0	0	0	0.16	0	0	0	0
5	89047768	Yes	0	+	A	G	AG	INTRON	GYS2	ENSBTAT00000017728	5	89047702	89047915	Bov-tA2	-	12	0	0	0	0	0.56	0	0	0	0
5	89047783	Yes	0	+	A	G	AG	INTRON	GYS2	ENSBTAT00000017728	5	89047702	89047915	Bov-tA2	-	11	0	0	0	0	0.16	0	0	0	0
5	89047797	Yes	0	+	A	G	AG	INTRON	GYS2	ENSBTAT00000017728	5	89047702	89047915	Bov-tA2	-	4	0	0	0	0	0.22	0	0	0	0
5	89047808	Yes	0	+	A	G	AG	INTRON	GYS2	ENSBTAT00000017728	5	89047702	89047915	Bov-tA2	-	5	0	0	0	0	0.3	0	0	0	0
5	89047820	Yes	0	+	A	G	AG	INTRON	GYS2	ENSBTAT00000017728	5	89047702	89047915	Bov-tA2	-	7	0	0	0	0	0.3	0	0	0	0
5	89047843	Yes	0	+	A	G	AG	INTRON	GYS2	ENSBTAT00000017728	5	89047702	89047915	Bov-tA2	-	454	0	0	0	0	0.12	0	0	0	0
5	89047856	Yes	10	+	A	G	AG	INTRON	GYS2	ENSBTAT00000017728	5	89047702	89047915	Bov-tA2	-	400	0	0	0	0	0.34	0	0	0	0
5	89320170	Yes	0	-	A	G	AG	DOWNSTREAM	ENSBTAG00000022329	ENSBTAT00000030217	5	89320147	89320213	Bov-tA3	-	0	0	0	0	0	0.14	0	0	0	0
5	89320185	Yes	0	-	A	G	AG	DOWNSTREAM	ENSBTAG00000022329	ENSBTAT00000030217	5	89320147	89320213	Bov-tA3	-	217	0	0	0	0	0.39	0	0	0	0
5	89320205	Yes	3	-	A	G	AG	DOWNSTREAM	ENSBTAG00000022329	ENSBTAT00000030217	5	89320147	89320213	Bov-tA3	-	1	0	0	0	0	0.12	0	0	0	0
5	95516628	Yes	0	+	A	G	AG	INTERGENIC	-	-	5	95516604	95516806	Bov-tA3	-	1	0	0	0	0	0	0	0	0.58	0
5	95516679	Yes	0	+	A	G	AG	INTERGENIC	-	-	5	95516604	95516806	Bov-tA3	-	2	0	0.6	0	0	0	0	0	0	0
5	95516693	Yes	0	+	A	G	AG	INTERGENIC	-	-	5	95516604	95516806	Bov-tA3	-	4	0	0	0	0	0	0	0	0.21	0
5	95516714	Yes	0	+	A	G	AG	INTERGENIC	-	-	5	95516604	95516806	Bov-tA3	-	469	0	0	0	0	0	0	0	0.3	0
5	95516729	Yes	0	+	A	G	AG	INTERGENIC	-	-	5	95516604	95516806	Bov-tA3	-	21	0	0.18	0	0	0	0	0	0	0
5	95516755	Yes	6	+	A	G	AG	INTERGENIC	-	-	5	95516604	95516806	Bov-tA3	-	99	0	0	0	0	0	0	0	0.17	0
5	98175999	No	No	+	A	G	AG	INTERGENIC	-	-	-	-	-	-	-	3	0	0	0	0	0.11	0	0	0.22	0
5	100924089	Yes	0	-	A	G	AG	INTERGENIC	-	-	5	100924065	100924290	CHR-2B	-	1	0	0.18	0	0	0.37	0.46	0	0.14	0
5	100924097	Yes	0	-	A	G	AG	INTERGENIC	-	-	5	100924065	100924290	CHR-2B	-	9	0	0	0	0	0	0.17	0	0	0
5	100924136	Yes	3	-	A	G	AG	INTERGENIC	-	-	5	100924065	100924290	CHR-2B	-	0	0	0	0	0	0	0.18	0	0.14	0
5	100924734	No	No	-	A	G	AG	INTERGENIC	-	-	-	-	-	-	-	0	0	0	0	0	0.3	0.13	0	0.11	0
5	100924928	Yes	0	-	A	G	AG	INTERGENIC	-	-	5	100924891	100925006	Bov-tA2	Reported	3	0	0	0	0	0.11	0.15	0	0	0.18
5	100924976	Yes	0	-	A	G	AG	INTERGENIC	-	-	5	100924891	100925006	Bov-tA2	Reported	62	0	0	0	0	0.1	0.14	0	0	0
5	100924988	Yes	0	-	A	G	AG	INTERGENIC	-	-	5	100924891	100925006	Bov-tA2	-	19	0	0	0	0	0	0.08	0	0	0
5	100924989	Yes	0	-	A	G	AG	INTERGENIC	-	-	5	100924891	100925006	Bov-tA2	Reported	8	0	0	0	0	0	0	0	0.11	0.2
5	100925010	Yes	5	-	A	G	AG	INTERGENIC	-	-	5	100925009	100925058	BOV-A2	-	1	0	0	0	0	0	0.1	0	0	0
5	100925648	No	No	-	A	G	AG	INTERGENIC	-	-	5	100925399	100925670	BOV-A2	-	3	0	0	0	0	0.12	0.16	0	0	0
5	100925800	Yes	0	-	A	G	AG	INTERGENIC	-	-	-	-	-	-	-	2	0	0	0	0.25	0.44	0.34	0	0.22	0
5	100925801	Yes	0	-	A	G	AG	INTERGENIC	-	-	-	-	-	-	-	2	0	0	0	0	0	0.21	0	0.13	0
5	100925840	Yes	0	-	A	G	AG	INTERGENIC	-	-	-	-	-	-	-	0	0	0	0	0	0	0.13	0	0	0
5	100925841	Yes	4	-	A	G	AG	INTERGENIC	-	-	-	-	-	-	-	0	0	0	0	0	0	0	0	0.1	0
5	100926990	No	No	-	A	G	AG	INTRON	ENSBTAG00000046324	ENSBTAT00000063840	5	100926968	100927033	BOV-A2	-	2	0	0.14	0	0.15	0.22	0.19	0	0.1	0
5	102275943	No	No	+	A	G	AG	INTRON	CD163	ENSBTAT00000026215	5	102275839	102276003	Bov-tA2	-	7	0	0	0	0	0.29	0.13	0	0.28	0
5	103890112	Yes	0	-	A	G	AG	UPSTREAM	ATN1	ENSBTAT00000025063	5	103890034	103890214	CHR-2B	-	2	0.16	0	0	0	0	0.11	0	0	0
5	103890137	Yes	0	-	A	G	AG	UPSTREAM	ATN1	ENSBTAT00000025063	5	103890034	103890214	CHR-2B	-	4	0.2	0.1	0	0	0	0.29	0	0	0
5	103890153	Yes	0	-	A	G	AG	UPSTREAM	ATN1	ENSBTAT00000025063	5	103890034	103890214	CHR-2B	-	2	0.16	0.12	0	0	0	0.15	0	0	0
5	103890168	Yes	0	-	A	G	AG	UPSTREAM	ATN1	ENSBTAT00000025063	5	103890034	103890214	CHR-2B	-	0	0	0	0	0	0	0.18	0	0	0
5	103890187	Yes	0	-	A	G	AG	UPSTREAM	ATN1	ENSBTAT00000025063	5	103890034	103890214	CHR-2B	-	0	0.5	0.35	0	0.33	0.3	0.16	0	0	0
5	103890188	Yes	6	-	A	G	AG	UPSTREAM	ATN1	ENSBTAT00000025063	5	103890034	103890214	CHR-2B	-	0	0.35	0.38	0	0.32	0	0.16	0	0	0
5	104275511	Yes	0	+	A	G	AG	UTR_3_PRIME	MRPL51	ENSBTAT00000019602	5	104275489	104275699	Bov-tA1	Reported	0	0	0	0	0.12	0	0	0	0	0
5	104275512	Yes	0	+	A	G	AG	UTR_3_PRIME	MRPL51	ENSBTAT00000019602	5	104275489	104275699	Bov-tA1	Reported	1	0.5	0.67	0.32	0.55	0.57	0.59	0	0	0
5	104275513	Yes	0	+	A	G	AG	UTR_3_PRIME	MRPL51	ENSBTAT00000019602	5	104275489	104275699	Bov-tA1	Reported	1	0.71	0.67	0.42	0.59	0.78	0.42	0	0	0
5	104275572	Yes	0	+	A	G	AG	UTR_3_PRIME	MRPL51	ENSBTAT00000019602	5	104275489	104275699	Bov-tA1	-	4	0	0.14	0	0	0	0	0	0	0
5	104275583	Yes	0	+	A	G	AG	UTR_3_PRIME	MRPL51	ENSBTAT00000019602	5	104275489	104275699	Bov-tA1	-	341	0.09	0	0	0	0	0	0	0	0
5	104275585	Yes	0	+	A	G	AG	UTR_3_PRIME	MRPL51	ENSBTAT00000019602	5	104275489	104275699	Bov-tA1	Reported	2	0.57	0.44	0.15	0.39	0.58	0.53	0	0.56	0
5	104275618	Yes	0	+	A	G	AG	UTR_3_PRIME	MRPL51	ENSBTAT00000019602	5	104275489	104275699	Bov-tA1	Reported	457	0	0.25	0	0.13	0	0	0	0	0
5	104275630	Yes	0	+	A	G	AG	UTR_3_PRIME	MRPL51	ENSBTAT00000019602	5	104275489	104275699	Bov-tA1	Reported	367	0	0	0	0.19	0	0	0	0	0
5	104275635	Yes	0	+	A	G	AG	UTR_3_PRIME	MRPL51	ENSBTAT00000019602	5	104275489	104275699	Bov-tA1	Reported	451	0.61	0.58	0.18	0.57	0	0.46	0.18	0.45	0
5	104275654	Yes	0	+	A	G	AG	UTR_3_PRIME	MRPL51	ENSBTAT00000019602	5	104275489	104275699	Bov-tA1	-	19	0.21	0	0	0	0	0	0	0	0
5	104275671	Yes	11	+	A	G	AG	UTR_3_PRIME	MRPL51	ENSBTAT00000019602	5	104275489	104275699	Bov-tA1	-	11	0	0	0	0.1	0.17	0	0	0	0
5	105663515	No	No	-	A	G	AG	NON_SYNONYMOUS_CODING	KCNA1	ENSBTAT00000022142	-	-	-	-	-	0	0.27	0	0	0	0	0	0	0	0
5	106220843	Yes	0	-	A	G	AG	DOWNSTREAM	FGF23	ENSBTAT00000008940	5	106220786	106220994	Bov-tA2	-	0	0.22	0	0	0	0	0	0	0	0
5	106220872	Yes	0	-	A	G	AG	DOWNSTREAM	FGF23	ENSBTAT00000008940	5	106220786	106220994	Bov-tA2	-	0	0.09	0.21	0	0.39	0	0.26	0	0	0
5	106220874	Yes	0	-	A	G	AG	DOWNSTREAM	FGF23	ENSBTAT00000008940	5	106220786	106220994	Bov-tA2	-	0	0.25	0	0	0	0	0	0	0	0
5	106220906	Yes	0	-	A	G	AG	DOWNSTREAM	FGF23	ENSBTAT00000008940	5	106220786	106220994	Bov-tA2	-	0	0.23	0.25	0	0.38	0.42	0.24	0	0	0
5	106220919	Yes	0	-	A	G	AG	DOWNSTREAM	FGF23	ENSBTAT00000008940	5	106220786	106220994	Bov-tA2	-	0	0.12	0.25	0	0.36	0.36	0.19	0	0	0
5	106220935	Yes	0	-	A	G	AG	DOWNSTREAM	FGF23	ENSBTAT00000008940	5	106220786	106220994	Bov-tA2	-	1	0.17	0.19	0	0.13	0	0.18	0	0	0
5	106220965	Yes	0	-	A	G	AG	DOWNSTREAM	FGF23	ENSBTAT00000008940	5	106220786	106220994	Bov-tA2	-	0	0	0.15	0	0	0	0	0	0	0
5	106220968	Yes	8	-	A	G	AG	DOWNSTREAM	FGF23	ENSBTAT00000008940	5	106220786	106220994	Bov-tA2	-	0	0.55	0.65	0.35	0.46	0.6	0.29	0	0	0.54
5	109927476	Yes	0	+	A	G	AG	INTRON	CDC42EP1	ENSBTAT00000028798	5	109927328	109927539	Bov-tA2	-	13	0	0	0	0	0	0.1	0	0	0
5	109927477	Yes	0	+	A	G	AG	INTRON	CDC42EP1	ENSBTAT00000028798	5	109927328	109927539	Bov-tA2	-	0	0.21	0	0	0	0	0	0	0	0
5	109927523	Yes	3	+	A	G	AG	INTRON	CDC42EP1	ENSBTAT00000028798	5	109927328	109927539	Bov-tA2	-	0	0	0	0.21	0.12	0	0	0	0	0
5	114298582	Yes	0	-	A	G	AG	INTRON	ARFGAP3	ENSBTAT00000053995	5	114298439	114298655	Bov-tA1	-	0	0	0	0	0	0	0	0	0	0.36
5	114298583	Yes	2	-	A	G	AG	INTRON	ARFGAP3	ENSBTAT00000053995	5	114298439	114298655	Bov-tA1	-	9	0	0	0.25	0	0.37	0	0	0	0.55
5	120037500	Yes	0	-	A	G	AG	UPSTREAM	SCO2	ENSBTAT00000016742	-	-	-	-	-	0	0	0	0	0	0	0.33	0	0	0
5	120037537	Yes	2	-	A	G	AG	UPSTREAM	SCO2	ENSBTAT00000016742	-	-	-	-	-	0	0	0	0	0	0	0.12	0	0	0
6	3421302	Yes	0	-	A	G	AG	DOWNSTREAM	CCNA2	ENSBTAT00000006503	6	3421223	3421418	Bov-tA2	-	352	0.11	0	0	0	0	0.17	0	0	0
6	3421334	Yes	0	-	A	G	AG	DOWNSTREAM	CCNA2	ENSBTAT00000006503	6	3421223	3421418	Bov-tA2	-	15	1	0.67	0	0.79	0.58	1	0	0.57	0
6	3421336	Yes	0	-	A	G	AG	DOWNSTREAM	CCNA2	ENSBTAT00000006503	6	3421223	3421418	Bov-tA2	-	7	0.39	0	0	0.23	0.42	0	0	0.29	0
6	3421339	Yes	0	-	A	G	AG	DOWNSTREAM	CCNA2	ENSBTAT00000006503	6	3421223	3421418	Bov-tA2	-	13	1	0.89	0	0.75	0	0.47	0	0	0
6	3421375	Yes	5	-	A	G	AG	DOWNSTREAM	CCNA2	ENSBTAT00000006503	6	3421223	3421418	Bov-tA2	-	2	0.56	0	0	0	0	0	0	0	0
6	26659673	No	No	+	A	G	AG	INTRON	ENSBTAG00000034189	ENSBTAT00000009185	6	26659617	26659853	BovB	-	84	0	0	0	0	0.17	0	0	0	0
6	61806200	No	No	+	A	G	AG	INTRON	UCHL1	ENSBTAT00000046823	-	-	-	-	-	7	0.15	0	0	0	0	0	0	0	0
6	61806854	Yes	0	+	A	G	AG	INTRON	UCHL1	ENSBTAT00000046823	6	61806843	61806956	Bov-tA2	-	0	0.19	0	0	0	0	0	0	0	0
6	61806874	Yes	0	+	A	G	AG	INTRON	UCHL1	ENSBTAT00000046823	6	61806843	61806956	Bov-tA2	-	0	0.11	0	0	0	0	0	0	0	0
6	61806881	Yes	0	+	A	G	AG	INTRON	UCHL1	ENSBTAT00000046823	6	61806843	61806956	Bov-tA2	Reported	0	0.53	0	0	0	0	0	0	0	0
6	61806927	Yes	4	+	A	G	AG	INTRON	UCHL1	ENSBTAT00000046823	6	61806843	61806956	Bov-tA2	-	0	0.12	0	0	0	0	0	0	0	0
6	81773778	No	No	+	A	G	AG	INTERGENIC	-	-	6	81773704	81773868	BovB	-	146	0	0	0.43	0	0	0	0	0	0
6	86125082	Yes	0	-	A	G	AG	INTRON	ENSBTAG00000040337	ENSBTAT00000028410	6	86124978	86125178	Bov-tA2	-	463	0	0	0	0.33	0.15	0	0	0	0
6	86125094	Yes	0	-	A	G	AG	INTRON	ENSBTAG00000040337	ENSBTAT00000028410	6	86124978	86125178	Bov-tA2	-	467	0	0	0	0.14	0	0	0	0	0
6	86125128	Yes	0	-	A	G	AG	INTRON	ENSBTAG00000040337	ENSBTAT00000028410	6	86124978	86125178	Bov-tA2	-	8	0	0	0	0.2	0.12	0	0	0	0
6	86125165	Yes	4	-	A	G	AG	INTRON	ENSBTAG00000040337	ENSBTAT00000028410	6	86124978	86125178	Bov-tA2	-	167	0	0	0	0.26	0.33	0	0	0	0
6	86125479	Yes	0	-	A	G	AG	INTRON	ENSBTAG00000040337	ENSBTAT00000028410	6	86125299	86125570	BOV-A2	-	70	0	0	0	0.14	0	0	0	0	0
6	86125503	Yes	0	-	A	G	AG	INTRON	ENSBTAG00000040337	ENSBTAT00000028410	6	86125299	86125570	BOV-A2	-	157	0	0	0	0.18	0	0	0	0	0
6	86125529	Yes	0	-	A	G	AG	INTRON	ENSBTAG00000040337	ENSBTAT00000028410	6	86125299	86125570	BOV-A2	-	30	0	0	0	0.39	0	0	0	0	0
6	86125565	Yes	0	-	A	G	AG	INTRON	ENSBTAG00000040337	ENSBTAT00000028410	6	86125299	86125570	BOV-A2	-	1	0	0	0	0.15	0.21	0	0	0	0
6	86125566	Yes	5	-	A	G	AG	INTRON	ENSBTAG00000040337	ENSBTAT00000028410	6	86125299	86125570	BOV-A2	-	0	0	0	0	0.13	0	0	0	0	0
6	88696598	Yes	0	-	A	G	AG	INTRON	GC	ENSBTAT00000033473	6	88696512	88696701	Bov-tA2	-	21	0	0	0	0	0.13	0	0	0	0
6	88696621	Yes	0	-	A	G	AG	INTRON	GC	ENSBTAT00000033473	6	88696512	88696701	Bov-tA2	-	0	0	0	0	0	0.25	0	0	0	0
6	88696651	Yes	0	-	A	G	AG	INTRON	GC	ENSBTAT00000033473	6	88696512	88696701	Bov-tA2	-	245	0	0	0	0	0.12	0	0	0	0
6	88696684	Yes	4	-	A	G	AG	INTRON	GC	ENSBTAT00000033473	6	88696512	88696701	Bov-tA2	-	0	0	0	0	0	0.08	0	0	0	0
6	88697702	Yes	0	-	A	G	AG	INTRON	GC	ENSBTAT00000033473	6	88697671	88697843	Bov-tA2	Reported	15	0	0	0	0	0.22	0	0	0	0
6	88697750	Yes	0	-	A	G	AG	INTRON	GC	ENSBTAT00000033473	6	88697671	88697843	Bov-tA2	-	0	0	0	0	0	0.18	0	0	0	0
6	88697762	Yes	0	-	A	G	AG	INTRON	GC	ENSBTAT00000033473	6	88697671	88697843	Bov-tA2	-	1	0	0	0	0	0.22	0	0	0	0
6	88697778	Yes	0	-	A	G	AG	INTRON	GC	ENSBTAT00000033473	6	88697671	88697843	Bov-tA2	-	2	0	0	0	0	0.22	0	0	0	0
6	88697783	Yes	5	-	A	G	AG	INTRON	GC	ENSBTAT00000033473	6	88697671	88697843	Bov-tA2	-	0	0	0	0	0	0.25	0	0	0	0
6	90302179	Yes	0	+	A	G	AG	INTRON	AFM	ENSBTAT00000063031	6	90302094	90302317	Bov-tA1	-	18	0	0	0	0	0.12	0	0	0	0
6	90302190	Yes	0	+	A	G	AG	INTRON	AFM	ENSBTAT00000063031	6	90302094	90302317	Bov-tA1	-	7	0	0	0	0	0.68	0	0	0	0
6	90302238	Yes	3	+	A	G	AG	INTRON	AFM	ENSBTAT00000063031	6	90302094	90302317	Bov-tA1	-	391	0	0	0	0	0.81	0	0	0	0
6	90327194	No	No	+	A	G	AG	INTERGENIC	-	-	6	90327188	90327383	Bov-tA3	-	1	0	0	0	0	0.17	0	0	0	0
6	90392044	No	No	+	A	G	AG	INTRON	RASSF6	ENSBTAT00000015836	6	90391899	90392090	Bov-tA1	-	307	0	0	0	0	0.17	0	0	0	0
6	90393953	No	No	+	A	G	AG	INTRON	RASSF6	ENSBTAT00000015836	6	90393945	90394150	Bov-tA2	-	0	0	0	0	0	0.39	0	0	0	0
6	90749029	Yes	0	-	A	G	AG	INTERGENIC	-	-	6	90748959	90749142	Bov-tA2	-	14	0	0	0	0	0.24	0	0	0	0
6	90749046	Yes	0	-	A	G	AG	INTERGENIC	-	-	6	90748959	90749142	Bov-tA2	-	8	0	0	0	0	0.15	0	0	0	0
6	90749088	Yes	3	-	A	G	AG	INTERGENIC	-	-	6	90748959	90749142	Bov-tA2	-	412	0	0	0	0	0.1	0	0	0	0
6	90769075	No	No	-	A	G	AG	INTERGENIC	-	-	6	90769011	90769212	Bov-tA2	-	33	0	0	0	0	0.13	0	0	0	0
6	90769904	Yes	0	-	A	G	AG	INTERGENIC	-	-	6	90769816	90770003	Bov-tA3	-	146	0	0	0	0	0.14	0	0	0	0
6	90769910	Yes	0	-	A	G	AG	INTERGENIC	-	-	6	90769816	90770003	Bov-tA3	-	7	0	0	0	0	0.18	0	0	0	0
6	90769936	Yes	0	-	A	G	AG	INTERGENIC	-	-	6	90769816	90770003	Bov-tA3	-	252	0	0	0	0	0.09	0	0	0	0
6	90769970	Yes	4	-	A	G	AG	INTERGENIC	-	-	6	90769816	90770003	Bov-tA3	-	5	0	0	0	0	0.1	0	0	0	0
6	90770754	Yes	0	-	A	G	AG	INTERGENIC	-	-	6	90770642	90770844	Bov-tA2	-	463	0	0	0	0	0.18	0	0	0	0
6	90770818	Yes	2	-	A	G	AG	INTERGENIC	-	-	6	90770642	90770844	Bov-tA2	-	9	0	0	0	0	0.35	0	0	0	0
6	92062322	Yes	0	-	A	G	AG	INTRON	RCHY1	ENSBTAT00000009461	6	92062262	92062445	SINE2-3_BT	-	0	0	0	0	0	0	0.17	0	0	0
6	92062329	Yes	0	-	A	G	AG	INTRON	RCHY1	ENSBTAT00000009461	6	92062262	92062445	SINE2-3_BT	-	7	0	0.15	0	0.15	0	0	0	0	0
6	92062343	Yes	0	-	A	G	AG	INTRON	RCHY1	ENSBTAT00000009461	6	92062262	92062445	SINE2-3_BT	Reported	0	0.54	0.14	0	0.25	0	0.56	0	0.27	0.2
6	92062402	Yes	0	-	A	G	AG	INTRON	RCHY1	ENSBTAT00000009461	6	92062262	92062445	SINE2-3_BT	-	0	0	0	0	0	0	0	0	0.16	0
6	92062410	Yes	5	-	A	G	AG	INTRON	RCHY1	ENSBTAT00000009461	6	92062262	92062445	SINE2-3_BT	-	0	0	0.38	0	0.48	0	0.29	0	0.55	0
6	92504356	No	No	-	A	G	AG	DOWNSTREAM	NAAA	ENSBTAT00000025945	-	-	-	-	-	0	0	0.16	0	0	0	0.15	0	0	0
6	104151563	Yes	0	-	A	G	AG	INTRON	SPARCL1	ENSBTAT00000005348	6	104151496	104151572	BOV-A2	-	81	0.22	0.38	0	0	0	0.55	0	0	0
6	104151575	Yes	0	-	A	G	AG	INTRON	SPARCL1	ENSBTAT00000005348	-	-	-	-	-	111	0.23	0.24	0	0	0	0.22	0	0	0
6	104151591	Yes	3	-	A	G	AG	INTRON	SPARCL1	ENSBTAT00000005348	6	104151576	104151882	BovB	-	6	0.3	0	0	0	0	0.33	0	0	0
6	108315871	Yes	0	-	A	G	AG	INTRON	RNF4	ENSBTAT00000039422	6	108314863	108315873	BovB	-	0	0.45	0	0	0.25	0.18	0	0	0	0
6	108315913	Yes	0	-	A	G	AG	INTRON	RNF4	ENSBTAT00000039422	6	108315875	108315941	Bov-tA2	-	6	0.6	0	0	0.35	0.22	0	0	0.41	0.29
6	108315939	Yes	3	-	A	G	AG	INTRON	RNF4	ENSBTAT00000039422	6	108315875	108315941	Bov-tA2	-	0	0.26	0	0	0	0.15	0	0	0.36	0.24
6	108770458	No	No	+	A	G	AG	DOWNSTREAM	PIGG	ENSBTAT00000007828	6	108770393	108770570	Bov-tA2	-	10	0	0	0.3	0	0	0	0	0.16	0
7	4289477	No	No	-	A	G	AG	INTRON	UPF1	ENSBTAT00000027868	-	-	-	-	-	500	0.87	0	0	0.9	0	0.9	0	0	0.71
7	5246382	No	No	+	A	G	AG	INTRON	JAK3	ENSBTAT00000027857	7	5246380	5246595	Bov-tA2	-	0	0	0	0	0	0	0.5	0	0.43	0
7	5274058	Yes	0	-	A	G	AG	INTRON	B3GNT3	ENSBTAT00000064569	7	5273966	5274158	Bov-tA2	-	431	0	0.51	0	0	0	0	0	0.3	0
7	5274066	Yes	0	-	A	G	AG	INTRON	B3GNT3	ENSBTAT00000064569	7	5273966	5274158	Bov-tA2	-	13	0	0.4	0	0	0	0	0	0	0
7	5274071	Yes	0	-	A	G	AG	INTRON	B3GNT3	ENSBTAT00000064569	7	5273966	5274158	Bov-tA2	-	16	0	0.15	0	0	0	0	0	0	0
7	5274145	Yes	4	-	A	G	AG	INTRON	B3GNT3	ENSBTAT00000064569	7	5273966	5274158	Bov-tA2	-	14	0	0.33	0	0.45	0	0	0	0	0
7	6406358	No	No	-	A	G	AG	UPSTREAM	CHERP	ENSBTAT00000006959	-	-	-	-	-	0	0.15	0	0	0	0	0	0	0.33	0
7	12162606	Yes	0	-	A	G	AG	INTERGENIC	-	-	7	12162491	12162632	CHRL1_BT	-	0	0.16	0	0	0	0	0	0	0	0
7	12162621	Yes	2	-	A	G	AG	INTERGENIC	-	-	7	12162491	12162632	CHRL1_BT	Reported	0	0.7	0.42	0	0.25	0.25	0.23	0	0.33	0.35
7	12391977	No	No	+	A	G	AG	NON_SYNONYMOUS_CODING	GIPC1	ENSBTAT00000001013	-	-	-	-	-	0	0.19	0	0	0	0	0.29	0	0	0
7	14750988	Yes	0	+	A	G	AG	DOWNSTREAM	ZNF317	ENSBTAT00000021396	7	14750972	14751181	Bov-tA2	-	1	0.75	0	0	0.5	0	0.69	0	0.57	0
7	14751018	Yes	0	+	A	G	AG	DOWNSTREAM	ZNF317	ENSBTAT00000021396	7	14750972	14751181	Bov-tA2	-	1	0.53	0	0	0	0	0	0	0	0
7	14751019	Yes	0	+	A	G	AG	DOWNSTREAM	ZNF317	ENSBTAT00000021396	7	14750972	14751181	Bov-tA2	-	1	0.57	0	0	0	0	0	0	0	0
7	14751063	Yes	4	+	A	G	AG	DOWNSTREAM	ZNF317	ENSBTAT00000021396	7	14750972	14751181	Bov-tA2	Reported	0	0.29	0	0	0	0	0	0	0	0
7	17116967	No	No	-	A	G	AG	DOWNSTREAM	CNN1	ENSBTAT00000014883	7	17116922	17116989	Bov-tA2	-	12	0.49	0	0	0.12	0	0.24	0	0.18	0
7	18202310	No	No	-	A	G	AG	UPSTREAM	ENSBTAG00000046319	ENSBTAT00000064362	7	18202297	18202357	BOV-A2	-	0	0	0	0.24	0.24	0.4	0.2	0	0	0
7	19014118	Yes	0	+	A	G	AG	INTRON	C3	ENSBTAT00000022979	7	19014102	19014310	Bov-tA2	-	2	0	0	0	0	0.17	0	0	0	0
7	19014122	Yes	0	+	A	G	AG	INTRON	C3	ENSBTAT00000022979	7	19014102	19014310	Bov-tA2	-	14	0	0	0	0	0.36	0	0	0	0
7	19014151	Yes	0	+	A	G	AG	INTRON	C3	ENSBTAT00000022979	7	19014102	19014310	Bov-tA2	-	325	0	0	0	0	0.18	0	0	0	0
7	19014197	Yes	0	+	A	G	AG	INTRON	C3	ENSBTAT00000022979	7	19014102	19014310	Bov-tA2	-	28	0	0	0	0	0.17	0	0	0	0
7	19014225	Yes	5	+	A	G	AG	INTRON	C3	ENSBTAT00000022979	7	19014102	19014310	Bov-tA2	-	1	0	0	0	0	0.2	0	0	0	0
7	19014449	Yes	0	+	A	G	AG	INTRON	C3	ENSBTAT00000022979	7	19014435	19014639	Bov-tA1	-	0	0	0	0	0	0.15	0	0	0	0
7	19014534	Yes	2	+	A	G	AG	INTRON	C3	ENSBTAT00000022979	7	19014435	19014639	Bov-tA1	-	293	0	0	0	0	0.24	0	0	0	0
7	21304475	Yes	0	-	A	G	AG	DOWNSTREAM	ATCAY	ENSBTAT00000024450	7	21304437	21304627	Bov-tA2	Reported	212	0.45	0	0	0	0	0	0	0	0
7	21304499	Yes	0	-	A	G	AG	DOWNSTREAM	ATCAY	ENSBTAT00000024450	7	21304437	21304627	Bov-tA2	-	4	0.3	0	0	0	0	0	0	0	0
7	21304514	Yes	0	-	A	G	AG	DOWNSTREAM	ATCAY	ENSBTAT00000024450	7	21304437	21304627	Bov-tA2	-	29	0.34	0	0	0	0	0	0	0	0
7	21304551	Yes	0	-	A	G	AG	DOWNSTREAM	ATCAY	ENSBTAT00000024450	7	21304437	21304627	Bov-tA2	Reported	7	0.37	0	0	0	0	0	0	0	0
7	21304573	Yes	0	-	A	G	AG	DOWNSTREAM	ATCAY	ENSBTAT00000024450	7	21304437	21304627	Bov-tA2	-	180	0.15	0	0	0	0	0	0	0	0
7	21304617	Yes	0	-	A	G	AG	DOWNSTREAM	ATCAY	ENSBTAT00000024450	7	21304437	21304627	Bov-tA2	Reported	42	1	0	0	0	0	0	0	0	0
7	21304618	Yes	7	-	A	G	AG	DOWNSTREAM	ATCAY	ENSBTAT00000024450	7	21304437	21304627	Bov-tA2	Reported	2	0.51	0	0	0	0	0	0	0	0
7	21305389	Yes	0	-	A	G	AG	DOWNSTREAM	ATCAY	ENSBTAT00000024450	7	21305361	21305576	Bov-tA2	Reported	11	0.23	0	0	0	0	0	0	0	0
7	21305424	Yes	0	-	A	G	AG	DOWNSTREAM	ATCAY	ENSBTAT00000024450	7	21305361	21305576	Bov-tA2	Reported	352	0.47	0	0	0	0	0	0	0	0
7	21305477	Yes	0	-	A	G	AG	DOWNSTREAM	ATCAY	ENSBTAT00000024450	7	21305361	21305576	Bov-tA2	Reported	8	0.13	0	0	0	0	0	0	0	0
7	21305482	Yes	0	-	A	G	AG	DOWNSTREAM	ATCAY	ENSBTAT00000024450	7	21305361	21305576	Bov-tA2	Reported	7	0.15	0	0	0	0	0	0	0	0
7	21305516	Yes	0	-	A	G	AG	DOWNSTREAM	ATCAY	ENSBTAT00000024450	7	21305361	21305576	Bov-tA2	Reported	127	0.31	0	0	0	0	0	0	0	0
7	21305523	Yes	6	-	A	G	AG	DOWNSTREAM	ATCAY	ENSBTAT00000024450	7	21305361	21305576	Bov-tA2	Reported	394	0.58	0	0	0	0	0	0	0	0
7	21904069	No	No	-	A	G	AG	DOWNSTREAM	GNA15	ENSBTAT00000026624	7	21903989	21904108	SINE2-1_BT	-	0	0	0	0	0	0	0.18	0	0.14	0
7	40247064	Yes	0	+	A	G	AG	INTRON	SLC34A1	ENSBTAT00000027121	7	40247056	40247265	Bov-tA2	Reported	0	0	0	0	0.74	0	0	0	0	0
7	40247108	Yes	0	+	A	G	AG	INTRON	SLC34A1	ENSBTAT00000027121	7	40247056	40247265	Bov-tA2	-	0	0	0	0	0.2	0	0	0	0	0
7	40247147	Yes	0	+	A	G	AG	INTRON	SLC34A1	ENSBTAT00000027121	7	40247056	40247265	Bov-tA2	Reported	0	0	0	0	0.13	0	0	0	0	0
7	40247152	Yes	0	+	A	G	AG	INTRON	SLC34A1	ENSBTAT00000027121	7	40247056	40247265	Bov-tA2	Reported	0	0	0	0	0.15	0	0	0	0	0
7	40247195	Yes	0	+	A	G	AG	INTRON	SLC34A1	ENSBTAT00000027121	7	40247056	40247265	Bov-tA2	-	0	0	0	0	0.19	0	0	0	0	0
7	40247221	Yes	6	+	A	G	AG	INTRON	SLC34A1	ENSBTAT00000027121	7	40247056	40247265	Bov-tA2	-	9	0	0	0	0.19	0	0	0	0	0
7	52704963	Yes	0	+	A	G	AG	INTRON	PSD2	ENSBTAT00000000293	7	52704932	52705000	Bov-tA2	-	10	0.71	0	0	0	0	0	0	0	0
7	52705056	Yes	0	+	A	G	AG	INTRON	PSD2	ENSBTAT00000000293	7	52705001	52705388	BovB	-	9	0.43	0	0	0	0	0	0	0	0
7	52705057	Yes	3	+	A	G	AG	INTRON	PSD2	ENSBTAT00000000293	7	52705001	52705388	BovB	-	224	0.17	0	0	0	0	0	0	0	0
7	53788039	Yes	0	+	A	G	AG	DOWNSTREAM	PCDHA13	ENSBTAT00000020497	-	-	-	-	-	1	0.12	0	0	0.17	0	0	0	0.3	0
7	53788057	Yes	2	+	A	G	AG	DOWNSTREAM	PCDHA13	ENSBTAT00000020497	-	-	-	-	-	0	0	0	0	0	0	0	0	0.13	0
7	55501022	No	No	-	A	G	AG	INTERGENIC	-	-	7	55501011	55501390	BovB	-	41	0.51	0	0	0	0	0	0	0	0
7	55501267	Yes	0	-	A	G	AG	INTERGENIC	-	-	7	55501011	55501390	BovB	-	117	0.28	0	0	0	0	0	0	0	0
7	55501349	Yes	0	-	A	G	AG	INTERGENIC	-	-	7	55501011	55501390	BovB	-	3	0.32	0	0	0	0	0	0	0	0
7	55501374	Yes	0	-	A	G	AG	INTERGENIC	-	-	7	55501011	55501390	BovB	-	0	0.22	0	0	0	0	0	0	0	0
7	55501382	Yes	4	-	A	G	AG	INTERGENIC	-	-	7	55501011	55501390	BovB	-	0	0.15	0	0	0	0	0	0	0	0
7	55504690	No	No	-	A	G	AG	DOWNSTREAM	FGF1	ENSBTAT00000043056	7	55503369	55504702	BovB	-	23	0.57	0	0.19	0	0	0	0	0	0
7	62594506	No	No	+	A	G	AG	INTRON	ABLIM3	ENSBTAT00000006442	7	62594476	62594545	Bov-tA2	-	1	0	0	0	0	0.25	0	0	0	0
7	63298328	Yes	0	+	A	G	AG	DOWNSTREAM	SLC26A2	ENSBTAT00000019462	-	-	-	-	Reported	0	0	0.42	0	0.19	0	0	0	0.65	0
7	63298355	Yes	0	+	A	G	AG	DOWNSTREAM	SLC26A2	ENSBTAT00000019462	-	-	-	-	Reported	0	0	0.2	0	0.12	0	0	0	0.46	0
7	63298415	Yes	0	+	A	G	AG	DOWNSTREAM	SLC26A2	ENSBTAT00000019462	-	-	-	-	Reported	1	0	0.64	0	0.22	0	0.4	0	0.4	0
7	63298427	Yes	4	+	A	G	AG	DOWNSTREAM	SLC26A2	ENSBTAT00000019462	-	-	-	-	Reported	0	0	0.25	0	0	0	0.23	0	0.31	0
7	71024261	No	No	+	A	G	AG	NON_SYNONYMOUS_CODING	CYFIP2	ENSBTAT00000011735	-	-	-	-	Reported	0	0.6	0	0	0	0	0	0	0	0
7	71159877	No	No	-	A	G	AG	UTR_3_PRIME	ADAM19	ENSBTAT00000005003	7	71159812	71159895	MER92B	-	1	0	0	0	0	0.29	0	0	0.1	0
7	77257468	Yes	0	+	A	G	AG	DOWNSTREAM	CCNG1	ENSBTAT00000008669	7	77257386	77257589	Bov-tA2	-	1	0	0	0.3	0	0	0	0	0	0
7	77257498	Yes	0	+	A	G	AG	DOWNSTREAM	CCNG1	ENSBTAT00000008669	7	77257386	77257589	Bov-tA2	-	0	0.13	0.3	0	0.28	0.38	0.33	0	0.25	0.18
7	77257524	Yes	0	+	A	G	AG	DOWNSTREAM	CCNG1	ENSBTAT00000008669	7	77257386	77257589	Bov-tA2	-	9	0	0.14	0	0	0	0	0.17	0	0.32
7	77257525	Yes	0	+	A	G	AG	DOWNSTREAM	CCNG1	ENSBTAT00000008669	7	77257386	77257589	Bov-tA2	Reported	314	0.16	0.32	0.14	0.22	0	0.46	0	0.22	0.33
7	77257526	Yes	0	+	A	G	AG	DOWNSTREAM	CCNG1	ENSBTAT00000008669	7	77257386	77257589	Bov-tA2	-	8	0	0	0	0.14	0	0	0	0.17	0
7	77257542	Yes	6	+	A	G	AG	DOWNSTREAM	CCNG1	ENSBTAT00000008669	7	77257386	77257589	Bov-tA2	Reported	16	0	0.5	0.33	0	0	0	0.17	0	0
7	77257787	Yes	0	+	A	G	AG	DOWNSTREAM	CCNG1	ENSBTAT00000008669	7	77257770	77257986	Bov-tA1	-	0	0	0.2	0	0	0	0.23	0	0.26	0.18
7	77257806	Yes	0	+	A	G	AG	DOWNSTREAM	CCNG1	ENSBTAT00000008669	7	77257770	77257986	Bov-tA1	-	8	0	0.28	0	0.31	0	0.17	0	0.26	0.18
7	77257824	Yes	0	+	A	G	AG	DOWNSTREAM	CCNG1	ENSBTAT00000008669	7	77257770	77257986	Bov-tA1	-	3	0.2	0	0	0.18	0	0	0	0.25	0.21
7	77257846	Yes	0	+	A	G	AG	DOWNSTREAM	CCNG1	ENSBTAT00000008669	7	77257770	77257986	Bov-tA1	-	1	0	0.33	0	0	0	0	0.16	0	0
7	77257895	Yes	5	+	A	G	AG	DOWNSTREAM	CCNG1	ENSBTAT00000008669	7	77257770	77257986	Bov-tA1	-	0	0.2	0.25	0	0.12	0.41	0.43	0	0.39	0.17
7	84521352	No	No	-	A	G	AG	DOWNSTREAM	RPS23	ENSBTAT00000017770	7	84521319	84521404	Bov-tA3	-	95	0.12	0	0	0	0	0	0	0	0
7	103687125	Yes	0	-	A	G	AG	DOWNSTREAM	SLCO4C1	ENSBTAT00000021761	7	103686968	103687170	Bov-tA2	-	2	0	0	0	0	0.19	0	0	0	0
7	103687144	Yes	0	-	A	G	AG	DOWNSTREAM	SLCO4C1	ENSBTAT00000021761	7	103686968	103687170	Bov-tA2	-	0	0	0	0	0.7	0.21	0	0	0	0
7	103687145	Yes	0	-	A	G	AG	DOWNSTREAM	SLCO4C1	ENSBTAT00000021761	7	103686968	103687170	Bov-tA2	-	0	0	0	0	0.6	0.21	0	0	0	0
7	103687193	Yes	4	-	A	G	AG	DOWNSTREAM	SLCO4C1	ENSBTAT00000021761	-	-	-	-	-	0	0	0	0	0	0.29	0.31	0	0	0
7	105590815	No	No	-	A	G	AG	INTERGENIC	-	-	-	-	-	-	-	150	0	0	0.69	0	0	0	0.75	0	0
8	7787635	No	No	-	A	G	AG	DOWNSTREAM	ENSBTAG00000000011	ENSBTAT00000036775	8	7787376	7787647	BOV-A2	-	3	0	0	0	0	0.15	0	0	0	0
8	7788438	Yes	0	-	A	G	AG	DOWNSTREAM	ENSBTAG00000000011	ENSBTAT00000036775	8	7788392	7788597	Bov-tA2	Reported	0	0	0	0	0	0.13	0	0	0	0
8	7788449	Yes	0	-	A	G	AG	DOWNSTREAM	ENSBTAG00000000011	ENSBTAT00000036775	8	7788392	7788597	Bov-tA2	-	0	0	0	0	0	0.2	0	0	0	0
8	7788501	Yes	3	-	A	G	AG	DOWNSTREAM	ENSBTAG00000000011	ENSBTAT00000036775	8	7788392	7788597	Bov-tA2	-	0	0.26	0	0	0	0.35	0	0	0	0
8	9994796	Yes	0	-	A	G	AG	INTERGENIC	-	-	8	9994755	9994959	Bov-tA3	-	14	0.08	0	0	0	0	0	0	0	0
8	9994824	Yes	0	-	A	G	AG	INTERGENIC	-	-	8	9994755	9994959	Bov-tA3	-	5	0.22	0.36	0	0.12	0	0	0	0	0
8	9994825	Yes	3	-	A	G	AG	INTERGENIC	-	-	8	9994755	9994959	Bov-tA3	-	220	0	0.21	0	0	0	0	0	0	0
8	22493821	Yes	0	+	A	G	AG	INTERGENIC	-	-	8	22493775	22493977	Bov-tA2	-	0	0	0	0	0	0.35	0	0	0	0
8	22493889	Yes	0	+	A	G	AG	INTERGENIC	-	-	8	22493775	22493977	Bov-tA2	-	0	0	0	0	0	0.27	0	0	0	0
8	22493911	Yes	3	+	A	G	AG	INTERGENIC	-	-	8	22493775	22493977	Bov-tA2	-	16	0	0	0	0	0.47	0	0	0	0
8	40110977	No	No	-	A	G	AG	NON_SYNONYMOUS_CODING	ENSBTAG00000046486	ENSBTAT00000063089	-	-	-	-	-	500	0	0.92	0.8	0	0	0	0	0	0
8	44308487	Yes	0	-	A	G	AG	DOWNSTREAM	DOCK8	ENSBTAT00000002840	8	44308462	44308585	Bov-tA2	Reported	483	0	0.58	0	0.32	0	0.36	0	0.43	0
8	44308495	Yes	0	-	A	G	AG	DOWNSTREAM	DOCK8	ENSBTAT00000002840	8	44308462	44308585	Bov-tA2	Reported	8	0	0.22	0	0.13	0	0.14	0	0.29	0
8	44308534	Yes	0	-	A	G	AG	DOWNSTREAM	DOCK8	ENSBTAT00000002840	8	44308462	44308585	Bov-tA2	-	2	0	0.14	0	0	0	0.12	0	0.21	0
8	44308569	Yes	4	-	A	G	AG	DOWNSTREAM	DOCK8	ENSBTAT00000002840	8	44308462	44308585	Bov-tA2	-	3	0	0.19	0	0	0	0.33	0	0.15	0
8	44308731	Yes	0	-	A	G	AG	DOWNSTREAM	DOCK8	ENSBTAT00000002840	8	44308691	44308804	Bov-tA3	Reported	0	0	0.29	0	0.16	0.31	0.19	0	0.2	0
8	75042814	Yes	0	-	A	G	AG	UTR_3_PRIME	PNMA2	ENSBTAT00000054367	8	75042768	75042907	SINE2-3_BT	-	0	0.11	0	0	0	0	0	0	0	0
8	75042879	Yes	3	-	A	G	AG	UTR_3_PRIME	PNMA2	ENSBTAT00000054367	8	75042768	75042907	SINE2-3_BT	-	0	0.13	0	0	0	0	0	0	0	0
8	75243067	No	No	-	A	G	AG	INTERGENIC	-	-	8	75242939	75243127	Bov-tA2	-	7	0	0	0.19	0	0	0	0	0	0
8	75249023	Yes	0	-	A	G	AG	INTERGENIC	-	-	8	75248976	75249082	BOV-A2	-	8	0	0	0	0	0.22	0	0	0	0
8	75249028	Yes	0	-	A	G	AG	INTERGENIC	-	-	8	75248976	75249082	BOV-A2	-	1	0	0	0	0	0.14	0	0	0	0
8	75249063	Yes	0	-	A	G	AG	INTERGENIC	-	-	8	75248976	75249082	BOV-A2	-	0	0.59	0	0.13	0	0.26	0.45	0	0.25	0
8	75249092	Yes	4	-	A	G	AG	INTERGENIC	-	-	-	-	-	-	-	0	0	0	0	0	0	0	0	0.18	0
8	75838796	Yes	0	+	A	G	AG	INTRON	PTK2B	ENSBTAT00000007819	8	75838790	75838995	Bov-tA2	-	0	0	0	0	0	0	0.4	0	0.62	0
8	75838840	Yes	0	+	A	G	AG	INTRON	PTK2B	ENSBTAT00000007819	8	75838790	75838995	Bov-tA2	-	4	0.18	0	0	0	0	0.21	0	0.33	0
8	75838878	Yes	0	+	A	G	AG	INTRON	PTK2B	ENSBTAT00000007819	8	75838790	75838995	Bov-tA2	-	3	0	0	0	0	0	0	0	0.16	0
8	75838879	Yes	0	+	A	G	AG	INTRON	PTK2B	ENSBTAT00000007819	8	75838790	75838995	Bov-tA2	-	4	0	0	0	0	0	0	0	0.45	0
8	75838882	Yes	0	+	A	G	AG	INTRON	PTK2B	ENSBTAT00000007819	8	75838790	75838995	Bov-tA2	-	14	0.6	0	0	0	0	0	0	0	0
8	75838925	Yes	0	+	A	G	AG	INTRON	PTK2B	ENSBTAT00000007819	8	75838790	75838995	Bov-tA2	-	14	0.3	0	0	0	0	0.16	0	0.19	0
8	75838939	Yes	7	+	A	G	AG	INTRON	PTK2B	ENSBTAT00000007819	8	75838790	75838995	Bov-tA2	-	2	0.14	0	0	0	0	0	0	0	0
8	76473530	Yes	0	-	A	G	AG	INTRON	ENSBTAG00000020105	ENSBTAT00000026782	8	76473505	76473710	Bov-tA3	-	11	0	0	0.24	0.33	0	0	0	0	0
8	76473618	Yes	0	-	A	G	AG	INTRON	ENSBTAG00000020105	ENSBTAT00000026782	8	76473505	76473710	Bov-tA3	-	11	0	0	0.27	0	0	0	0	0	0
8	76473668	Yes	0	-	A	G	AG	INTRON	ENSBTAG00000020105	ENSBTAT00000026782	8	76473505	76473710	Bov-tA3	-	482	0	0	0.28	0	0	0	0	0	0
8	76473697	Yes	4	-	A	G	AG	INTRON	ENSBTAG00000020105	ENSBTAT00000026782	8	76473505	76473710	Bov-tA3	-	8	0	0	0.82	0.62	0	0	0	0	0
8	90645396	Yes	0	+	A	G	AG	DOWNSTREAM	S1PR3	ENSBTAT00000015111	8	90645393	90645486	Bov-tA2	-	2	0.1	0	0	0	0	0	0	0	0
8	90645408	Yes	0	+	A	G	AG	DOWNSTREAM	S1PR3	ENSBTAT00000015111	8	90645393	90645486	Bov-tA2	Reported	1	0.77	0	0	0	0	0	0	0	0
8	90645442	Yes	0	+	A	G	AG	DOWNSTREAM	S1PR3	ENSBTAT00000015111	8	90645393	90645486	Bov-tA2	-	1	0.1	0	0	0	0	0	0	0	0
8	90645451	Yes	0	+	A	G	AG	DOWNSTREAM	S1PR3	ENSBTAT00000015111	8	90645393	90645486	Bov-tA2	Reported	2	0.9	0	0	0	0	0	0	0	0
8	90645462	Yes	5	+	A	G	AG	DOWNSTREAM	S1PR3	ENSBTAT00000015111	8	90645393	90645486	Bov-tA2	-	2	0.12	0	0	0	0	0	0	0	0
8	92774589	Yes	0	-	A	G	AG	INTRON	ALDOB	ENSBTAT00000020413	-	-	-	-	Reported	0	0	0	0	0.62	0.63	0	0	0	0
8	92774597	Yes	0	-	A	G	AG	INTRON	ALDOB	ENSBTAT00000020413	-	-	-	-	-	0	0	0	0	0.33	0.48	0	0	0	0
8	92774627	Yes	3	-	A	G	AG	INTRON	ALDOB	ENSBTAT00000020413	-	-	-	-	-	0	0	0	0	0.22	0.26	0	0	0	0
8	92775563	Yes	0	-	A	G	AG	INTRON	ALDOB	ENSBTAT00000020413	-	-	-	-	Reported	0	0	0.1	0	0.23	0.24	0	0	0	0
8	92775575	Yes	0	-	A	G	AG	INTRON	ALDOB	ENSBTAT00000020413	-	-	-	-	Reported	1	0	0.87	0	0.48	0.72	0	0	0	0
8	92775618	Yes	3	-	A	G	AG	INTRON	ALDOB	ENSBTAT00000020413	-	-	-	-	-	0	0	0.18	0	0	0	0	0	0	0
8	95320848	No	No	+	A	G	AG	INTERGENIC	-	-	-	-	-	-	-	35	0	0.5	0	0	0	0.39	0	0.6	0
8	96885579	No	No	+	A	G	AG	INTERGENIC	-	-	-	-	-	-	-	0	0	0	0	0	0.11	0	0	0	0
8	102665085	Yes	0	-	A	G	AG	DOWNSTREAM	PTGR1	ENSBTAT00000014649	8	102665038	102665238	Bov-tA2	Reported	2	0	0.33	0	0	0.11	0.32	0	0.37	0
8	102665125	Yes	0	-	A	G	AG	DOWNSTREAM	PTGR1	ENSBTAT00000014649	8	102665038	102665238	Bov-tA2	-	14	0	0.33	0	0	0	0.18	0	0	0
8	102665148	Yes	0	-	A	G	AG	DOWNSTREAM	PTGR1	ENSBTAT00000014649	8	102665038	102665238	Bov-tA2	Reported	7	0.4	0	0	0.27	0.31	0.43	0	0.56	0
8	102665162	Yes	0	-	A	G	AG	DOWNSTREAM	PTGR1	ENSBTAT00000014649	8	102665038	102665238	Bov-tA2	-	3	0	0	0	0.2	0.14	0.3	0	0	0
8	102665177	Yes	0	-	A	G	AG	DOWNSTREAM	PTGR1	ENSBTAT00000014649	8	102665038	102665238	Bov-tA2	-	42	0	0	0	0	0	0.21	0	0	0
8	102665178	Yes	0	-	A	G	AG	DOWNSTREAM	PTGR1	ENSBTAT00000014649	8	102665038	102665238	Bov-tA2	-	258	0	0	0	0	0.19	0	0	0.25	0
8	102665193	Yes	7	-	A	G	AG	DOWNSTREAM	PTGR1	ENSBTAT00000014649	8	102665038	102665238	Bov-tA2	Reported	231	0.42	0	0	0.21	0.17	0.62	0	0.44	0
8	102666562	Yes	0	-	A	G	AG	DOWNSTREAM	PTGR1	ENSBTAT00000014649	8	102666541	102666744	Bov-tA3	Reported	0	0	0	0	0	0	0	0	0.24	0
8	102666563	Yes	0	-	A	G	AG	DOWNSTREAM	PTGR1	ENSBTAT00000014649	8	102666541	102666744	Bov-tA3	Reported	8	0	0	0	0	0	0.22	0	0	0
8	102666598	Yes	0	-	A	G	AG	DOWNSTREAM	PTGR1	ENSBTAT00000014649	8	102666541	102666744	Bov-tA3	Reported	315	0	0	0	0	0.16	0.26	0	0.42	0
8	102666635	Yes	0	-	A	G	AG	DOWNSTREAM	PTGR1	ENSBTAT00000014649	8	102666541	102666744	Bov-tA3	-	9	0	0	0	0	0	0.19	0	0	0
8	102666651	Yes	0	-	A	G	AG	DOWNSTREAM	PTGR1	ENSBTAT00000014649	8	102666541	102666744	Bov-tA3	-	5	0	0	0	0	0.48	0.54	0	0	0
8	102666656	Yes	6	-	A	G	AG	DOWNSTREAM	PTGR1	ENSBTAT00000014649	8	102666541	102666744	Bov-tA3	-	12	0	0	0	0	0.14	0.17	0	0	0
8	105009271	Yes	0	-	A	G	AG	INTRON	AMBP	ENSBTAT00000020817	8	105009189	105009378	Bov-tA1	Reported	437	0	0	0	0	0.42	0	0	0	0
8	105009294	Yes	0	-	A	G	AG	INTRON	AMBP	ENSBTAT00000020817	8	105009189	105009378	Bov-tA1	-	459	0	0	0	0	0.17	0	0	0	0
8	105009297	Yes	3	-	A	G	AG	INTRON	AMBP	ENSBTAT00000020817	8	105009189	105009378	Bov-tA1	-	472	0	0	0	0	0.16	0	0	0	0
8	112311671	Yes	0	-	A	G	AG	INTRON	C5	ENSBTAT00000016204	8	112311586	112311709	Bov-tA1	-	13	0	0.55	0	0.32	0.38	0	0	0	0
8	112311719	Yes	2	-	A	G	AG	INTRON	C5	ENSBTAT00000016204	8	112311710	112311930	Bov-tA2	-	0	0	0	0	0	0.43	0	0	0	0
9	7468241	Yes	0	-	A	G	AG	INTERGENIC	-	-	9	7468200	7468289	Bov-tA2	-	2	0.23	0	0	0	0	0	0	0	0
9	7468284	Yes	2	-	A	G	AG	INTERGENIC	-	-	9	7468200	7468289	Bov-tA2	-	0	0.42	0	0	0	0	0	0	0	0
9	10652611	No	No	+	A	G	AG	INTERGENIC	-	-	9	10652453	10652656	Bov-tA2	-	36	0.18	0	0	0	0	0.24	0	0	0
9	19002604	Yes	0	-	A	G	AG	INTRON	HMGN3	ENSBTAT00000048930	9	19002581	19002804	Bov-tA1	Reported	0	0	0.22	0	0.19	0	0.16	0	0	0
9	19002613	Yes	0	-	A	G	AG	INTRON	HMGN3	ENSBTAT00000048930	9	19002581	19002804	Bov-tA1	Reported	0	0.4	0.33	0	0.32	0	0.34	0	0	0.24
9	19002673	Yes	3	-	A	G	AG	INTRON	HMGN3	ENSBTAT00000048930	9	19002581	19002804	Bov-tA1	-	338	0.78	0.53	0	0.53	0.48	0.59	0	0.81	0
9	28605752	Yes	0	-	A	G	AG	INTERGENIC	-	-	9	28605626	28605824	Bov-tA2	-	21	0.31	0	0	0	0	0	0	0	0
9	28605754	Yes	0	-	A	G	AG	INTERGENIC	-	-	9	28605626	28605824	Bov-tA2	-	5	0.42	0	0	0	0	0	0	0	0
9	28605816	Yes	3	-	A	G	AG	INTERGENIC	-	-	9	28605626	28605824	Bov-tA2	-	10	0.41	0	0	0	0	0	0	0	0
9	41990858	No	No	-	A	G	AG	INTERGENIC	-	-	-	-	-	-	-	1	0	0	0	0	0.16	0	0	0	0
9	48600807	Yes	0	-	A	G	AG	INTRON	GRIK2	ENSBTAT00000015563	-	-	-	-	-	0	0.71	0	0	0	0	0	0	0	0
9	48600848	Yes	0	-	A	G	AG	NON_SYNONYMOUS_CODING	GRIK2	ENSBTAT00000015563	-	-	-	-	Reported	2	0.76	0	0	0	0	0	0	0	0
9	48600865	Yes	3	-	A	G	AG	SYNONYMOUS_CODING	GRIK2	ENSBTAT00000015563	-	-	-	-	Reported	0	0.32	0	0	0	0	0	0	0	0
9	61845470	Yes	0	-	A	G	AG	DOWNSTREAM	PM20D2	ENSBTAT00000015493	9	61845326	61845532	Bov-tA3	-	21	0	0	0	0	0.23	0	0	0	0
9	61845506	Yes	0	-	A	G	AG	DOWNSTREAM	PM20D2	ENSBTAT00000015493	9	61845326	61845532	Bov-tA3	-	16	0.5	0.8	0	0.45	0.47	0	0.36	0.55	0
9	61845509	Yes	0	-	A	G	AG	DOWNSTREAM	PM20D2	ENSBTAT00000015493	9	61845326	61845532	Bov-tA3	-	289	0.5	0.75	0	0.6	0.41	0	0.27	0.5	0
9	61845537	Yes	4	-	A	G	AG	DOWNSTREAM	PM20D2	ENSBTAT00000015493	-	-	-	-	-	0	0	0	0	0.13	0	0	0	0	0
9	61847201	Yes	0	-	A	G	AG	DOWNSTREAM	PM20D2	ENSBTAT00000015493	9	61847180	61847254	Bov-tA2	-	5	0	0.16	0	0.15	0	0	0	0	0
9	61847213	Yes	0	-	A	G	AG	DOWNSTREAM	PM20D2	ENSBTAT00000015493	9	61847180	61847254	Bov-tA2	Reported	4	0.17	0.17	0	0.22	0	0.24	0	0.25	0
9	61847224	Yes	0	-	A	G	AG	DOWNSTREAM	PM20D2	ENSBTAT00000015493	9	61847180	61847254	Bov-tA2	Reported	0	0.17	0.26	0	0.24	0.33	0.19	0	0.22	0
9	61847238	Yes	4	-	A	G	AG	DOWNSTREAM	PM20D2	ENSBTAT00000015493	9	61847180	61847254	Bov-tA2	-	0	0	0	0	0.15	0	0	0	0	0
9	70805879	Yes	0	+	A	G	AG	DOWNSTREAM	ENPP1	ENSBTAT00000061365	9	70805847	70805971	BOV-A2	Reported	165	0	0.29	0.31	0.19	0.13	0.2	0	0	0.33
9	70805880	Yes	0	+	A	G	AG	DOWNSTREAM	ENPP1	ENSBTAT00000061365	9	70805847	70805971	BOV-A2	-	0	0	0.29	0	0.12	0	0	0	0	0
9	70805897	Yes	0	+	A	G	AG	DOWNSTREAM	ENPP1	ENSBTAT00000061365	9	70805847	70805971	BOV-A2	Reported	3	0	0.62	0	0.63	0.38	0.48	0	0	0
9	70805943	Yes	0	+	A	G	AG	DOWNSTREAM	ENPP1	ENSBTAT00000061365	9	70805847	70805971	BOV-A2	-	0	0	0	0	0	0	0.17	0	0	0
9	70805948	Yes	5	+	A	G	AG	DOWNSTREAM	ENPP1	ENSBTAT00000061365	9	70805847	70805971	BOV-A2	Reported	0	0	0.19	0	0.13	0.1	0.15	0	0	0
9	73982800	Yes	0	-	A	G	AG	INTRON	ALDH8A1	ENSBTAT00000010485	9	73982756	73982969	Bov-tA2	-	171	0	0	0	0.16	0.23	0	0	0	0
9	73982809	Yes	0	-	A	G	AG	INTRON	ALDH8A1	ENSBTAT00000010485	9	73982756	73982969	Bov-tA2	-	16	0	0	0	0.19	0.37	0	0	0	0
9	73982827	Yes	3	-	A	G	AG	INTRON	ALDH8A1	ENSBTAT00000010485	9	73982756	73982969	Bov-tA2	-	124	0	0	0	0.14	0.36	0	0	0	0
9	73983019	Yes	0	-	A	G	AG	INTRON	ALDH8A1	ENSBTAT00000010485	9	73982996	73983062	Bov-tA3	-	9	0	0	0	0.17	0.37	0	0	0	0
9	73983107	Yes	2	-	A	G	AG	INTRON	ALDH8A1	ENSBTAT00000010485	9	73983063	73983533	BovB	-	8	0	0	0	0	0.11	0	0	0	0
9	76939035	No	No	-	A	G	AG	UTR_3_PRIME	ENSBTAG00000020097	ENSBTAT00000026774	-	-	-	-	-	7	0.25	0.13	0	0	0.12	0	0	0	0
9	84175951	Yes	0	-	A	G	AG	DOWNSTREAM	FBXO30	ENSBTAT00000007075	9	84175923	84176125	Bov-tA2	-	8	0	0	0	0	0.14	0.18	0	0.32	0
9	84175969	Yes	2	-	A	G	AG	DOWNSTREAM	FBXO30	ENSBTAT00000007075	9	84175923	84176125	Bov-tA2	-	60	0.18	0.19	0	0.25	0.28	0.53	0	0.47	0
9	97820708	Yes	0	-	A	G	AG	INTRON	SLC22A2	ENSBTAT00000012607	9	97820693	97820819	BOV-A2	-	1	0	0	0	0.63	0	0	0	0	0
9	97820756	Yes	0	-	A	G	AG	INTRON	SLC22A2	ENSBTAT00000012607	9	97820693	97820819	BOV-A2	-	0	0	0	0	0.46	0	0	0	0	0
9	97820792	Yes	0	-	A	G	AG	INTRON	SLC22A2	ENSBTAT00000012607	9	97820693	97820819	BOV-A2	-	0	0	0	0	0.2	0	0	0	0	0
9	97820803	Yes	4	-	A	G	AG	INTRON	SLC22A2	ENSBTAT00000012607	9	97820693	97820819	BOV-A2	-	0	0	0	0	0.2	0	0	0	0	0
10	8168680	Yes	0	-	A	G	AG	INTERGENIC	-	-	10	8168589	8168770	Bov-tA2	-	0	0	0	0	0	0	0.25	0	0	0
10	8168702	Yes	2	-	A	G	AG	INTERGENIC	-	-	10	8168589	8168770	Bov-tA2	Reported	0	0	0	0	0.27	0.25	0.45	0	0	0.27
10	10137427	Yes	0	+	A	G	AG	INTRON	BHMT	ENSBTAT00000002916	10	10137284	10137501	Bov-tA1	-	6	0	0	0	0	0.16	0	0	0	0
10	10137429	Yes	0	+	A	G	AG	INTRON	BHMT	ENSBTAT00000002916	10	10137284	10137501	Bov-tA1	-	7	0	0	0	0	0.11	0	0	0	0
10	10137440	Yes	0	+	A	G	AG	INTRON	BHMT	ENSBTAT00000002916	10	10137284	10137501	Bov-tA1	-	131	0	0	0	0	0.16	0	0	0	0
10	10137445	Yes	4	+	A	G	AG	INTRON	BHMT	ENSBTAT00000002916	10	10137284	10137501	Bov-tA1	-	24	0	0	0	0	0.24	0	0	0	0
10	15541464	Yes	0	+	A	G	AG	INTERGENIC	-	-	10	15541336	15541558	Bov-tA1	-	8	0.19	0	0	0.3	0	0	0	0	0
10	15541521	Yes	0	+	A	G	AG	INTERGENIC	-	-	10	15541336	15541558	Bov-tA1	-	5	0.21	0	0	0	0	0	0	0	0
10	15541540	Yes	3	+	A	G	AG	INTERGENIC	-	-	10	15541336	15541558	Bov-tA1	-	5	0.14	0	0	0	0	0	0	0	0
10	19419125	Yes	0	-	A	G	AG	INTERGENIC	-	-	10	19419044	19419252	Bov-tA1	-	62	0.16	0	0	0	0	0	0	0	0
10	19419159	Yes	0	-	A	G	AG	INTERGENIC	-	-	10	19419044	19419252	Bov-tA1	-	198	0.1	0	0	0	0	0	0	0	0
10	19419191	Yes	3	-	A	G	AG	INTERGENIC	-	-	10	19419044	19419252	Bov-tA1	-	16	0.15	0	0	0	0	0	0	0	0
10	19419698	Yes	0	-	A	G	AG	INTERGENIC	-	-	10	19419643	19419839	Bov-tA1	-	2	0.16	0	0	0	0	0	0	0	0
10	19419720	Yes	0	-	A	G	AG	INTERGENIC	-	-	10	19419643	19419839	Bov-tA1	-	65	0.89	0	0	0	0	0	0	0	0
10	19419736	Yes	0	-	A	G	AG	INTERGENIC	-	-	10	19419643	19419839	Bov-tA1	-	76	0.44	0	0	0	0	0	0	0	0
10	19419779	Yes	4	-	A	G	AG	INTERGENIC	-	-	10	19419643	19419839	Bov-tA1	-	7	0.71	0	0	0	0	0	0	0	0
10	20853835	Yes	0	-	A	G	AG	UPSTREAM	PSME1	ENSBTAT00000028520	10	20853692	20853891	Bov-tA2	-	1	0	0.2	0	0	0	0	0	0	0
10	20853858	Yes	0	-	A	G	AG	UPSTREAM	PSME1	ENSBTAT00000028520	10	20853692	20853891	Bov-tA2	-	61	0	0	0	0.24	0.25	0.27	0	0.29	0
10	20853868	Yes	0	-	A	G	AG	UPSTREAM	PSME1	ENSBTAT00000028520	10	20853692	20853891	Bov-tA2	-	76	0	0	0	0.26	0.22	0	0	0.5	0
10	20853892	Yes	4	-	A	G	AG	UPSTREAM	PSME1	ENSBTAT00000028520	-	-	-	-	-	0	0	0	0	0	0	0	0	0.16	0
10	20855300	No	No	-	A	G	AG	UPSTREAM	FITM1	ENSBTAT00000028518	-	-	-	-	-	0	0	0	0	0.1	0.31	0.23	0	0.1	0
10	21566204	No	No	+	A	G	AG	INTRON	SLC7A8	ENSBTAT00000009302	10	21566097	21566264	CHR-2_BT	-	36	0.45	0	0	0	0	0	0	0	0
10	21707833	No	No	+	A	G	AG	UTR_3_PRIME	AJUBA	ENSBTAT00000016915	10	21707823	21707996	CHRL	-	1	0	0.35	0.22	0.21	0.31	0.3	0	0.5	0
10	21708749	No	No	+	A	G	AG	DOWNSTREAM	AJUBA	ENSBTAT00000016915	10	21708652	21708774	SINE2-2_BT	-	2	0	0	0	0	0.13	0	0	0	0
10	26428799	Yes	0	-	A	G	AG	DOWNSTREAM	ENSBTAG00000045492	ENSBTAT00000026126	10	26428663	26428845	Bov-tA1	-	0	0	0.13	0	0	0	0	0	0	0
10	26428807	Yes	0	-	A	G	AG	DOWNSTREAM	ENSBTAG00000045492	ENSBTAT00000026126	10	26428663	26428845	Bov-tA1	-	0	0	0.24	0	0	0.15	0	0	0	0
10	26428813	Yes	3	-	A	G	AG	DOWNSTREAM	ENSBTAG00000045492	ENSBTAT00000026126	10	26428663	26428845	Bov-tA1	-	0	0	0.14	0	0	0	0	0	0	0
10	35798566	Yes	0	-	A	G	AG	INTRON	EIF2AK4	ENSBTAT00000019083	10	35798428	35798629	Bov-tA2	-	0	0.27	0	0	0	0	0.22	0	0	0
10	35798585	Yes	0	-	A	G	AG	INTRON	EIF2AK4	ENSBTAT00000019083	10	35798428	35798629	Bov-tA2	-	1	0	0	0	0	0	0.12	0	0.2	0
10	35798596	Yes	0	-	A	G	AG	INTRON	EIF2AK4	ENSBTAT00000019083	10	35798428	35798629	Bov-tA2	-	0	0	0.21	0	0.16	0	0.17	0	0	0
10	35798599	Yes	4	-	A	G	AG	INTRON	EIF2AK4	ENSBTAT00000019083	10	35798428	35798629	Bov-tA2	-	0	0.12	0	0	0	0	0.12	0	0	0
10	38517706	Yes	0	+	A	G	AG	UTR_3_PRIME	CCNDBP1	ENSBTAT00000017326	10	38517624	38517831	Bov-tA1	Reported	5	0.12	0.14	0	0	0.11	0.13	0	0.18	0.21
10	38517714	Yes	0	+	A	G	AG	UTR_3_PRIME	CCNDBP1	ENSBTAT00000017326	10	38517624	38517831	Bov-tA1	Reported	61	0	0	0.71	0	0	0.71	0.3	0	0.62
10	38517727	Yes	3	+	A	G	AG	UTR_3_PRIME	CCNDBP1	ENSBTAT00000017326	10	38517624	38517831	Bov-tA1	-	6	0.32	0.11	0	0	0	0.22	0	0	0
10	42671350	No	No	+	A	G	AG	Pseudogene	Metazoa_SRP	ENSBTAT00000062960	10	42671324	42671623	7SLRNA	-	1	0	0	0.24	0	0	0.23	0.43	0	0.22
10	47053416	Yes	0	-	A	G	AG	INTERGENIC	-	-	10	47053331	47053506	Bov-tA2	-	24	0	0.29	0	0	0	0	0	0.11	0
10	47053460	Yes	0	-	A	G	AG	INTERGENIC	-	-	10	47053331	47053506	Bov-tA2	Reported	12	0	0.6	0	0.19	0	0.37	0	0.58	0
10	47053493	Yes	0	-	A	G	AG	INTERGENIC	-	-	10	47053331	47053506	Bov-tA2	Reported	1	0.35	0.18	0	0.22	0.27	0.15	0	0.22	0.3
10	47053507	Yes	4	-	A	G	AG	INTERGENIC	-	-	-	-	-	-	-	4	0.16	0.11	0	0.11	0.18	0	0	0.14	0.39
10	48259812	Yes	0	+	A	G	AG	INTRON	VPS13C	ENSBTAT00000061287	10	48259753	48259927	Bov-tA2	-	17	0.35	0	0	0	0	0	0	0	0
10	48259817	Yes	0	+	A	G	AG	INTRON	VPS13C	ENSBTAT00000061287	10	48259753	48259927	Bov-tA2	-	8	0.16	0	0	0	0	0	0	0	0
10	48259876	Yes	0	+	A	G	AG	INTRON	VPS13C	ENSBTAT00000061287	10	48259753	48259927	Bov-tA2	-	174	0.62	0	0	0	0	0	0	0	0
10	48259892	Yes	4	+	A	G	AG	INTRON	VPS13C	ENSBTAT00000061287	10	48259753	48259927	Bov-tA2	-	23	0.12	0	0	0	0	0	0	0	0
10	62474265	No	No	+	A	G	AG	INTRON	SLC24A5	ENSBTAT00000006382	10	62474217	62474424	Bov-tA2	-	11	0.14	0	0	0	0	0	0	0	0
10	73628745	Yes	0	-	A	G	AG	NON_SYNONYMOUS_CODING	ENSBTAG00000047000	-	-	-	-	-	-	187	0	1	0	0	0	0	0	0	0
10	73628813	Yes	2	-	A	G	AG	SYNONYMOUS_CODING	ENSBTAG00000047000	ENSBTAT00000064433	-	-	-	-	-	244	0	0.75	0	0	0	0	0	0	0
10	84443734	No	No	+	A	G	AG	INTERGENIC	-	-	10	84443548	84443777	Bov-tA1	Reported	43	0.81	0.63	0.1	0.42	0	0.55	0	0	0
10	85095070	Yes	0	+	A	G	AG	INTERGENIC	-	-	10	85095032	85095148	BOV-A2	-	95	0	0	0	0.17	0	0	0	0	0
10	85095088	Yes	2	+	A	G	AG	INTERGENIC	-	-	10	85095032	85095148	BOV-A2	-	142	0	0	0	0.32	0	0	0	0	0
10	85096818	No	No	+	A	G	AG	INTERGENIC	-	-	10	85096812	85096996	Bov-tA2	-	1	0	0	0	0.14	0	0	0	0	0
10	85507008	Yes	0	+	A	G	AG	DOWNSTREAM	DNAL1	ENSBTAT00000021183	10	85507003	85507274	BOV-A2	-	0	0.16	0	0	0.17	0	0	0	0.36	0
10	85507093	Yes	2	+	A	G	AG	DOWNSTREAM	DNAL1	ENSBTAT00000021183	10	85507003	85507274	BOV-A2	Reported	55	0.4	0.25	0	0.22	0	0.44	0	0	0
10	86184853	No	No	-	A	G	AG	DOWNSTREAM	ISCA2	ENSBTAT00000029272	10	86184773	86185050	L1ME4b	-	3	0	0	0	0	0	0.2	0	0.28	0
10	86185438	No	No	-	A	G	AG	DOWNSTREAM	ISCA2	ENSBTAT00000029272	10	86185411	86185805	L1ME4b	-	1	0	0	0.19	0	0	0.48	0	0.36	0
10	86768075	Yes	0	-	A	G	AG	DOWNSTREAM	TMED10	ENSBTAT00000007481	10	86768005	86768192	Bov-tA2	Reported	14	0	0.17	0	0.18	0.18	0.17	0	0.18	0
10	86768089	Yes	0	-	A	G	AG	DOWNSTREAM	TMED10	ENSBTAT00000007481	10	86768005	86768192	Bov-tA2	-	22	0	0.14	0	0	0.11	0	0	0.1	0
10	86768105	Yes	0	-	A	G	AG	DOWNSTREAM	TMED10	ENSBTAT00000007481	10	86768005	86768192	Bov-tA2	Reported	25	0.1	0.39	0	0.29	0.4	0.31	0	0.22	0.12
10	86768127	Yes	0	-	A	G	AG	DOWNSTREAM	TMED10	ENSBTAT00000007481	10	86768005	86768192	Bov-tA2	-	6	0	0	0	0	0.17	0	0	0	0
10	86768134	Yes	0	-	A	G	AG	DOWNSTREAM	TMED10	ENSBTAT00000007481	10	86768005	86768192	Bov-tA2	-	5	0	0	0	0	0.1	0	0	0	0
10	86768168	Yes	0	-	A	G	AG	DOWNSTREAM	TMED10	ENSBTAT00000007481	10	86768005	86768192	Bov-tA2	-	2	0	0.11	0	0	0.1	0.11	0	0.1	0
10	86768179	Yes	7	-	A	G	AG	DOWNSTREAM	TMED10	ENSBTAT00000007481	10	86768005	86768192	Bov-tA2	-	3	0	0	0	0	0.13	0	0	0.09	0
10	86768420	Yes	0	-	A	G	AG	DOWNSTREAM	TMED10	ENSBTAT00000007481	10	86768332	86768543	Bov-tA2	-	402	0	0.13	0	0	0.16	0.11	0	0.12	0.25
10	86768438	Yes	0	-	A	G	AG	DOWNSTREAM	TMED10	ENSBTAT00000007481	10	86768332	86768543	Bov-tA2	-	4	0	0.11	0	0	0	0	0	0	0
10	86768448	Yes	0	-	A	G	AG	DOWNSTREAM	TMED10	ENSBTAT00000007481	10	86768332	86768543	Bov-tA2	-	6	0	0	0	0	0	0.09	0	0	0
10	86768453	Yes	0	-	A	G	AG	DOWNSTREAM	TMED10	ENSBTAT00000007481	10	86768332	86768543	Bov-tA2	-	15	0.11	0.25	0	0.29	0.24	0.26	0	0.26	0.14
10	86768514	Yes	0	-	A	G	AG	DOWNSTREAM	TMED10	ENSBTAT00000007481	10	86768332	86768543	Bov-tA2	-	6	0	0.14	0	0.12	0.35	0.18	0	0.13	0.12
10	86768517	Yes	6	-	A	G	AG	DOWNSTREAM	TMED10	ENSBTAT00000007481	10	86768332	86768543	Bov-tA2	-	6	0	0.14	0	0	0.12	0	0	0.16	0
10	88526429	Yes	0	+	A	G	AG	DOWNSTREAM	GPATCH2L	ENSBTAT00000004016	10	88526425	88526696	BOV-A2	-	1	0	0	0.19	0	0	0	0	0	0
10	88526430	Yes	2	+	A	G	AG	DOWNSTREAM	GPATCH2L	ENSBTAT00000004016	10	88526425	88526696	BOV-A2	Reported	2	0.25	0	0	0	0	0	0	0	0
11	1592943	Yes	0	-	A	G	AG	DOWNSTREAM	BUB1	ENSBTAT00000028226	11	1592865	1593056	Bov-tA2	-	10	0	0	0	0.11	0	0	0	0	0
11	1592984	Yes	0	-	A	G	AG	DOWNSTREAM	BUB1	ENSBTAT00000028226	11	1592865	1593056	Bov-tA2	Reported	85	0	0	0	0.25	0	0	0	0	0
11	1593029	Yes	0	-	A	G	AG	DOWNSTREAM	BUB1	ENSBTAT00000028226	11	1592865	1593056	Bov-tA2	Reported	2	0	0	0	0.36	0	0	0	0	0
11	1593031	Yes	4	-	A	G	AG	DOWNSTREAM	BUB1	ENSBTAT00000028226	11	1592865	1593056	Bov-tA2	-	9	0	0	0	0.19	0	0	0	0	0
11	1594169	Yes	0	-	A	G	AG	DOWNSTREAM	BUB1	ENSBTAT00000028226	11	1594145	1594344	Bov-tA2	-	0	0	0	0	0.16	0	0	0	0	0
11	1594252	Yes	0	-	A	G	AG	DOWNSTREAM	BUB1	ENSBTAT00000028226	11	1594145	1594344	Bov-tA2	-	0	0	0	0	0.26	0	0	0	0	0
11	1594257	Yes	3	-	A	G	AG	DOWNSTREAM	BUB1	ENSBTAT00000028226	11	1594145	1594344	Bov-tA2	-	1	0	0	0	0.25	0	0	0	0	0
11	1594271	Yes	0	-	A	G	AG	DOWNSTREAM	BUB1	ENSBTAT00000028226	11	1594145	1594344	Bov-tA2	-	4	0	0	0	0.11	0	0	0	0	0
11	1594296	Yes	0	-	A	G	AG	DOWNSTREAM	BUB1	ENSBTAT00000028226	11	1594145	1594344	Bov-tA2	Reported	0	0	0	0	0.2	0	0	0	0	0
11	1594331	Yes	0	-	A	G	AG	DOWNSTREAM	BUB1	ENSBTAT00000028226	11	1594145	1594344	Bov-tA2	Reported	0	0	0	0	0.38	0	0	0	0	0
11	1594339	Yes	0	-	A	G	AG	DOWNSTREAM	BUB1	ENSBTAT00000028226	11	1594145	1594344	Bov-tA2	Reported	0	0	0	0	0.56	0	0	0	0	0
11	1594468	Yes	0	-	A	G	AG	DOWNSTREAM	BUB1	ENSBTAT00000028226	11	1594442	1594643	Bov-tA2	Reported	0	0	0	0	0.26	0	0	0	0	0
11	1594519	Yes	0	-	A	G	AG	DOWNSTREAM	BUB1	ENSBTAT00000028226	11	1594442	1594643	Bov-tA2	-	460	0	0	0	0.24	0	0	0	0	0
11	1594548	Yes	0	-	A	G	AG	DOWNSTREAM	BUB1	ENSBTAT00000028226	11	1594442	1594643	Bov-tA2	-	0	0	0	0	0.26	0	0	0	0	0
11	1594555	Yes	8	-	A	G	AG	DOWNSTREAM	BUB1	ENSBTAT00000028226	11	1594442	1594643	Bov-tA2	-	2	0	0	0	0.13	0	0	0	0	0
11	8720857	Yes	0	+	A	G	AG	INTERGENIC	-	-	11	8720793	8720995	Bov-tA2	-	367	0.78	0	0	0	0	0	0	0	0
11	8720903	Yes	0	+	A	G	AG	INTERGENIC	-	-	11	8720793	8720995	Bov-tA2	-	0	0.14	0	0	0	0	0	0	0	0
11	8720916	Yes	3	+	A	G	AG	INTERGENIC	-	-	11	8720793	8720995	Bov-tA2	-	256	0.16	0	0	0	0	0	0	0	0
11	8723040	Yes	0	+	A	G	AG	INTERGENIC	-	-	11	8723028	8723298	BOV-A2	Reported	2	0.33	0	0	0	0	0	0	0	0
11	8723124	Yes	2	+	A	G	AG	INTERGENIC	-	-	11	8723028	8723298	BOV-A2	-	4	0.12	0	0	0	0	0	0	0	0
11	9298400	No	No	-	A	G	AG	INTRON	FHL2	ENSBTAT00000001440	11	9298364	9298494	BovB	-	32	0	0	0.5	0	0	0	0	0	0
11	9299037	Yes	0	-	A	G	AG	INTRON	FHL2	ENSBTAT00000001440	11	9298817	9299066	BovB	-	0	0	0	0.19	0	0	0	0	0	0
11	9299104	Yes	2	-	A	G	AG	INTRON	FHL2	ENSBTAT00000001440	11	9299077	9299143	Bov-tA1	-	0	0	0	0.43	0	0	0	0	0	0
11	10225600	No	No	+	A	G	AG	INTERGENIC	-	-	11	10225595	10225660	Bov-tA3	-	7	0.23	0	0	0	0.21	0	0	0	0
11	12337768	No	No	+	A	G	AG	INTERGENIC	-	-	-	-	-	-	-	0	0.19	0	0	0	0	0	0	0	0
11	14203961	Yes	0	-	A	G	AG	INTRON	XDH	ENSBTAT00000016620	11	14203910	14204116	Bov-tA3	-	14	0	0	0	0.5	0	0.41	0	0.27	0
11	14204042	Yes	2	-	A	G	AG	INTRON	XDH	ENSBTAT00000016620	11	14203910	14204116	Bov-tA3	-	0	0	0	0	0	0	0.13	0	0	0
11	19583010	No	No	-	A	G	AG	DOWNSTREAM	GPATCH11	ENSBTAT00000005037	-	-	-	-	-	1	0	0	0	0	0.23	0	0	0.12	0
11	19587188	Yes	0	-	A	G	AG	INTRON	EIF2AK2	ENSBTAT00000011469	11	19587056	19587272	Bov-tA2	-	18	0.11	0.35	0	0.27	0.11	0.22	0	0.3	0
11	19587227	Yes	0	-	A	G	AG	INTRON	EIF2AK2	ENSBTAT00000011469	11	19587056	19587272	Bov-tA2	Reported	17	0.18	0	0	0.17	0	0.13	0	0	0
11	19587256	Yes	0	-	A	G	AG	INTRON	EIF2AK2	ENSBTAT00000011469	11	19587056	19587272	Bov-tA2	Reported	397	0.21	0.35	0	0.24	0.16	0.19	0	0.14	0
11	19587262	Yes	0	-	A	G	AG	INTRON	EIF2AK2	ENSBTAT00000011469	11	19587056	19587272	Bov-tA2	Reported	16	0.13	0.37	0	0.25	0	0.18	0	0.2	0
11	19587270	Yes	5	-	A	G	AG	INTRON	EIF2AK2	ENSBTAT00000011469	11	19587056	19587272	Bov-tA2	-	8	0	0	0	0.12	0	0.17	0	0	0
11	19588516	Yes	0	-	A	G	AG	INTRON	EIF2AK2	ENSBTAT00000011469	11	19588490	19588700	Bov-tA1	Reported	1	0.42	0	0	0	0	0.14	0	0.24	0
11	19588520	Yes	0	-	A	G	AG	INTRON	EIF2AK2	ENSBTAT00000011469	11	19588490	19588700	Bov-tA1	Reported	2	0	0.27	0	0.14	0.3	0	0	0.24	0
11	19588535	Yes	0	-	A	G	AG	INTRON	EIF2AK2	ENSBTAT00000011469	11	19588490	19588700	Bov-tA1	Reported	4	0	0.26	0	0.17	0.22	0.2	0	0.17	0
11	19588575	Yes	0	-	A	G	AG	INTRON	EIF2AK2	ENSBTAT00000011469	11	19588490	19588700	Bov-tA1	-	9	0	0	0	0	0	0.18	0	0.33	0
11	19588606	Yes	0	-	A	G	AG	INTRON	EIF2AK2	ENSBTAT00000011469	11	19588490	19588700	Bov-tA1	-	3	0.34	0.7	0	0.65	0.52	0.75	0	0.59	0
11	19588608	Yes	0	-	A	G	AG	INTRON	EIF2AK2	ENSBTAT00000011469	11	19588490	19588700	Bov-tA1	-	25	0	0	0	0	0.11	0.11	0	0	0
11	19588624	Yes	0	-	A	G	AG	INTRON	EIF2AK2	ENSBTAT00000011469	11	19588490	19588700	Bov-tA1	-	355	0	0.26	0	0	0.13	0	0	0.17	0
11	19588642	Yes	0	-	A	G	AG	INTRON	EIF2AK2	ENSBTAT00000011469	11	19588490	19588700	Bov-tA1	-	18	0.16	0.24	0	0.14	0.3	0.29	0	0.28	0
11	19588650	Yes	0	-	A	G	AG	INTRON	EIF2AK2	ENSBTAT00000011469	11	19588490	19588700	Bov-tA1	-	7	0.31	0.39	0	0.54	0.41	0.49	0	0.44	0
11	19588659	Yes	10	-	A	G	AG	INTRON	EIF2AK2	ENSBTAT00000011469	11	19588490	19588700	Bov-tA1	-	33	0	0.15	0	0	0.19	0.25	0	0	0
11	19588862	No	No	-	A	G	AG	INTRON	EIF2AK2	ENSBTAT00000011469	-	-	-	-	Reported	0	0.12	0.53	0	0.63	0.59	0.44	0	0.46	0.5
11	19589614	Yes	0	-	A	G	AG	INTRON	EIF2AK2	ENSBTAT00000011469	11	19589529	19589767	BOV-A2	-	5	0.14	0.19	0	0.2	0	0.2	0	0.13	0
11	19589648	Yes	2	-	A	G	AG	INTRON	EIF2AK2	ENSBTAT00000011469	11	19589529	19589767	BOV-A2	-	0	0	0.15	0	0.13	0	0	0	0	0
11	28599219	Yes	0	+	A	G	AG	UPSTREAM	ENSBTAG00000045935	ENSBTAT00000066180	11	28599209	28599431	Bov-tA1	-	29	0	0	0	0.33	0.39	0.33	0	0	0
11	28599295	Yes	0	+	A	G	AG	UPSTREAM	ENSBTAG00000045935	ENSBTAT00000066180	11	28599209	28599431	Bov-tA1	-	0	0	0	0	0.28	0.5	0.22	0	0.2	0.31
11	28599309	Yes	0	+	A	G	AG	UPSTREAM	ENSBTAG00000045935	ENSBTAT00000066180	11	28599209	28599431	Bov-tA1	-	4	0	0	0	0	0.19	0.24	0	0	0
11	28599354	Yes	0	+	A	G	AG	UPSTREAM	ENSBTAG00000045935	ENSBTAT00000066180	11	28599209	28599431	Bov-tA1	-	130	0	0	0	0.33	0.37	0.3	0	0	0.36
11	28599358	Yes	0	+	A	G	AG	UPSTREAM	ENSBTAG00000045935	ENSBTAT00000066180	11	28599209	28599431	Bov-tA1	-	0	0	0	0	0	0	0.09	0	0	0
11	28599362	Yes	0	+	A	G	AG	UPSTREAM	ENSBTAG00000045935	ENSBTAT00000066180	11	28599209	28599431	Bov-tA1	-	3	0	0	0	0.38	0	0.4	0	0	0
11	28599384	Yes	7	+	A	G	AG	UPSTREAM	ENSBTAG00000045935	ENSBTAT00000066180	11	28599209	28599431	Bov-tA1	-	0	0	0	0.21	0.15	0	0	0	0	0
11	29638818	Yes	0	+	A	G	AG	DOWNSTREAM	EPCAM	ENSBTAT00000008487	11	29638796	29639010	Bov-tA1	-	4	0	0.28	0	0	0	0	0	0	0
11	29638829	Yes	0	+	A	G	AG	DOWNSTREAM	EPCAM	ENSBTAT00000008487	11	29638796	29639010	Bov-tA1	-	174	0	0.35	0	0.19	0	0	0	0	0
11	29638852	Yes	0	+	A	G	AG	DOWNSTREAM	EPCAM	ENSBTAT00000008487	11	29638796	29639010	Bov-tA1	-	13	0	0.15	0	0.18	0	0	0	0	0
11	29638883	Yes	0	+	A	G	AG	DOWNSTREAM	EPCAM	ENSBTAT00000008487	11	29638796	29639010	Bov-tA1	-	25	0	0.61	0	0.5	0	0	0	0	0
11	29638894	Yes	5	+	A	G	AG	DOWNSTREAM	EPCAM	ENSBTAT00000008487	11	29638796	29639010	Bov-tA1	-	456	0	0.53	0	0.38	0	0	0	0	0
11	36411878	Yes	0	-	A	G	AG	DOWNSTREAM	GPR75	ENSBTAT00000000111	-	-	-	-	-	2	0.15	0	0	0.8	0	0	0	0	0
11	36411913	Yes	2	-	A	G	AG	DOWNSTREAM	GPR75	ENSBTAT00000000111	-	-	-	-	-	0	0	0	0	0.25	1	0	0	0	0
11	44668383	Yes	0	-	A	G	AG	DOWNSTREAM	GCC2	ENSBTAT00000021345	-	-	-	-	-	0	0	0	0	0	0	0.11	0	0	0
11	44668400	Yes	0	-	A	G	AG	DOWNSTREAM	GCC2	ENSBTAT00000021345	-	-	-	-	Reported	1	0.14	0	0	0	0	0.33	0	0.21	0
11	44668403	Yes	3	-	A	G	AG	DOWNSTREAM	GCC2	ENSBTAT00000021345	-	-	-	-	-	0	0	0.21	0	0	0	0.11	0	0	0
11	44668861	Yes	0	-	A	G	AG	DOWNSTREAM	GCC2	ENSBTAT00000021345	-	-	-	-	-	0	0	0.17	0	0	0.16	0	0	0	0
11	44668874	Yes	0	-	A	G	AG	DOWNSTREAM	GCC2	ENSBTAT00000021345	-	-	-	-	-	0	0.24	0.15	0	0	0.18	0	0	0.23	0
11	44668892	Yes	0	-	A	G	AG	DOWNSTREAM	GCC2	ENSBTAT00000021345	-	-	-	-	Reported	0	0.23	0.2	0	0.18	0.23	0.14	0	0.16	0
11	44668900	Yes	4	-	A	G	AG	DOWNSTREAM	GCC2	ENSBTAT00000021345	-	-	-	-	-	0	0	0.09	0	0.08	0	0	0	0	0
11	48909497	Yes	0	+	A	G	AG	DOWNSTREAM	ST3GAL5	ENSBTAT00000015414	11	48909365	48909636	CHR-2B	-	0	0.27	0	0	0.25	0	0	0	0.23	0
11	48909570	Yes	2	+	A	G	AG	DOWNSTREAM	ST3GAL5	ENSBTAT00000015414	11	48909365	48909636	CHR-2B	-	0	0.22	0.36	0	0.23	0	0.34	0	0.31	0
11	49164980	Yes	0	+	A	G	AG	INTRON	SFTPB	ENSBTAT00000045134	11	49164903	49165114	Bov-tA2	-	0	0	0	0	0	0	0.14	0	0	0
11	49165004	Yes	0	+	A	G	AG	INTRON	SFTPB	ENSBTAT00000045134	11	49164903	49165114	Bov-tA2	-	53	0	0	0	0	0	0.48	0	0	0
11	49165035	Yes	0	+	A	G	AG	INTRON	SFTPB	ENSBTAT00000045134	11	49164903	49165114	Bov-tA2	-	0	0	0	0	0	0	0.29	0	0	0
11	49165123	Yes	4	+	A	G	AG	INTRON	SFTPB	ENSBTAT00000045134	11	49165115	49165276	Bov-tA1	-	2	0	0	0	0	0	0.38	0	0	0
11	49168761	Yes	0	+	A	G	AG	INTRON	SFTPB	ENSBTAT00000045134	11	49168681	49168887	Bov-tA2	-	94	0	0	0	0	0	0.23	0	0	0
11	49168818	Yes	2	+	A	G	AG	INTRON	SFTPB	ENSBTAT00000045134	11	49168681	49168887	Bov-tA2	-	85	0	0	0	0	0	0.15	0	0	0
11	58642597	Yes	0	+	A	G	AG	INTERGENIC	-	-	11	58642533	58642661	BOV-A2	-	7	0.36	0	0	0	0	0	0	0	0
11	58642633	Yes	2	+	A	G	AG	INTERGENIC	-	-	11	58642533	58642661	BOV-A2	-	11	0.6	0	0	0	0	0	0	0	0
11	61651716	Yes	0	-	A	G	AG	INTERGENIC	-	-	11	61651059	61653184	L1MA9	-	0	0	0	0	0.19	0	0	0	0	0
11	61651757	Yes	0	-	A	G	AG	INTERGENIC	-	-	11	61651059	61653184	L1MA9	-	0	0.17	0	0	0	0	0	0	0.33	0
11	61651758	Yes	0	-	A	G	AG	INTERGENIC	-	-	11	61651059	61653184	L1MA9	-	0	0.17	0	0	0	0	0.29	0	0	0
11	61651794	Yes	4	-	A	G	AG	INTERGENIC	-	-	11	61651059	61653184	L1MA9	-	0	0	0	0	0	0	0.22	0	0	0
11	72061577	No	No	+	A	G	AG	UPSTREAM	GPN1	ENSBTAT00000005098	11	72061511	72061705	Bov-tA2	-	8	0	0	0	0	0	0	0.47	0	0.25
11	75039326	No	No	-	A	G	AG	UPSTREAM	SF3B6	ENSBTAT00000004418	-	-	-	-	-	0	0.23	0	0	0	0	0	0	0	0
11	78041124	Yes	0	+	A	G	AG	DOWNSTREAM	APOB	ENSBTAT00000038995	11	78041035	78041235	Bov-tA2	Reported	4	0	0	0	0	0.36	0	0	0	0
11	78041147	Yes	0	+	A	G	AG	DOWNSTREAM	APOB	ENSBTAT00000038995	11	78041035	78041235	Bov-tA2	Reported	18	0	0	0	0	0.16	0	0	0	0
11	78041172	Yes	0	+	A	G	AG	DOWNSTREAM	APOB	ENSBTAT00000038995	11	78041035	78041235	Bov-tA2	Reported	5	0	0	0	0	0.15	0	0	0	0
11	78041185	Yes	0	+	A	G	AG	DOWNSTREAM	APOB	ENSBTAT00000038995	11	78041035	78041235	Bov-tA2	Reported	18	0	0	0	0	0.17	0	0	0	0
11	78041190	Yes	5	+	A	G	AG	DOWNSTREAM	APOB	ENSBTAT00000038995	11	78041035	78041235	Bov-tA2	Reported	2	0	0	0	0	0.3	0	0	0	0
11	78667495	No	No	+	A	G	AG	INTERGENIC	-	-	-	-	-	-	-	1	0.16	0.26	0	0.14	0	0.27	0	0.47	0
11	90666948	Yes	0	-	A	G	AG	INTERGENIC	-	-	11	90666833	90667031	Bov-tA1	-	0	0.16	0	0	0	0	0	0	0	0
11	90667015	Yes	0	-	A	G	AG	INTERGENIC	-	-	11	90666833	90667031	Bov-tA1	-	0	0.22	0	0	0	0	0	0	0	0
11	90667019	Yes	3	-	A	G	AG	INTERGENIC	-	-	11	90666833	90667031	Bov-tA1	-	1	0.11	0	0	0	0	0	0	0	0
11	94272169	Yes	0	-	A	G	AG	INTRON	ENSBTAG00000024604	ENSBTAT00000001088	-	-	-	-	-	0	0.17	0	0	0	0	0	0	0	0
11	94272179	Yes	0	-	A	G	AG	INTRON	ENSBTAG00000024604	ENSBTAT00000001088	-	-	-	-	Reported	1	0.85	0.28	0	0.38	0.19	0	0	0.19	0
11	94272193	Yes	0	-	A	G	AG	INTRON	ENSBTAG00000024604	ENSBTAT00000001088	-	-	-	-	-	1	0.18	0	0	0	0	0	0	0	0
11	94272194	Yes	4	-	A	G	AG	INTRON	ENSBTAG00000024604	ENSBTAT00000001088	-	-	-	-	-	0	0.11	0	0	0.09	0	0	0	0	0
11	95956744	No	No	-	A	G	AG	INTRON	SCAI	ENSBTAT00000020665	-	-	-	-	-	93	0.92	0.88	0	0.8	0.87	0.93	0	0.79	0
11	98858394	Yes	0	+	A	G	AG	INTRON	DNM1	ENSBTAT00000032743	-	-	-	-	-	0	0.23	0	0	0	0	0	0	0	0
11	98858426	Yes	2	+	A	G	AG	INTRON	DNM1	ENSBTAT00000032743	-	-	-	-	-	0	0.17	0	0	0	0	0	0	0	0
11	98915493	Yes	0	-	A	G	AG	DOWNSTREAM	TRUB2	ENSBTAT00000064542	11	98915408	98915584	CHR-2_BT	-	1	0.11	0	0	0	0	0	0	0	0
11	98915553	Yes	2	-	A	G	AG	DOWNSTREAM	TRUB2	ENSBTAT00000064542	11	98915408	98915584	CHR-2_BT	-	0	0.17	0	0	0.14	0.17	0	0	0	0
11	98916253	Yes	0	-	A	G	AG	DOWNSTREAM	TRUB2	ENSBTAT00000064542	11	98916111	98916414	CHR-2A	-	1	0.21	0	0	0.14	0.17	0	0	0	0
11	98916300	Yes	0	-	A	G	AG	DOWNSTREAM	TRUB2	ENSBTAT00000064542	11	98916111	98916414	CHR-2A	Reported	2	0.14	0	0	0	0	0.27	0	0	0
11	98916312	Yes	0	-	A	G	AG	DOWNSTREAM	TRUB2	ENSBTAT00000064542	11	98916111	98916414	CHR-2A	Reported	1	0.12	0.21	0	0	0	0	0	0	0
11	98916313	Yes	0	-	A	G	AG	DOWNSTREAM	TRUB2	ENSBTAT00000064542	11	98916111	98916414	CHR-2A	Reported	2	0.39	0.44	0.22	0.25	0.18	0.31	0	0.31	0
11	98916390	Yes	5	-	A	G	AG	DOWNSTREAM	TRUB2	ENSBTAT00000064542	11	98916111	98916414	CHR-2A	-	2	0.76	0.58	0.12	0.62	0.48	0.5	0	0	0.2
11	98918810	Yes	0	-	A	G	AG	DOWNSTREAM	TRUB2	ENSBTAT00000064542	11	98918667	98918866	Bov-tA1	Reported	0	0.38	0.4	0	0.2	0.31	0	0.27	0	0
11	98918846	Yes	0	-	A	G	AG	DOWNSTREAM	TRUB2	ENSBTAT00000064542	11	98918667	98918866	Bov-tA1	Reported	0	0.25	0.25	0	0.14	0.15	0	0	0	0
11	98918861	Yes	3	-	A	G	AG	DOWNSTREAM	TRUB2	ENSBTAT00000064542	11	98918667	98918866	Bov-tA1	Reported	0	0.27	0.3	0.25	0.21	0	0	0	0	0
11	99621615	No	No	+	A	G	AG	UTR_3_PRIME	PPP2R4	ENSBTAT00000032713	-	-	-	-	-	1	0.15	0	0	0	0	0	0	0	0
11	100840935	No	No	+	A	G	AG	INTRON	ASS1	ENSBTAT00000027649	11	100840841	100841038	Bov-tA2	-	4	0	0	0	0	0.1	0	0	0	0
11	102792525	Yes	0	+	A	G	AG	DOWNSTREAM	GTF3C4	ENSBTAT00000005344	11	102792364	102792557	BOV-A2	-	2	0	0	0	0	0	0.13	0	0	0
11	102792625	Yes	2	+	A	G	AG	DOWNSTREAM	GTF3C4	ENSBTAT00000005344	11	102792575	102792846	BOV-A2	-	17	0.29	0.32	0.36	0.19	0.23	0.26	0	0.17	0.21
11	102793121	Yes	0	+	A	G	AG	DOWNSTREAM	GTF3C4	ENSBTAT00000005344	11	102793117	102793181	Bov-tA3	-	0	0.17	0.12	0	0.11	0	0	0.16	0	0.12
11	102793146	Yes	0	+	A	G	AG	DOWNSTREAM	GTF3C4	ENSBTAT00000005344	11	102793117	102793181	Bov-tA3	-	0	0.15	0	0	0	0	0	0	0	0
11	102793158	Yes	3	+	A	G	AG	DOWNSTREAM	GTF3C4	ENSBTAT00000005344	11	102793117	102793181	Bov-tA3	Reported	0	0	0	0	0.17	0	0.17	0	0.18	0
11	102795430	Yes	0	+	A	G	AG	INTERGENIC	-	-	11	102795379	102795584	Bov-tA2	-	0	0	0	0	0	0.12	0	0	0	0
11	102795485	Yes	0	+	A	G	AG	INTERGENIC	-	-	11	102795379	102795584	Bov-tA2	-	9	0	0.11	0	0	0	0	0	0.11	0
11	102795497	Yes	0	+	A	G	AG	INTERGENIC	-	-	11	102795379	102795584	Bov-tA2	-	5	0.1	0.13	0	0.11	0	0	0	0.1	0.11
11	102795524	Yes	0	+	A	G	AG	INTERGENIC	-	-	11	102795379	102795584	Bov-tA2	Reported	10	0	0	0	0	0	0.42	0	0.3	0
11	102795526	Yes	0	+	A	G	AG	INTERGENIC	-	-	11	102795379	102795584	Bov-tA2	-	7	0	0.12	0	0	0	0	0	0	0
11	102795537	Yes	0	+	A	G	AG	INTERGENIC	-	-	11	102795379	102795584	Bov-tA2	-	153	0.12	0.12	0	0.1	0	0	0	0	0
11	102795559	Yes	7	+	A	G	AG	INTERGENIC	-	-	11	102795379	102795584	Bov-tA2	-	1	0.19	0.15	0	0.18	0.13	0.21	0	0.17	0.18
11	103938750	Yes	0	-	A	G	AG	UPSTREAM	INPP5E	ENSBTAT00000001784	-	-	-	-	Reported	1	0.57	0.15	0.1	0.16	0.1	0.19	0	0.16	0
11	103938765	Yes	2	-	A	G	AG	UPSTREAM	INPP5E	ENSBTAT00000001784	-	-	-	-	-	0	0.24	0	0	0	0	0.1	0	0	0
11	103938967	No	No	-	A	G	AG	UPSTREAM	INPP5E	ENSBTAT00000001784	-	-	-	-	Reported	3	0.52	0.13	0	0.2	0.13	0.24	0	0.15	0
11	106456472	No	No	+	A	G	AG	DOWNSTREAM	C9orf116	ENSBTAT00000032601	11	106456389	106456571	Bov-tA1	-	0	0.12	0	0	0	0	0	0	0	0
12	11635090	Yes	0	+	A	G	AG	INTRON	RGCC	ENSBTAT00000049347	12	11635054	11635129	Plat_L3	-	0	0	0	0	0.26	0	0.1	0	0	0
12	11635100	Yes	2	+	A	G	AG	INTRON	RGCC	ENSBTAT00000049347	12	11635054	11635129	Plat_L3	-	1	0	0	0	0.74	0	0.39	0	0	0
12	12415768	Yes	0	+	A	G	AG	INTERGENIC	-	-	12	12415724	12415927	Bov-tA2	-	11	0.82	0	0	0.37	0	0.21	0	0.48	0
12	12415795	Yes	0	+	A	G	AG	INTERGENIC	-	-	12	12415724	12415927	Bov-tA2	-	221	0	0.25	0	0	0	0.2	0	0.27	0
12	12415813	Yes	0	+	A	G	AG	INTERGENIC	-	-	12	12415724	12415927	Bov-tA2	-	2	0	0	0	0.2	0	0	0	0.23	0
12	12415853	Yes	4	+	A	G	AG	INTERGENIC	-	-	12	12415724	12415927	Bov-tA2	Reported	4	0	0.4	0	0.24	0	0.47	0	0.19	0
12	12417015	Yes	0	+	A	G	AG	INTERGENIC	-	-	-	-	-	-	-	1	0.38	0	0	0	0	0.15	0	0	0
12	12417025	Yes	0	+	A	G	AG	INTERGENIC	-	-	12	12417016	12417220	Bov-tA2	-	128	0.46	0	0	0	0	0.33	0	0	0
12	12417050	Yes	0	+	A	G	AG	INTERGENIC	-	-	12	12417016	12417220	Bov-tA2	-	7	0.36	0.43	0.36	0	0	0.16	0	0.49	0
12	12417064	Yes	0	+	A	G	AG	INTERGENIC	-	-	12	12417016	12417220	Bov-tA2	-	14	0.31	0.36	0.14	0.18	0	0.3	0	0	0
12	12417072	Yes	0	+	A	G	AG	INTERGENIC	-	-	12	12417016	12417220	Bov-tA2	-	11	0	0	0	0	0	0.14	0	0	0
12	12417090	Yes	0	+	A	G	AG	INTERGENIC	-	-	12	12417016	12417220	Bov-tA2	-	329	0	0	0	0	0	0	0	0.27	0
12	12417091	Yes	0	+	A	G	AG	INTERGENIC	-	-	12	12417016	12417220	Bov-tA2	-	14	0	0	0	0.29	0	0	0	0	0
12	12417098	Yes	0	+	A	G	AG	INTERGENIC	-	-	12	12417016	12417220	Bov-tA2	-	3	0	0	0	0.21	0	0	0	0.2	0
12	12417103	Yes	0	+	A	G	AG	INTERGENIC	-	-	12	12417016	12417220	Bov-tA2	-	3	0	0	0	0	0	0.19	0	0	0
12	12417120	Yes	0	+	A	G	AG	INTERGENIC	-	-	12	12417016	12417220	Bov-tA2	-	7	0	0	0	0	0	0	0	0.45	0
12	12417136	Yes	0	+	A	G	AG	INTERGENIC	-	-	12	12417016	12417220	Bov-tA2	-	8	0	0	0	0	0	0	0	0.08	0
12	12417149	Yes	0	+	A	G	AG	INTERGENIC	-	-	12	12417016	12417220	Bov-tA2	-	241	0	0	0	0.37	0	0.2	0	0.27	0
12	12417150	Yes	0	+	A	G	AG	INTERGENIC	-	-	12	12417016	12417220	Bov-tA2	-	12	0	0	0	0.36	0	0.29	0	0.22	0
12	12417183	Yes	0	+	A	G	AG	INTERGENIC	-	-	12	12417016	12417220	Bov-tA2	-	6	0.31	0	0	0	0	0	0	0	0
12	12417187	Yes	0	+	A	G	AG	INTERGENIC	-	-	12	12417016	12417220	Bov-tA2	-	81	0	0	0	0.14	0	0.16	0	0.14	0
12	12417196	Yes	0	+	A	G	AG	INTERGENIC	-	-	12	12417016	12417220	Bov-tA2	-	0	0.5	0	0	0.13	0	0.15	0	0.16	0
12	12417229	Yes	17	+	A	G	AG	INTERGENIC	-	-	12	12417223	12417249	(AT)n	-	0	0	0	0	0	0	0	0	0.15	0
12	15013629	Yes	0	+	A	G	AG	INTERGENIC	-	-	12	15013611	15013783	Bov-tA1	-	242	0	0	0	0	0.33	0	0	0	0
12	15013699	Yes	2	+	A	G	AG	INTERGENIC	-	-	12	15013611	15013783	Bov-tA1	-	8	0	0	0	0	0.15	0	0	0	0
12	15671536	No	No	+	A	G	AG	NON_SYNONYMOUS_CODING	COG3	ENSBTAT00000023803	-	-	-	-	Reported	0	0	0.14	0.33	0.54	0.44	0.43	0	0.29	0.13
12	19174516	Yes	0	+	A	G	AG	INTRON	ENSBTAG00000013159	ENSBTAT00000017493	12	19174490	19174693	Bov-tA2	Reported	0	0.27	0	0	0.09	0	0	0	0	0
12	19174519	Yes	0	+	A	G	AG	INTRON	ENSBTAG00000013159	ENSBTAT00000017493	12	19174490	19174693	Bov-tA2	Reported	5	0	0	0	0.14	0	0	0	0.1	0
12	19174530	Yes	3	+	A	G	AG	INTRON	ENSBTAG00000013159	ENSBTAT00000017493	12	19174490	19174693	Bov-tA2	Reported	22	0.14	0	0	0	0	0.13	0	0	0
12	23232549	Yes	0	-	A	G	AG	DOWNSTREAM	NHLRC3	ENSBTAT00000014541	12	23232416	23232608	Bov-tA2	-	14	0.17	0.12	0	0.15	0.15	0	0	0	0.12
12	23232559	Yes	0	-	A	G	AG	DOWNSTREAM	NHLRC3	ENSBTAT00000014541	12	23232416	23232608	Bov-tA2	-	416	0.26	0.2	0	0.24	0.19	0	0	0.17	0.11
12	23232596	Yes	3	-	A	G	AG	DOWNSTREAM	NHLRC3	ENSBTAT00000014541	12	23232416	23232608	Bov-tA2	Reported	132	0.47	0.39	0	0.33	0.41	0.31	0	0.45	0.29
12	31021218	Yes	0	+	A	G	AG	DOWNSTREAM	SLC7A1	ENSBTAT00000019060	-	-	-	-	-	0	0.2	0.4	0.29	0.3	0	0.19	0	0.35	0.32
12	31021263	Yes	0	+	A	G	AG	DOWNSTREAM	SLC7A1	ENSBTAT00000019060	-	-	-	-	-	1	0.65	0.69	0.15	0.76	0	0.73	0	0.52	0.12
12	31021264	Yes	0	+	A	G	AG	DOWNSTREAM	SLC7A1	ENSBTAT00000019060	-	-	-	-	-	1	0	0	0	0.16	0	0	0	0	0
12	31021265	Yes	0	+	A	G	AG	DOWNSTREAM	SLC7A1	ENSBTAT00000019060	-	-	-	-	-	2	0.6	0.47	0.32	0.38	0	0	0	0.24	0.19
12	31021266	Yes	0	+	A	G	AG	DOWNSTREAM	SLC7A1	ENSBTAT00000019060	-	-	-	-	-	2	0.48	0.47	0.45	0.45	0	0.3	0	0.48	0.18
12	31021281	Yes	0	+	A	G	AG	DOWNSTREAM	SLC7A1	ENSBTAT00000019060	-	-	-	-	-	0	0.15	0.18	0	0.12	0	0.37	0	0.23	0
12	31021331	Yes	7	+	A	G	AG	DOWNSTREAM	SLC7A1	ENSBTAT00000019060	-	-	-	-	-	0	0	0	0	0	0	0	0	0.23	0.11
12	31022046	Yes	0	+	A	G	AG	DOWNSTREAM	SLC7A1	ENSBTAT00000019060	-	-	-	-	-	0	0.1	0	0	0	0	0.11	0	0	0
12	31022118	Yes	2	+	A	G	AG	DOWNSTREAM	SLC7A1	ENSBTAT00000019060	-	-	-	-	-	2	0	0	0	0.54	0	0.6	0	0.25	0.29
12	34242914	No	No	+	A	G	AG	INTERGENIC	-	-	12	34242747	34242964	Bov-tA1	-	52	0.21	0	0	0	0	0	0	0	0
12	35778866	Yes	0	+	A	G	AG	UPSTREAM	ZDHHC20	ENSBTAT00000008119	12	35778845	35779047	Bov-tA2	Reported	3	0.26	0	0	0.26	0	0.18	0	0	0
12	35778867	Yes	0	+	A	G	AG	UPSTREAM	ZDHHC20	ENSBTAT00000008119	12	35778845	35779047	Bov-tA2	Reported	4	0.35	0	0	0.22	0	0.33	0	0	0
12	35778868	Yes	0	+	A	G	AG	UPSTREAM	ZDHHC20	ENSBTAT00000008119	12	35778845	35779047	Bov-tA2	Reported	4	0.65	0	0	0.36	0.27	0.5	0	0	0
12	35778918	Yes	0	+	A	G	AG	UPSTREAM	ZDHHC20	ENSBTAT00000008119	12	35778845	35779047	Bov-tA2	-	5	0	0	0	0	0	0.33	0	0	0
12	35778932	Yes	0	+	A	G	AG	UPSTREAM	ZDHHC20	ENSBTAT00000008119	12	35778845	35779047	Bov-tA2	-	10	0.22	0	0	0	0	0	0	0	0
12	35778952	Yes	0	+	A	G	AG	UPSTREAM	ZDHHC20	ENSBTAT00000008119	12	35778845	35779047	Bov-tA2	-	11	0	0	0	0.3	0	0	0	0	0
12	35778955	Yes	7	+	A	G	AG	UPSTREAM	ZDHHC20	ENSBTAT00000008119	12	35778845	35779047	Bov-tA2	-	31	0	0	0	0.2	0	0	0.31	0	0
12	40359334	Yes	0	-	A	G	AG	INTERGENIC	-	-	12	40359213	40359402	Bov-tA2	-	25	0.43	0	0	0	0	0	0	0	0
12	40359374	Yes	0	-	A	G	AG	INTERGENIC	-	-	12	40359213	40359402	Bov-tA2	-	5	0.31	0	0	0	0	0	0	0	0
12	40359393	Yes	3	-	A	G	AG	INTERGENIC	-	-	12	40359213	40359402	Bov-tA2	-	1	0.23	0	0	0	0	0	0	0	0
12	40406202	No	No	-	A	G	AG	INTERGENIC	-	-	12	40406116	40406252	BOV-A2	-	13	0.34	0	0	0	0	0	0	0	0
12	40498003	No	No	-	A	G	AG	INTERGENIC	-	-	12	40497988	40498052	BOV-A2	-	6	0.2	0	0	0	0	0	0	0	0
12	61536889	No	No	-	A	G	AG	SYNONYMOUS_CODING	HTATSF1	ENSBTAT00000025363	-	-	-	-	-	0	0	0	0	0	0	0	0	0	0.2
12	62481777	No	No	-	A	G	AG	INTERGENIC	-	-	12	62481559	62482153	L1MA9	-	0	0.37	0	0	0	0	0	0	0	0
12	83256099	No	No	-	A	G	AG	INTERGENIC	-	-	12	83256070	83256105	Mariner1_BT	-	4	0	0	0	0.22	0	0	0	0	0
12	90537167	Yes	0	+	A	G	AG	INTRON	PROZ	ENSBTAT00000025894	12	90537127	90537195	Bov-tA2	-	0	0	0	0	0	0.18	0	0	0	0
12	90537229	Yes	0	+	A	G	AG	INTRON	PROZ	ENSBTAT00000025894	12	90537201	90537297	BOV-A2	-	156	0	0	0	0	0.11	0	0	0	0
12	90537244	Yes	3	+	A	G	AG	INTRON	PROZ	ENSBTAT00000025894	12	90537201	90537297	BOV-A2	-	31	0	0	0	0.44	0.57	0	0	0	0
13	5475959	Yes	0	-	A	G	AG	INTERGENIC	-	-	-	-	-	-	-	0	0	0	0	0.12	0	0	0	0	0
13	5475966	Yes	0	-	A	G	AG	INTERGENIC	-	-	-	-	-	-	-	0	0	0	0	0.39	0	0	0	0	0
13	5475998	Yes	0	-	A	G	AG	INTERGENIC	-	-	-	-	-	-	-	0	0	0	0	0.36	0	0	0	0	0
13	5476004	Yes	4	-	A	G	AG	INTERGENIC	-	-	-	-	-	-	-	0	0	0	0	0.28	0	0	0	0	0
13	10536289	Yes	0	+	A	G	AG	Pseudogene	ENSBTAG00000032609	ENSBTAT00000046284	-	-	-	-	-	34	1	1	1	1	0	1	0	1	0.83
13	10536306	Yes	2	+	A	G	AG	Pseudogene	ENSBTAG00000032609	ENSBTAT00000046284	-	-	-	-	-	33	0	0	0	0	0	0	0	0	0.83
13	12583053	Yes	0	-	A	G	AG	INTRON	ECHDC3	ENSBTAT00000016423	13	12583005	12583205	Bov-tA2	Reported	212	0.27	0	0	0	0.12	0	0	0.12	0
13	12583078	Yes	0	-	A	G	AG	INTRON	ECHDC3	ENSBTAT00000016423	13	12583005	12583205	Bov-tA2	-	0	0	0	0	0	0	0.28	0	0	0
13	12583080	Yes	0	-	A	G	AG	INTRON	ECHDC3	ENSBTAT00000016423	13	12583005	12583205	Bov-tA2	Reported	2	0	0	0.1	0.28	0.2	0	0	0.15	0.33
13	12583093	Yes	0	-	A	G	AG	INTRON	ECHDC3	ENSBTAT00000016423	13	12583005	12583205	Bov-tA2	-	4	0	0	0.12	0	0	0.25	0	0	0
13	12583116	Yes	0	-	A	G	AG	INTRON	ECHDC3	ENSBTAT00000016423	13	12583005	12583205	Bov-tA2	-	6	0	0	0.33	0.24	0.28	0	0	0.28	0
13	12583117	Yes	6	-	A	G	AG	INTRON	ECHDC3	ENSBTAT00000016423	13	12583005	12583205	Bov-tA2	-	56	0	0	0.13	0	0	0	0	0	0
13	36801532	Yes	0	-	A	G	AG	INTRON	MPP7	ENSBTAT00000036314	13	36801498	36801646	Bov-tA2	-	0	0	0	0	0	0.15	0	0	0.31	0
13	36801570	Yes	2	-	A	G	AG	INTRON	MPP7	ENSBTAT00000036314	13	36801498	36801646	Bov-tA2	-	2	0	0	0	0	0.26	0	0	0.46	0
13	36801870	Yes	0	-	A	G	AG	INTRON	MPP7	ENSBTAT00000036314	13	36801745	36801968	BOV-A2	-	3	0	0	0	0	0.15	0	0	0	0
13	36801875	Yes	0	-	A	G	AG	INTRON	MPP7	ENSBTAT00000036314	13	36801745	36801968	BOV-A2	-	3	0	0	0	0	0.11	0	0	0	0
13	36801921	Yes	0	-	A	G	AG	INTRON	MPP7	ENSBTAT00000036314	13	36801745	36801968	BOV-A2	-	18	0	0	0	0	0.57	0	0	0.67	0
13	36801959	Yes	4	-	A	G	AG	INTRON	MPP7	ENSBTAT00000036314	13	36801745	36801968	BOV-A2	-	3	0	0	0	0	0.31	0	0	0.26	0
13	36802923	Yes	0	-	A	G	AG	INTRON	MPP7	ENSBTAT00000036314	13	36802872	36803072	Bov-tA1	-	0	0	0	0	0	0.11	0	0	0	0
13	36802925	Yes	0	-	A	G	AG	INTRON	MPP7	ENSBTAT00000036314	13	36802872	36803072	Bov-tA1	-	4	0	0	0	0	0.26	0	0	0	0
13	36802936	Yes	0	-	A	G	AG	INTRON	MPP7	ENSBTAT00000036314	13	36802872	36803072	Bov-tA1	-	3	0	0	0	0	0.19	0	0	0	0
13	36802951	Yes	0	-	A	G	AG	INTRON	MPP7	ENSBTAT00000036314	13	36802872	36803072	Bov-tA1	-	24	0	0	0	0	0.63	0	0	0	0
13	36802979	Yes	0	-	A	G	AG	INTRON	MPP7	ENSBTAT00000036314	13	36802872	36803072	Bov-tA1	-	351	0	0	0	0	0.11	0	0	0	0
13	36802988	Yes	0	-	A	G	AG	INTRON	MPP7	ENSBTAT00000036314	13	36802872	36803072	Bov-tA1	-	2	0	0	0	0	0.14	0	0	0	0
13	36802990	Yes	0	-	A	G	AG	INTRON	MPP7	ENSBTAT00000036314	13	36802872	36803072	Bov-tA1	-	209	0	0	0	0	0.16	0	0	0	0
13	36802992	Yes	0	-	A	G	AG	INTRON	MPP7	ENSBTAT00000036314	13	36802872	36803072	Bov-tA1	-	73	0	0	0	0	0.19	0	0	0.5	0
13	36803026	Yes	0	-	A	G	AG	INTRON	MPP7	ENSBTAT00000036314	13	36802872	36803072	Bov-tA1	-	3	0	0	0	0	0.21	0	0	0	0
13	36803045	Yes	0	-	A	G	AG	INTRON	MPP7	ENSBTAT00000036314	13	36802872	36803072	Bov-tA1	-	0	0	0	0	0	0.64	0	0	0	0
13	36803053	Yes	11	-	A	G	AG	INTRON	MPP7	ENSBTAT00000036314	13	36802872	36803072	Bov-tA1	-	0	0	0	0	0	0.21	0	0	0	0
13	36804059	Yes	0	-	A	G	AG	INTRON	MPP7	ENSBTAT00000036314	13	36803985	36804197	Bov-tA2	-	40	0	0	0	0	0.24	0	0	0	0
13	36804072	Yes	0	-	A	G	AG	INTRON	MPP7	ENSBTAT00000036314	13	36803985	36804197	Bov-tA2	-	4	0	0	0	0	0.21	0	0	0	0
13	36804103	Yes	0	-	A	G	AG	INTRON	MPP7	ENSBTAT00000036314	13	36803985	36804197	Bov-tA2	-	19	0	0	0	0	0.18	0	0	0	0
13	36804105	Yes	0	-	A	G	AG	INTRON	MPP7	ENSBTAT00000036314	13	36803985	36804197	Bov-tA2	-	12	0	0	0	0	0.11	0	0	0	0
13	36804137	Yes	0	-	A	G	AG	INTRON	MPP7	ENSBTAT00000036314	13	36803985	36804197	Bov-tA2	-	0	0	0	0	0	0.18	0	0	0.2	0
13	36804145	Yes	6	-	A	G	AG	INTRON	MPP7	ENSBTAT00000036314	13	36803985	36804197	Bov-tA2	-	3	0	0	0	0	0.16	0	0	0.36	0
13	36805456	Yes	0	-	A	G	AG	INTRON	MPP7	ENSBTAT00000036314	13	36805389	36805590	Bov-tA2	-	46	0	0	0	0	0.12	0	0	0	0
13	36805504	Yes	0	-	A	G	AG	INTRON	MPP7	ENSBTAT00000036314	13	36805389	36805590	Bov-tA2	-	0	0	0	0	0	0.16	0	0	0	0
13	36805509	Yes	3	-	A	G	AG	INTRON	MPP7	ENSBTAT00000036314	13	36805389	36805590	Bov-tA2	-	0	0	0	0	0	0.11	0	0	0	0
13	41872697	Yes	0	-	A	G	AG	INTERGENIC	-	-	13	41872546	41872751	Bov-tA2	-	1	0	0	0	0	0.28	0	0	0	0
13	41872714	Yes	2	-	A	G	AG	INTERGENIC	-	-	13	41872546	41872751	Bov-tA2	-	8	0	0.16	0	0	0.45	0.4	0	0	0
13	41874222	Yes	0	-	A	G	AG	INTERGENIC	-	-	13	41874189	41874397	Bov-tA2	-	19	0	0	0	0	0.13	0	0	0	0
13	41874231	Yes	0	-	A	G	AG	INTERGENIC	-	-	13	41874189	41874397	Bov-tA2	-	290	0	0.29	0	0	0.48	0	0	0	0
13	41874271	Yes	0	-	A	G	AG	INTERGENIC	-	-	13	41874189	41874397	Bov-tA2	-	300	0	0.18	0	0	0.2	0	0	0	0
13	41874321	Yes	4	-	A	G	AG	INTERGENIC	-	-	13	41874189	41874397	Bov-tA2	-	16	0	0.12	0	0	0.28	0	0	0	0
13	43765888	Yes	0	-	A	G	AG	NON_SYNONYMOUS_CODING	ENSBTAG00000039722	ENSBTAT00000023326	-	-	-	-	-	108	0	0	0	0	1	1	0	1	0
13	43765915	Yes	0	-	A	G	AG	NON_SYNONYMOUS_CODING	ENSBTAG00000039722	ENSBTAT00000023326	-	-	-	-	-	26	0	0	0	0	0.75	0.86	0	0	0
13	43765944	Yes	3	-	A	G	AG	SYNONYMOUS_CODING	ENSBTAG00000039722	ENSBTAT00000023326	-	-	-	-	-	5	0	0	0	0	0	0.77	0	0	0
13	48448509	No	No	+	A	G	AG	INTRON	CHGB	ENSBTAT00000015645	13	48448498	48448670	MER5B	-	1	0.24	0	0	0	0	0	0	0	0
13	51751041	Yes	0	-	A	G	AG	INTRON	PANK2	ENSBTAT00000045589	13	51751007	51751210	Bov-tA2	-	0	0	0.12	0	0	0	0	0	0	0
13	51751061	Yes	0	-	A	G	AG	INTRON	PANK2	ENSBTAT00000045589	13	51751007	51751210	Bov-tA2	-	1	0	0.26	0	0	0.16	0	0	0	0
13	51751083	Yes	0	-	A	G	AG	INTRON	PANK2	ENSBTAT00000045589	13	51751007	51751210	Bov-tA2	-	1	0.12	0	0	0.09	0	0.19	0	0	0
13	51751088	Yes	0	-	A	G	AG	INTRON	PANK2	ENSBTAT00000045589	13	51751007	51751210	Bov-tA2	-	0	0	0.24	0	0	0	0	0	0.18	0
13	51751100	Yes	0	-	A	G	AG	INTRON	PANK2	ENSBTAT00000045589	13	51751007	51751210	Bov-tA2	-	1	0.13	0	0	0	0	0.14	0	0.16	0.29
13	51751121	Yes	0	-	A	G	AG	INTRON	PANK2	ENSBTAT00000045589	13	51751007	51751210	Bov-tA2	-	1	0.13	0.2	0	0.18	0	0	0	0	0
13	51751170	Yes	0	-	A	G	AG	INTRON	PANK2	ENSBTAT00000045589	13	51751007	51751210	Bov-tA2	-	1	0	0	0	0.17	0.2	0	0	0	0
13	51751203	Yes	8	-	A	G	AG	INTRON	PANK2	ENSBTAT00000045589	13	51751007	51751210	Bov-tA2	-	2	0.2	0.5	0	0.21	0.45	0.26	0	0.39	0
13	51785455	No	No	-	A	G	AG	INTERGENIC	-	-	13	51785352	51785481	CHRL1_BT	Reported	5	0	0	0	0.55	0	0.79	0	0.5	0
13	51786015	Yes	0	-	A	G	AG	INTERGENIC	-	-	13	51785993	51786104	SINE2-2_BT	-	2	0	0	0	0	0.17	0.25	0	0.13	0.14
13	51786070	Yes	2	-	A	G	AG	INTERGENIC	-	-	13	51785993	51786104	SINE2-2_BT	-	2	0.3	0	0	0	0	0	0	0.33	0
13	64270026	Yes	0	-	A	G	AG	INTRON	AHCY	ENSBTAT00000024092	13	64269975	64270174	Bov-tA2	-	361	0	0	0	0.22	0.13	0	0	0.44	0
13	64270115	Yes	2	-	A	G	AG	INTRON	AHCY	ENSBTAT00000024092	13	64269975	64270174	Bov-tA2	-	139	0	0	0	0	0	0	0	0.27	0
13	66446761	Yes	0	+	A	G	AG	DOWNSTREAM	TLDC2	ENSBTAT00000029352	13	66446660	66446961	CHR-2B	-	9	0	0	0	0	0	0	0	0.27	0
13	66446775	Yes	0	+	A	G	AG	DOWNSTREAM	TLDC2	ENSBTAT00000029352	13	66446660	66446961	CHR-2B	-	9	0	0	0	0	0	0	0	0.7	0
13	66446844	Yes	3	+	A	G	AG	DOWNSTREAM	TLDC2	ENSBTAT00000029352	13	66446660	66446961	CHR-2B	-	0	0	0	0	0	0.31	0	0	0.52	0
13	66447530	Yes	0	+	A	G	AG	DOWNSTREAM	TLDC2	ENSBTAT00000029352	13	66447433	66447707	CHR-2B	-	0	0	0	0	0	0	0	0	0.19	0
13	66447533	Yes	0	+	A	G	AG	DOWNSTREAM	TLDC2	ENSBTAT00000029352	13	66447433	66447707	CHR-2B	-	1	0	0	0	0	0	0	0	0.58	0
13	66447534	Yes	0	+	A	G	AG	DOWNSTREAM	TLDC2	ENSBTAT00000029352	13	66447433	66447707	CHR-2B	-	0	0	0	0	0	0	0	0	0.58	0
13	66447600	Yes	0	+	A	G	AG	DOWNSTREAM	TLDC2	ENSBTAT00000029352	13	66447433	66447707	CHR-2B	-	0	0	0.31	0	0	0	0	0	0.53	0
13	66447674	Yes	5	+	A	G	AG	DOWNSTREAM	TLDC2	ENSBTAT00000029352	13	66447433	66447707	CHR-2B	-	0	0	0	0	0	0.5	0.23	0	0.21	0
13	66624308	No	No	-	A	G	AG	DOWNSTREAM	SOGA1	ENSBTAT00000028879	13	66624264	66624467	Bov-tA2	Reported	39	0.18	0	0	0	0	0	0	0	0
13	66624744	No	No	-	A	G	AG	DOWNSTREAM	SOGA1	ENSBTAT00000028879	13	66624716	66624785	Bov-tA2	Reported	255	0.3	0	0	0	0	0	0	0	0
13	75618114	No	No	-	A	G	AG	INTERGENIC	-	-	13	75617962	75618131	MIRb	-	0	0.31	0	0	0	0	0	0	0	0
13	78701221	Yes	0	+	A	G	AG	INTERGENIC	-	-	13	78701187	78701376	Bov-tA2	Reported	18	0.31	0.26	0	0	0	0.27	0	0	0
13	78701248	Yes	0	+	A	G	AG	INTERGENIC	-	-	13	78701187	78701376	Bov-tA2	-	2	0	0	0	0	0.15	0	0	0	0
13	78701301	Yes	0	+	A	G	AG	INTERGENIC	-	-	13	78701187	78701376	Bov-tA2	-	10	0.54	0.66	0	0.44	0.54	0.37	0	0.36	0.37
13	78701353	Yes	0	+	A	G	AG	INTERGENIC	-	-	13	78701187	78701376	Bov-tA2	-	0	0	0	0	0	0	0.11	0	0	0
13	78701359	Yes	5	+	A	G	AG	INTERGENIC	-	-	13	78701187	78701376	Bov-tA2	Reported	2	0	0	0	0	0	0.17	0	0	0
14	8008514	No	No	-	A	G	AG	INTERGENIC	-	-	14	8008459	8008564	BOV-A2	-	142	0	0	0	0.34	0	0	0	0	0
14	8008750	Yes	0	-	A	G	AG	INTERGENIC	-	-	14	8008702	8008912	Bov-tA2	-	68	0	0	0	0.17	0	0	0	0	0
14	8008829	Yes	0	-	A	G	AG	INTERGENIC	-	-	14	8008702	8008912	Bov-tA2	-	0	0	0	0	0.17	0	0	0	0	0
14	8008886	Yes	3	-	A	G	AG	INTERGENIC	-	-	14	8008702	8008912	Bov-tA2	-	0	0	0	0	0.11	0	0	0	0	0
14	17121376	Yes	0	+	A	G	AG	INTRON	MTSS1	ENSBTAT00000027195	-	-	-	-	-	0	0	0	0	0	0.14	0	0	0	0
14	17121420	Yes	0	+	A	G	AG	INTRON	MTSS1	ENSBTAT00000027195	-	-	-	-	Reported	0	0	0	0	0.28	0.45	0.46	0	0.54	0
14	17121431	Yes	0	+	A	G	AG	INTRON	MTSS1	ENSBTAT00000027195	-	-	-	-	-	0	0	0	0	0	0.09	0	0	0	0
14	17121437	Yes	4	+	A	G	AG	INTRON	MTSS1	ENSBTAT00000027195	-	-	-	-	Reported	0	0	0	0	0	0.13	0	0	0	0
14	17122671	Yes	0	+	A	G	AG	INTRON	MTSS1	ENSBTAT00000027195	-	-	-	-	-	0	0	0	0	0.17	0.15	0	0	0.35	0
14	17122707	Yes	0	+	A	G	AG	INTRON	MTSS1	ENSBTAT00000027195	-	-	-	-	Reported	0	0	0	0	0.23	0.37	0	0	0.6	0
14	17122751	Yes	3	+	A	G	AG	INTRON	MTSS1	ENSBTAT00000027195	-	-	-	-	-	0	0.25	0	0	0	0	0.21	0	0.19	0
14	17127472	No	No	+	A	G	AG	INTRON	MTSS1	ENSBTAT00000027195	14	17127447	17127608	Bov-tA2	-	0	0.5	0.58	0	0.5	0.69	0.55	0	0.67	0
14	19554790	No	No	+	A	G	AG	INTERGENIC	-	-	-	-	-	-	-	500	0	0	0	0	0	0	0	0.85	0
14	22693902	No	No	-	A	G	AG	INTRON	PCMTD1	ENSBTAT00000023247	14	22693875	22694080	Bov-tA1	-	0	0.28	0	0	0.21	0.17	0	0	0	0
14	46330708	Yes	0	-	A	G	AG	INTERGENIC	-	-	14	46330681	46330750	Bov-tA2	-	10	0	0	0	0.19	0	0	0	0	0
14	46330727	Yes	0	-	A	G	AG	INTERGENIC	-	-	14	46330681	46330750	Bov-tA2	-	2	0	0.23	0	0	0	0	0	0	0
14	46330737	Yes	3	-	A	G	AG	INTERGENIC	-	-	14	46330681	46330750	Bov-tA2	-	0	0	0	0	0	0	0.12	0	0.36	0
14	47140392	Yes	0	-	A	G	AG	DOWNSTREAM	MAL2	ENSBTAT00000015638	14	47140283	47140485	Bov-tA3	-	18	0.22	0	0	0	0	0	0	0	0
14	47140428	Yes	0	-	A	G	AG	DOWNSTREAM	MAL2	ENSBTAT00000015638	14	47140283	47140485	Bov-tA3	-	10	0.53	0	0	0.55	0	0	0	0	0
14	47140431	Yes	0	-	A	G	AG	DOWNSTREAM	MAL2	ENSBTAT00000015638	14	47140283	47140485	Bov-tA3	-	88	0.39	0	0	0.67	0	0	0	0	0
14	47140489	Yes	4	-	A	G	AG	DOWNSTREAM	MAL2	ENSBTAT00000015638	-	-	-	-	-	0	0.7	0	0	0.73	0	0	0	0	0
14	47261036	Yes	0	-	A	G	AG	INTERGENIC	-	-	14	47260927	47261139	Bov-tA2	-	32	0	0	0	0	0.12	0	0	0	0
14	47261039	Yes	0	-	A	G	AG	INTERGENIC	-	-	14	47260927	47261139	Bov-tA2	-	6	0	0	0	0	0.11	0	0	0	0
14	47261044	Yes	0	-	A	G	AG	INTERGENIC	-	-	14	47260927	47261139	Bov-tA2	-	4	0	0	0	0	0.19	0	0	0	0
14	47261070	Yes	0	-	A	G	AG	INTERGENIC	-	-	14	47260927	47261139	Bov-tA2	-	4	0	0	0	0	0.25	0	0	0	0
14	47261129	Yes	0	-	A	G	AG	INTERGENIC	-	-	14	47260927	47261139	Bov-tA2	-	0	0	0	0	0	0.28	0	0	0	0
14	47261130	Yes	6	-	A	G	AG	INTERGENIC	-	-	14	47260927	47261139	Bov-tA2	-	0	0	0	0	0	0.11	0	0	0	0
14	63289864	Yes	0	+	A	G	AG	DOWNSTREAM	SLC25A32	ENSBTAT00000048106	-	-	-	-	Reported	0	0	0	0	0.16	0.25	0.19	0	0.21	0
14	63289876	Yes	0	+	A	G	AG	DOWNSTREAM	SLC25A32	ENSBTAT00000048106	-	-	-	-	-	0	0	0	0	0	0.21	0	0	0	0
14	63289882	Yes	0	+	A	G	AG	DOWNSTREAM	SLC25A32	ENSBTAT00000048106	-	-	-	-	-	0	0	0	0	0	0	0	0	0.22	0
14	63289885	Yes	4	+	A	G	AG	DOWNSTREAM	SLC25A32	ENSBTAT00000048106	-	-	-	-	Reported	0	0	0	0	0.15	0	0.27	0	0	0
14	63799763	No	No	+	A	G	AG	NON_SYNONYMOUS_CODING	AZIN1	ENSBTAT00000010441	-	-	-	-	-	1	0	0.16	0	0.11	0.19	0.1	0	0.15	0
14	68164978	Yes	0	+	A	G	AG	INTRON	ENSBTAG00000046739	ENSBTAT00000064393	14	68164973	68165040	Bov-tA2	-	2	0.33	0	0	0	0	0	0	0	0
14	68165005	Yes	2	+	A	G	AG	INTRON	ENSBTAG00000046739	ENSBTAT00000064393	14	68164973	68165040	Bov-tA2	-	139	0.31	0	0	0	0	0	0	0	0
14	70067217	No	No	+	A	G	AG	INTERGENIC	-	-	14	70067212	70067478	BOV-A2	-	2	0	0	0	0	0.2	0	0	0	0
14	72881070	Yes	0	+	A	G	AG	DOWNSTREAM	RBM12B	ENSBTAT00000017837	14	72881048	72881256	Bov-tA2	Reported	1	0	0	0	0.12	0	0	0	0.48	0.27
14	72881071	Yes	0	+	A	G	AG	DOWNSTREAM	RBM12B	ENSBTAT00000017837	14	72881048	72881256	Bov-tA2	Reported	0	0	0	0	0.28	0	0	0	0.52	0.31
14	72881147	Yes	0	+	A	G	AG	DOWNSTREAM	RBM12B	ENSBTAT00000017837	14	72881048	72881256	Bov-tA2	Reported	13	0.21	0	0	0.49	0.28	0.45	0	0.41	0
14	72881151	Yes	0	+	A	G	AG	DOWNSTREAM	RBM12B	ENSBTAT00000017837	14	72881048	72881256	Bov-tA2	-	9	0	0	0	0	0.15	0	0	0	0
14	72881152	Yes	0	+	A	G	AG	DOWNSTREAM	RBM12B	ENSBTAT00000017837	14	72881048	72881256	Bov-tA2	-	7	0	0	0	0	0	0	0	0.18	0
14	72881170	Yes	0	+	A	G	AG	DOWNSTREAM	RBM12B	ENSBTAT00000017837	14	72881048	72881256	Bov-tA2	Reported	15	0.21	0	0	0.21	0	0.6	0	0.35	0.18
14	72881196	Yes	0	+	A	G	AG	DOWNSTREAM	RBM12B	ENSBTAT00000017837	14	72881048	72881256	Bov-tA2	Reported	11	0.18	0.23	0	0.24	0.27	0	0	0.25	0
14	72881198	Yes	8	+	A	G	AG	DOWNSTREAM	RBM12B	ENSBTAT00000017837	14	72881048	72881256	Bov-tA2	-	10	0	0	0	0	0	0.19	0	0	0
14	75781394	Yes	0	+	A	G	AG	DOWNSTREAM	TMEM55A	ENSBTAT00000028656	14	75781322	75781458	Bov-tA2	Reported	3	0.79	1	0	0.82	0.82	0	0	0	0
14	75781410	Yes	2	+	A	G	AG	DOWNSTREAM	TMEM55A	ENSBTAT00000028656	14	75781322	75781458	Bov-tA2	Reported	1	0.26	0	0	0.11	0	0	0	0	0
14	79377261	No	No	-	A	G	AG	INTRON	CA2	ENSBTAT00000023581	14	79376995	79377265	BOV-A2	-	1	0	0	0	0.18	0	0	0	0	0
14	79408062	Yes	0	-	A	G	AG	INTRON	CA3	ENSBTAT00000020243	14	79408015	79408202	Bov-tA2	-	460	0	0	0	0	0	0.17	0	0	0
14	79408078	Yes	0	-	A	G	AG	INTRON	CA3	ENSBTAT00000020243	14	79408015	79408202	Bov-tA2	-	249	0	0	0	0	0	0.19	0	0	0
14	79408094	Yes	0	-	A	G	AG	INTRON	CA3	ENSBTAT00000020243	14	79408015	79408202	Bov-tA2	-	1	0	0	0	0	0.24	0	0	0	0
14	79408103	Yes	0	-	A	G	AG	INTRON	CA3	ENSBTAT00000020243	14	79408015	79408202	Bov-tA2	-	1	0	0	0	0	0	0.2	0	0	0
14	79408116	Yes	0	-	A	G	AG	INTRON	CA3	ENSBTAT00000020243	14	79408015	79408202	Bov-tA2	-	407	0	0	0	0	0	0.1	0	0	0
14	79408153	Yes	0	-	A	G	AG	INTRON	CA3	ENSBTAT00000020243	14	79408015	79408202	Bov-tA2	-	0	0	0	0	0	0	0.15	0	0	0
14	79408162	Yes	0	-	A	G	AG	INTRON	CA3	ENSBTAT00000020243	14	79408015	79408202	Bov-tA2	-	10	0	0	0	0	0.31	0	0	0	0
14	79408176	Yes	8	-	A	G	AG	INTRON	CA3	ENSBTAT00000020243	14	79408015	79408202	Bov-tA2	-	0	0	0	0	0	0	0.2	0	0	0
15	2444143	Yes	0	-	A	G	AG	INTERGENIC	-	-	15	2444088	2444154	BOV-A2	-	36	0.18	0	0	0	0	0	0	0	0
15	2444148	Yes	0	-	A	G	AG	INTERGENIC	-	-	15	2444088	2444154	BOV-A2	-	2	0.53	0	0	0	0	0	0	0	0
15	2444171	Yes	3	-	A	G	AG	INTERGENIC	-	-	15	2444156	2445460	BovB	-	30	0.54	0	0	0	0	0	0	0	0
15	14127988	Yes	0	+	A	G	AG	INTRON	CCDC82	ENSBTAT00000008639	15	14127926	14128140	Bov-tA3	-	0	0	0	0	0.42	0	0.58	0	0.37	0
15	14128006	Yes	0	+	A	G	AG	INTRON	CCDC82	ENSBTAT00000008639	15	14127926	14128140	Bov-tA3	-	1	0	0	0	0.42	0	0	0	0	0
15	14128045	Yes	3	+	A	G	AG	INTRON	CCDC82	ENSBTAT00000008639	15	14127926	14128140	Bov-tA3	-	0	0	0	0	0	0	0.21	0	0	0
15	18416401	Yes	0	-	A	G	AG	DOWNSTREAM	KDELC2	ENSBTAT00000011476	15	18416330	18416557	Bov-tA2	-	65	0	0.46	0	0.17	0	0.42	0	0.5	0
15	18416414	Yes	0	-	A	G	AG	DOWNSTREAM	KDELC2	ENSBTAT00000011476	15	18416330	18416557	Bov-tA2	-	10	0	0	0	0	0	0.17	0	0	0
15	18416430	Yes	0	-	A	G	AG	DOWNSTREAM	KDELC2	ENSBTAT00000011476	15	18416330	18416557	Bov-tA2	-	25	0	0	0	0.11	0	0.18	0	0	0
15	18416442	Yes	0	-	A	G	AG	DOWNSTREAM	KDELC2	ENSBTAT00000011476	15	18416330	18416557	Bov-tA2	-	12	0	0	0	0	0	0.11	0	0	0
15	18416533	Yes	0	-	A	G	AG	DOWNSTREAM	KDELC2	ENSBTAT00000011476	15	18416330	18416557	Bov-tA2	Reported	0	0	0.38	0	0.29	0	0.48	0	0.46	0.33
15	18416534	Yes	0	-	A	G	AG	DOWNSTREAM	KDELC2	ENSBTAT00000011476	15	18416330	18416557	Bov-tA2	-	2	0	0	0	0	0	0.12	0	0	0
15	18416544	Yes	7	-	A	G	AG	DOWNSTREAM	KDELC2	ENSBTAT00000011476	15	18416330	18416557	Bov-tA2	Reported	3	0.33	0.84	0	0.77	0.36	0.86	0	0.84	0.87
15	29888325	No	No	-	A	G	AG	UTR_3_PRIME	DDX6	ENSBTAT00000011952	-	-	-	-	-	0	0	0.14	0	0.1	0.18	0.17	0	0.17	0
15	30740838	No	No	-	A	G	AG	INTERGENIC	-	-	-	-	-	-	-	0	0	0	0	0	0	0	0	0.25	0
15	32417149	No	No	+	A	G	AG	INTRON	SC5D	ENSBTAT00000047079	15	32417089	32417289	Bov-tA2	-	255	0	0	0	0	0.3	0	0	0	0
15	35012852	Yes	0	+	A	G	AG	DOWNSTREAM	TPH1	ENSBTAT00000007030	15	35012848	35013050	Bov-tA2	-	0	0	0	0	0	0.09	0	0	0	0
15	35012951	Yes	0	+	A	G	AG	DOWNSTREAM	TPH1	ENSBTAT00000007030	15	35012848	35013050	Bov-tA2	-	4	0	0	0	0	0.29	0	0	0	0
15	35013027	Yes	3	+	A	G	AG	DOWNSTREAM	TPH1	ENSBTAT00000007030	15	35012848	35013050	Bov-tA2	-	3	0	0	0	0	0.15	0	0	0	0
15	47388796	Yes	0	-	A	G	AG	INTRON	CCKBR	ENSBTAT00000006892	15	47388709	47388889	Bov-tA1	-	17	0.44	0	0	0	0	0	0	0	0
15	47388818	Yes	0	-	A	G	AG	INTRON	CCKBR	ENSBTAT00000006892	15	47388709	47388889	Bov-tA1	-	25	0.67	0	0	0	0	0	0	0	0
15	47388840	Yes	0	-	A	G	AG	INTRON	CCKBR	ENSBTAT00000006892	15	47388709	47388889	Bov-tA1	-	11	0.47	0	0	0	0	0	0	0	0
15	47388884	Yes	4	-	A	G	AG	INTRON	CCKBR	ENSBTAT00000006892	15	47388709	47388889	Bov-tA1	-	0	0.44	0	0	0	0	0	0	0	0
15	47459965	No	No	+	A	G	AG	UPSTREAM	C11orf42	ENSBTAT00000039810	15	47459931	47460101	MER5B	-	0	0.15	0	0	0	0	0	0	0	0
15	53028338	No	No	-	A	G	AG	INTRON	ARAP1	ENSBTAT00000039909	-	-	-	-	-	0	0	0.25	0	0.52	0	0.19	0	0.4	0
15	53092584	Yes	0	-	A	G	AG	DOWNSTREAM	ENSBTAG00000044515	ENSBTAT00000061948	15	53092547	53092670	SINE2-2_BT	-	0	0	0.17	0	0.42	0.25	0	0	0	0
15	53092625	Yes	0	-	A	G	AG	DOWNSTREAM	ENSBTAG00000044515	ENSBTAT00000061948	15	53092547	53092670	SINE2-2_BT	-	0	0	0.69	0	0.54	0.64	0	0	0	0
15	53092637	Yes	3	-	A	G	AG	DOWNSTREAM	ENSBTAG00000044515	ENSBTAT00000061948	15	53092547	53092670	SINE2-2_BT	-	0	0	0.19	0	0	0	0	0	0	0
15	53676851	Yes	0	-	A	G	AG	INTERGENIC	-	-	-	-	-	-	-	0	0.11	0.16	0	0	0	0	0	0	0
15	53676994	Yes	2	-	A	G	AG	INTERGENIC	-	-	-	-	-	-	Reported	0	0.67	0.37	0	0.35	0.3	0.37	0	0	0
15	54194154	Yes	0	-	A	G	AG	DOWNSTREAM	DNAJB13	ENSBTAT00000004797	-	-	-	-	-	0	0	0	0	0	0	0.11	0	0	0
15	54194156	Yes	0	-	A	G	AG	DOWNSTREAM	DNAJB13	ENSBTAT00000004797	-	-	-	-	-	0	0	0	0	0	0	0.37	0	0.24	0
15	54194177	Yes	3	-	A	G	AG	DOWNSTREAM	DNAJB13	ENSBTAT00000004797	-	-	-	-	-	0	0	0	0	0	0	0.11	0	0	0
15	54194782	Yes	0	-	A	G	AG	DOWNSTREAM	DNAJB13	ENSBTAT00000004797	-	-	-	-	-	1	0	0	0	0	0	0.46	0	0.24	0
15	54194799	Yes	2	-	A	G	AG	DOWNSTREAM	DNAJB13	ENSBTAT00000004797	-	-	-	-	-	0	0	0	0	0	0	0.12	0	0	0
15	55254774	No	No	-	A	G	AG	DOWNSTREAM	ARRB1	ENSBTAT00000027296	15	55254765	55254862	L3	Reported	1	0.82	0.4	0	0.33	0.27	0.34	0	0.32	0.42
15	56968763	Yes	0	+	A	G	AG	INTRON	TSKU	ENSBTAT00000002011	15	56968663	56968869	MIRc	-	0	0	0	0	0.12	0.2	0	0	0	0
15	56968810	Yes	2	+	A	G	AG	INTRON	TSKU	ENSBTAT00000002011	15	56968663	56968869	MIRc	-	0	0	0	0	0.27	0.14	0	0	0	0
15	64329164	Yes	0	+	A	G	AG	DOWNSTREAM	PRRG4	ENSBTAT00000027625	15	64329164	64329344	Bov-tA2	-	0	0	0	0	0	0.3	0	0	0	0
15	64329168	Yes	0	+	A	G	AG	DOWNSTREAM	PRRG4	ENSBTAT00000027625	15	64329164	64329344	Bov-tA2	Reported	1	0	0.12	0	0.23	0.25	0.21	0	0	0
15	64329239	Yes	0	+	A	G	AG	DOWNSTREAM	PRRG4	ENSBTAT00000027625	15	64329164	64329344	Bov-tA2	-	367	0	0.25	0	0.24	0.26	0.17	0	0	0
15	64329240	Yes	0	+	A	G	AG	DOWNSTREAM	PRRG4	ENSBTAT00000027625	15	64329164	64329344	Bov-tA2	-	357	0	0	0	0.16	0	0	0	0	0
15	64329243	Yes	5	+	A	G	AG	DOWNSTREAM	PRRG4	ENSBTAT00000027625	15	64329164	64329344	Bov-tA2	Reported	10	0	0	0	0.11	0	0	0	0	0
15	65802253	Yes	0	+	A	G	AG	INTRON	CAT	ENSBTAT00000027941	15	65802243	65802358	BOV-A2	-	0	0	0	0	0	0.16	0	0	0	0
15	65802270	Yes	0	+	A	G	AG	INTRON	CAT	ENSBTAT00000027941	15	65802243	65802358	BOV-A2	-	9	0	0	0	0	0.72	0	0	0	0
15	65802293	Yes	0	+	A	G	AG	INTRON	CAT	ENSBTAT00000027941	15	65802243	65802358	BOV-A2	-	15	0	0	0	0	0.47	0	0	0	0
15	65802296	Yes	4	+	A	G	AG	INTRON	CAT	ENSBTAT00000027941	15	65802243	65802358	BOV-A2	-	4	0	0	0	0	0.24	0	0	0	0
15	67102583	Yes	0	+	A	G	AG	DOWNSTREAM	TRIM44	ENSBTAT00000052439	15	67102486	67102693	Bov-tA1	-	2	0	0	0	0	0	0.23	0	0	0
15	67102606	Yes	0	+	A	G	AG	DOWNSTREAM	TRIM44	ENSBTAT00000052439	15	67102486	67102693	Bov-tA1	Reported	54	0.52	0.24	0	0.49	0.18	0.49	0	0.5	0
15	67102621	Yes	0	+	A	G	AG	DOWNSTREAM	TRIM44	ENSBTAT00000052439	15	67102486	67102693	Bov-tA1	Reported	1	0.09	0	0	0	0	0	0	0	0
15	67102635	Yes	0	+	A	G	AG	DOWNSTREAM	TRIM44	ENSBTAT00000052439	15	67102486	67102693	Bov-tA1	-	441	0.09	0.16	0	0	0	0.11	0	0	0
15	67102671	Yes	5	+	A	G	AG	DOWNSTREAM	TRIM44	ENSBTAT00000052439	15	67102486	67102693	Bov-tA1	-	0	0	0	0	0.21	0	0	0	0	0
15	67565776	Yes	0	-	A	G	AG	INTRON	COMMD9	ENSBTAT00000025346	15	67565667	67565887	Bov-tA2	-	1	0	0	0	0.16	0	0	0	0	0
15	67565811	Yes	2	-	A	G	AG	INTRON	COMMD9	ENSBTAT00000025346	15	67565667	67565887	Bov-tA2	-	1	0	0	0	0.22	0	0	0	0	0
15	75271834	Yes	0	+	A	G	AG	INTERGENIC	-	-	15	75271827	75271956	BOV-A2	-	7	0.36	0	0	0	0	0	0	0.3	0
15	75271857	Yes	0	+	A	G	AG	INTERGENIC	-	-	15	75271827	75271956	BOV-A2	-	387	0.58	0	0	0	0	0	0	0	0
15	75271918	Yes	3	+	A	G	AG	INTERGENIC	-	-	15	75271827	75271956	BOV-A2	-	32	0.31	0	0	0	0	0	0	0	0
15	77543840	Yes	0	+	A	G	AG	DOWNSTREAM	CKAP5	ENSBTAT00000005832	15	77543790	77544002	Bov-tA2	-	0	0	0	0	0	0.17	0	0	0	0
15	77543911	Yes	0	+	A	G	AG	DOWNSTREAM	CKAP5	ENSBTAT00000005832	15	77543790	77544002	Bov-tA2	-	3	0	0	0	0	0.16	0	0	0	0
15	77543937	Yes	3	+	A	G	AG	DOWNSTREAM	CKAP5	ENSBTAT00000005832	15	77543790	77544002	Bov-tA2	-	1	0	0	0	0	0.27	0	0	0	0
15	82161909	Yes	0	+	A	G	AG	INTRON	SERPING1	ENSBTAT00000021638	15	82161879	82162015	BOV-A2	-	7	0	0.79	0	0.64	0.76	0	0	0	0
15	82161949	Yes	0	+	A	G	AG	INTRON	SERPING1	ENSBTAT00000021638	15	82161879	82162015	BOV-A2	-	32	0	0.25	0	0	0	0	0	0	0
15	82161970	Yes	0	+	A	G	AG	INTRON	SERPING1	ENSBTAT00000021638	15	82161879	82162015	BOV-A2	-	258	0	0	0	0	0.11	0	0	0	0
15	82161971	Yes	0	+	A	G	AG	INTRON	SERPING1	ENSBTAT00000021638	15	82161879	82162015	BOV-A2	-	5	0	0.25	0	0	0.26	0	0	0	0
15	82161994	Yes	0	+	A	G	AG	INTRON	SERPING1	ENSBTAT00000021638	15	82161879	82162015	BOV-A2	-	70	0	0	0	0	0.14	0	0	0	0
15	82162059	Yes	6	+	A	G	AG	INTRON	SERPING1	ENSBTAT00000021638	15	82161895	82162082	Bov-tA3	-	0	0	0.15	0	0	0.14	0	0	0	0
15	83353643	Yes	0	-	A	G	AG	INTERGENIC	-	-	15	83353590	83353861	BOV-A2	-	224	0	0	0	0.16	0.31	0	0	0	0
15	83353656	Yes	2	-	A	G	AG	INTERGENIC	-	-	15	83353590	83353861	BOV-A2	-	13	0	0	0	0	0.27	0	0	0	0
15	83478195	No	No	-	A	G	AG	INTRON	ENSBTAG00000012540	ENSBTAT00000038874	15	83478112	83478384	CHR-2B	-	0	0	0	0	0.13	0.2	0	0	0	0
15	83478531	No	No	-	A	G	AG	INTRON	ENSBTAG00000012540	ENSBTAT00000038874	15	83478460	83478659	Bov-tA1	-	0	0	0	0	0.14	0.31	0	0	0	0
16	2126672	Yes	0	+	A	G	AG	INTERGENIC	-	-	16	2126663	2126791	Bov-tA2	-	11	0.31	0.33	0	0.17	0.18	0	0	0.22	0
16	2126707	Yes	0	+	A	G	AG	INTERGENIC	-	-	16	2126663	2126791	Bov-tA2	-	18	0.2	0	0	0	0	0	0	0	0
16	2126716	Yes	0	+	A	G	AG	INTERGENIC	-	-	16	2126663	2126791	Bov-tA2	-	483	0.26	0	0	0	0	0	0	0	0
16	2126746	Yes	4	+	A	G	AG	INTERGENIC	-	-	16	2126663	2126791	Bov-tA2	-	14	0.22	0	0	0	0	0.4	0	0	0
16	2678746	Yes	0	+	A	G	AG	INTRON	CNTN2	ENSBTAT00000019501	16	2678694	2678853	MIRb	-	0	0.56	0	0	0	0	0	0	0	0
16	2678781	Yes	2	+	A	G	AG	INTRON	CNTN2	ENSBTAT00000019501	16	2678694	2678853	MIRb	-	0	0.47	0	0	0	0	0	0	0	0
16	2895582	No	No	-	A	G	AG	INTRON	ENSBTAG00000018774	ENSBTAT00000049041	-	-	-	-	-	0	0	0	0	0.12	0	0.31	0	0	0
16	4747004	Yes	0	+	A	G	AG	INTRON	PFKFB2	ENSBTAT00000002753	16	4746989	4747196	Bov-tA2	-	5	0	0.55	0.73	0.49	0.45	0	0	0	0
16	4747008	Yes	0	+	A	G	AG	INTRON	PFKFB2	ENSBTAT00000002753	16	4746989	4747196	Bov-tA2	-	87	0	0.73	0.75	0.61	0.67	0	0	0	0
16	4747014	Yes	0	+	A	G	AG	INTRON	PFKFB2	ENSBTAT00000002753	16	4746989	4747196	Bov-tA2	-	156	0.42	0.55	0.33	0.33	0.37	0	0	0	0
16	4747079	Yes	0	+	A	G	AG	INTRON	PFKFB2	ENSBTAT00000002753	16	4746989	4747196	Bov-tA2	-	15	0.15	0	0	0.11	0	0	0	0	0
16	4747084	Yes	5	+	A	G	AG	INTRON	PFKFB2	ENSBTAT00000002753	16	4746989	4747196	Bov-tA2	-	9	0	0	0	0.13	0	0	0	0	0
16	4747130	Yes	0	+	A	G	AG	INTRON	PFKFB2	ENSBTAT00000002753	16	4746989	4747196	Bov-tA2	-	6	0.37	0.29	0.39	0.16	0.32	0	0	0	0.14
16	4747138	Yes	0	+	A	G	AG	INTRON	PFKFB2	ENSBTAT00000002753	16	4746989	4747196	Bov-tA2	-	1	0	0	0.15	0.14	0	0	0	0	0
16	4747139	Yes	0	+	A	G	AG	INTRON	PFKFB2	ENSBTAT00000002753	16	4746989	4747196	Bov-tA2	-	7	0.57	0.67	0.68	0.38	0.47	0.5	0	0	0
16	4747143	Yes	0	+	A	G	AG	INTRON	PFKFB2	ENSBTAT00000002753	16	4746989	4747196	Bov-tA2	-	49	0	0	0	0	0	0.2	0	0	0
16	4747172	Yes	5	+	A	G	AG	INTRON	PFKFB2	ENSBTAT00000002753	16	4746989	4747196	Bov-tA2	-	1	0	0.35	0.1	0.28	0	0.36	0	0	0
16	4747336	Yes	0	+	A	G	AG	INTRON	PFKFB2	ENSBTAT00000002753	16	4747311	4747499	Bov-tA2	-	27	0	0.2	0	0.36	0.24	0	0	0	0
16	4747351	Yes	0	+	A	G	AG	INTRON	PFKFB2	ENSBTAT00000002753	16	4747311	4747499	Bov-tA2	-	3	0	0	0	0.11	0	0	0	0	0
16	4747371	Yes	0	+	A	G	AG	INTRON	PFKFB2	ENSBTAT00000002753	16	4747311	4747499	Bov-tA2	-	235	0	0.9	0	0.79	0	0	0	0	0.85
16	4747421	Yes	0	+	A	G	AG	INTRON	PFKFB2	ENSBTAT00000002753	16	4747311	4747499	Bov-tA2	-	15	0	0.28	0	0.18	0.17	0	0	0	0
16	4747424	Yes	0	+	A	G	AG	INTRON	PFKFB2	ENSBTAT00000002753	16	4747311	4747499	Bov-tA2	-	26	0	0.87	0.89	0.74	0	0.79	0	0	0.57
16	4747476	Yes	6	+	A	G	AG	INTRON	PFKFB2	ENSBTAT00000002753	16	4747311	4747499	Bov-tA2	-	0	0	0	0	0.1	0	0	0	0	0
16	4999194	Yes	0	+	A	G	AG	INTRON	ENSBTAG00000047621	ENSBTAT00000064703	16	4999121	4999319	Bov-tA2	-	41	0	0	0	0	0.42	0	0	0.21	0
16	4999223	Yes	0	+	A	G	AG	INTRON	ENSBTAG00000047621	ENSBTAT00000064703	16	4999121	4999319	Bov-tA2	-	2	0	0	0	0	0	0	0	0.27	0
16	4999235	Yes	3	+	A	G	AG	INTRON	ENSBTAG00000047621	ENSBTAT00000064703	16	4999121	4999319	Bov-tA2	-	26	0	0	0	0	0.12	0	0	0	0
16	5001897	Yes	0	+	A	G	AG	INTRON	ENSBTAG00000047621	ENSBTAT00000064703	16	5001859	5002062	Bov-tA1	-	111	0	0	0	0	0.31	0	0	0.37	0
16	5001933	Yes	0	+	A	G	AG	INTRON	ENSBTAG00000047621	ENSBTAT00000064703	16	5001859	5002062	Bov-tA1	-	12	0	0	0	0	0.23	0	0	0.24	0
16	5001943	Yes	0	+	A	G	AG	INTRON	ENSBTAG00000047621	ENSBTAT00000064703	16	5001859	5002062	Bov-tA1	-	13	0	0	0	0	0.31	0	0	0.43	0
16	5001951	Yes	0	+	A	G	AG	INTRON	ENSBTAG00000047621	ENSBTAT00000064703	16	5001859	5002062	Bov-tA1	-	349	0	0	0	0	0.35	0	0	0.39	0
16	5001971	Yes	5	+	A	G	AG	INTRON	ENSBTAG00000047621	ENSBTAT00000064703	16	5001859	5002062	Bov-tA1	-	3	0	0	0	0	0.25	0	0	0.35	0
16	6168809	No	No	-	A	G	AG	INTERGENIC	-	-	16	6168602	6168819	Bov-tA1	-	0	0	0	0	0	0.12	0	0	0	0
16	24122901	No	No	-	A	G	AG	DOWNSTREAM	SLC30A10	ENSBTAT00000005787	16	24122868	24122927	Bov-tA3	Reported	0	0	0	0	0	0.18	0	0	0	0
16	30389859	No	No	-	A	G	AG	INTERGENIC	-	-	-	-	-	-	-	0	0	0	0	0	0.17	0.28	0	0	0
16	39682276	Yes	0	+	A	G	AG	INTRON	FMO1	ENSBTAT00000028540	16	39682254	39682475	Bov-tA1	-	20	0	0	0	0	0.29	0	0	0	0
16	39682339	Yes	0	+	A	G	AG	INTRON	FMO1	ENSBTAT00000028540	16	39682254	39682475	Bov-tA1	-	0	0	0	0	0	0.26	0	0	0	0
16	39682381	Yes	0	+	A	G	AG	INTRON	FMO1	ENSBTAT00000028540	16	39682254	39682475	Bov-tA1	-	8	0	0	0	0	0.22	0	0	0	0
16	39682397	Yes	4	+	A	G	AG	INTRON	FMO1	ENSBTAT00000028540	16	39682254	39682475	Bov-tA1	-	11	0	0	0	0	0.68	0	0	0	0
16	39760006	Yes	0	+	A	G	AG	DOWNSTREAM	FMO4	ENSBTAT00000022185	16	39759997	39760126	BOV-A2	Reported	0	0	0.34	0	0.3	0.46	0.45	0	0.64	0
16	39760062	Yes	0	+	A	G	AG	DOWNSTREAM	FMO4	ENSBTAT00000022185	16	39759997	39760126	BOV-A2	-	10	0	0.52	0	0.3	0.52	0.55	0	0.58	0
16	39760070	Yes	0	+	A	G	AG	DOWNSTREAM	FMO4	ENSBTAT00000022185	16	39759997	39760126	BOV-A2	-	5	0	0	0	0	0.13	0	0	0	0
16	39760080	Yes	0	+	A	G	AG	DOWNSTREAM	FMO4	ENSBTAT00000022185	16	39759997	39760126	BOV-A2	Reported	156	0	0.67	0	0.43	0.58	0.56	0	0.61	0
16	39760106	Yes	5	+	A	G	AG	DOWNSTREAM	FMO4	ENSBTAT00000022185	16	39759997	39760126	BOV-A2	Reported	5	0	0	0	0.11	0.13	0	0	0	0
16	39761183	Yes	0	+	A	G	AG	DOWNSTREAM	FMO4	ENSBTAT00000022185	16	39761068	39761275	Bov-tA2	Reported	41	0	0.31	0	0.2	0.23	0.22	0	0.22	0
16	39761209	Yes	0	+	A	G	AG	DOWNSTREAM	FMO4	ENSBTAT00000022185	16	39761068	39761275	Bov-tA2	Reported	31	0	0.65	0	0.5	0.61	0.69	0	0.57	0
16	39761215	Yes	0	+	A	G	AG	DOWNSTREAM	FMO4	ENSBTAT00000022185	16	39761068	39761275	Bov-tA2	-	417	0	0	0	0	0	0.27	0	0.14	0
16	39761227	Yes	0	+	A	G	AG	DOWNSTREAM	FMO4	ENSBTAT00000022185	16	39761068	39761275	Bov-tA2	Reported	29	0	0.24	0	0.15	0.27	0.28	0	0.17	0
16	39761247	Yes	5	+	A	G	AG	DOWNSTREAM	FMO4	ENSBTAT00000022185	16	39761068	39761275	Bov-tA2	Reported	0	0	0.2	0	0.19	0.34	0.25	0	0.34	0
16	44456890	Yes	0	-	A	G	AG	DOWNSTREAM	NMNAT1	ENSBTAT00000056287	16	44456857	44456969	SINE2-1_BT	Reported	0	0	0.25	0	0.19	0.35	0.32	0	0.21	0
16	44456944	Yes	0	-	A	G	AG	DOWNSTREAM	NMNAT1	ENSBTAT00000056287	16	44456857	44456969	SINE2-1_BT	Reported	2	0.6	0	0	0	0	0	0	0	0
16	44456951	Yes	3	-	A	G	AG	DOWNSTREAM	NMNAT1	ENSBTAT00000056287	16	44456857	44456969	SINE2-1_BT	-	0	0	0.17	0	0	0	0	0	0	0
16	44457137	Yes	0	-	A	G	AG	DOWNSTREAM	NMNAT1	ENSBTAT00000056287	16	44457113	44457226	SINE2-2_BT	-	1	0	0	0	0	0.21	0.11	0	0	0
16	44457147	Yes	0	-	A	G	AG	DOWNSTREAM	NMNAT1	ENSBTAT00000056287	16	44457113	44457226	SINE2-2_BT	-	0	0	0.36	0	0.15	0.4	0.33	0	0.33	0
16	44457185	Yes	3	-	A	G	AG	DOWNSTREAM	NMNAT1	ENSBTAT00000056287	16	44457113	44457226	SINE2-2_BT	-	0	0	0.11	0	0	0.33	0	0	0	0
16	55409204	Yes	0	-	A	G	AG	UTR_3_PRIME	PDPN	ENSBTAT00000002341	16	55409181	55409222	Mariner1_BT	-	0	0	0	0	0	0	0.09	0	0	0
16	55409215	Yes	2	-	A	G	AG	UTR_3_PRIME	PDPN	ENSBTAT00000002341	16	55409181	55409222	Mariner1_BT	Reported	2	0	0	0	0.15	0	0.17	0	0	0
16	59477883	No	No	-	A	G	AG	INTERGENIC	-	-	16	59477818	59477887	Bov-tA2	-	4	0.24	0	0	0	0	0	0	0	0
16	70759547	No	No	-	A	G	AG	DOWNSTREAM	SMYD2	ENSBTAT00000017516	16	70759467	70759564	BOV-A2	-	163	0.41	0.4	0	0	0	0.46	0	0	0
16	73483482	Yes	0	+	A	G	AG	INTERGENIC	-	-	16	73483456	73483646	Bov-tA2	-	44	0	0	0	0	0.08	0	0	0	0
16	73483515	Yes	0	+	A	G	AG	INTERGENIC	-	-	16	73483456	73483646	Bov-tA2	-	434	0	0	0	0	0.29	0	0	0	0
16	73483551	Yes	0	+	A	G	AG	INTERGENIC	-	-	16	73483456	73483646	Bov-tA2	-	1	0	0	0	0	0.19	0	0	0	0
16	73483569	Yes	4	+	A	G	AG	INTERGENIC	-	-	16	73483456	73483646	Bov-tA2	-	0	0	0	0	0	0.24	0	0	0	0
16	73616147	No	No	+	A	G	AG	INTERGENIC	-	-	16	73616139	73616177	Bov-tA3	Reported	1	0	0.27	0	0	0.36	0.23	0	0.35	0
16	77913300	No	No	+	A	G	AG	DOWNSTREAM	ENSBTAG00000038171	ENSBTAT00000000078	16	77913169	77913318	BovB	-	9	0	0	0	0	0.21	0	0	0	0
16	80984075	No	No	-	A	G	AG	INTERGENIC	-	-	16	80984047	80984171	BovB	-	7	0	0	0	0	0	0.28	0	0	0
17	18705078	Yes	0	+	A	G	AG	UPSTREAM	MGARP	ENSBTAT00000048362	17	18705032	18705203	Bov-tA2	-	0	0.13	0	0.13	0	0.2	0	0	0	0
17	18705108	Yes	0	+	A	G	AG	UPSTREAM	MGARP	ENSBTAT00000048362	17	18705032	18705203	Bov-tA2	-	191	0.12	0	0	0	0	0	0	0	0
17	18705175	Yes	3	+	A	G	AG	UPSTREAM	MGARP	ENSBTAT00000048362	17	18705032	18705203	Bov-tA2	Reported	0	0.45	0	0.3	0.24	0.29	0	0	0	0
17	18709254	Yes	0	+	A	G	AG	UPSTREAM	MGARP	ENSBTAT00000048362	17	18709249	18709380	BOV-A2	-	0	0.13	0	0	0	0.14	0	0	0	0
17	18709290	Yes	2	+	A	G	AG	UPSTREAM	MGARP	ENSBTAT00000048362	17	18709249	18709380	BOV-A2	-	0	0.18	0	0	0	0	0	0	0	0
17	46026860	Yes	0	-	A	G	AG	DOWNSTREAM	ENSBTAG00000022084	ENSBTAT00000029705	17	46026819	46027006	Bov-tA2	Reported	419	0.24	0.47	0.15	0.47	0.52	0.44	0	0.47	0.25
17	46026869	Yes	0	-	A	G	AG	DOWNSTREAM	ENSBTAG00000022084	ENSBTAT00000029705	17	46026819	46027006	Bov-tA2	Reported	7	0	0	0	0	0	0.15	0	0	0
17	46026897	Yes	0	-	A	G	AG	DOWNSTREAM	ENSBTAG00000022084	ENSBTAT00000029705	17	46026819	46027006	Bov-tA2	-	21	0	0.1	0	0.11	0.14	0.15	0	0	0
17	46026934	Yes	0	-	A	G	AG	DOWNSTREAM	ENSBTAG00000022084	ENSBTAT00000029705	17	46026819	46027006	Bov-tA2	Reported	5	0.3	0.47	0	0.15	0.32	0.33	0	0.5	0
17	46026943	Yes	5	-	A	G	AG	DOWNSTREAM	ENSBTAG00000022084	ENSBTAT00000029705	17	46026819	46027006	Bov-tA2	Reported	11	0.13	0.19	0.17	0.26	0	0.36	0	0.21	0.3
17	46027302	Yes	0	-	A	G	AG	DOWNSTREAM	ENSBTAG00000022084	ENSBTAT00000029705	17	46027238	46027447	Bov-tA1	-	10	0.1	0	0	0	0	0	0	0	0
17	46027359	Yes	0	-	A	G	AG	DOWNSTREAM	ENSBTAG00000022084	ENSBTAT00000029705	17	46027238	46027447	Bov-tA1	-	4	0	0	0	0	0	0.15	0	0	0
17	46027371	Yes	0	-	A	G	AG	DOWNSTREAM	ENSBTAG00000022084	ENSBTAT00000029705	17	46027238	46027447	Bov-tA1	Reported	1	0	0.17	0	0.17	0	0.28	0	0.17	0
17	46027390	Yes	0	-	A	G	AG	DOWNSTREAM	ENSBTAG00000022084	ENSBTAT00000029705	17	46027238	46027447	Bov-tA1	Reported	7	0.22	0	0	0	0	0	0	0	0
17	46027398	Yes	5	-	A	G	AG	DOWNSTREAM	ENSBTAG00000022084	ENSBTAT00000029705	17	46027238	46027447	Bov-tA1	-	2	0	0.28	0	0.21	0.23	0.27	0	0.24	0.15
17	55712558	No	No	+	A	G	AG	INTRON	HPD	ENSBTAT00000005469	17	55712400	55712585	SINE2-3_BT	Reported	0	0	0	0	0.38	0.33	0	0	0	0
17	55718386	No	No	+	A	G	AG	INTRON	HPD	ENSBTAT00000005469	17	55718320	55718590	BOV-A2	-	151	0	0	0.18	0	0	0	0	0	0
17	60531716	No	No	+	A	G	AG	INTERGENIC	-	-	17	60531554	60531915	L1MB8	-	0	0.13	0	0	0	0	0	0	0	0
17	60532224	Yes	0	+	A	G	AG	INTERGENIC	-	-	17	60531960	60532923	L1MB7	-	0	0.32	0	0	0	0	0	0	0	0
17	60532242	Yes	0	+	A	G	AG	INTERGENIC	-	-	17	60531960	60532923	L1MB7	-	0	0.33	0	0	0	0	0	0	0	0
17	60532270	Yes	3	+	A	G	AG	INTERGENIC	-	-	17	60531960	60532923	L1MB7	-	0	0.24	0	0	0	0	0	0	0	0
17	60534263	Yes	0	+	A	G	AG	INTERGENIC	-	-	17	60534129	60534600	L1MB7	-	0	0.09	0	0	0	0	0	0	0	0
17	60534286	Yes	0	+	A	G	AG	INTERGENIC	-	-	17	60534129	60534600	L1MB7	Reported	5	0.33	0	0	0	0	0	0	0	0
17	60534370	Yes	0	+	A	G	AG	INTERGENIC	-	-	17	60534129	60534600	L1MB7	Reported	6	0.68	0.31	0	0.26	0	0.37	0	0.35	0.37
17	60534374	Yes	0	+	A	G	AG	INTERGENIC	-	-	17	60534129	60534600	L1MB7	-	6	0.17	0	0	0	0	0.15	0	0	0
17	60534388	Yes	0	+	A	G	AG	INTERGENIC	-	-	17	60534129	60534600	L1MB7	-	0	0.15	0	0	0	0	0	0	0	0
17	60534389	Yes	0	+	A	G	AG	INTERGENIC	-	-	17	60534129	60534600	L1MB7	Reported	1	0.17	0	0	0	0	0	0	0	0.16
17	60534469	Yes	0	+	A	G	AG	INTERGENIC	-	-	17	60534129	60534600	L1MB7	-	1	0.19	0	0	0	0	0	0	0	0
17	60534500	Yes	8	+	A	G	AG	INTERGENIC	-	-	17	60534129	60534600	L1MB7	-	4	0.53	0	0	0	0	0	0	0	0
17	63280201	Yes	0	-	A	G	AG	INTRON	SDSL	ENSBTAT00000011776	17	63280118	63280310	MIR	-	0	0	0	0	0.15	0	0	0	0	0
17	63280211	Yes	0	-	A	G	AG	INTRON	SDSL	ENSBTAT00000011776	17	63280118	63280310	MIR	-	0	0	0	0	0.16	0	0	0	0	0
17	63280212	Yes	3	-	A	G	AG	INTRON	SDSL	ENSBTAT00000011776	17	63280118	63280310	MIR	-	0	0	0	0	0.14	0	0	0	0	0
17	63569726	Yes	0	-	A	G	AG	INTRON	SLC8B1	ENSBTAT00000029532	17	63569685	63569805	Bov-tA2	-	3	0	0	0	0.1	0	0.23	0	0	0
17	63569777	Yes	2	-	A	G	AG	INTRON	SLC8B1	ENSBTAT00000029532	17	63569685	63569805	Bov-tA2	-	14	0	0.57	0	0.55	0.56	0.7	0	0.61	0
17	64505889	Yes	0	-	A	G	AG	INTERGENIC	-	-	17	64505862	64506076	Bov-tA3	-	1	0	0	0	0.28	0.11	0.15	0	0	0
17	64505923	Yes	0	-	A	G	AG	INTERGENIC	-	-	17	64505862	64506076	Bov-tA3	Reported	7	0	0.15	0	0	0.18	0	0	0.2	0
17	64505924	Yes	0	-	A	G	AG	INTERGENIC	-	-	17	64505862	64506076	Bov-tA3	Reported	8	0.33	0	0	0	0	0.15	0	0.3	0.21
17	64505979	Yes	0	-	A	G	AG	INTERGENIC	-	-	17	64505862	64506076	Bov-tA3	Reported	6	0.18	0.12	0	0.1	0	0.17	0	0.16	0
17	64505984	Yes	0	-	A	G	AG	INTERGENIC	-	-	17	64505862	64506076	Bov-tA3	Reported	7	0.18	0	0	0.12	0.19	0.26	0	0.13	0.17
17	64506062	Yes	6	-	A	G	AG	INTERGENIC	-	-	17	64505862	64506076	Bov-tA3	Reported	7	0.8	0	0.45	0	0	0.7	0	0	0
17	64506460	Yes	0	-	A	G	AG	INTERGENIC	-	-	17	64506389	64506573	Bov-tA2	-	2	0.14	0	0	0	0	0.14	0	0.2	0.27
17	64506463	Yes	0	-	A	G	AG	INTERGENIC	-	-	17	64506389	64506573	Bov-tA2	-	9	0.27	0	0	0	0	0.16	0	0	0
17	64506495	Yes	0	-	A	G	AG	INTERGENIC	-	-	17	64506389	64506573	Bov-tA2	-	11	0.22	0	0	0	0	0.16	0	0	0
17	64506497	Yes	0	-	A	G	AG	INTERGENIC	-	-	17	64506389	64506573	Bov-tA2	-	15	0	0.13	0	0	0	0	0	0	0
17	64506519	Yes	0	-	A	G	AG	INTERGENIC	-	-	17	64506389	64506573	Bov-tA2	-	318	0	0	0	0	0	0	0.36	0	0
17	64506546	Yes	6	-	A	G	AG	INTERGENIC	-	-	17	64506389	64506573	Bov-tA2	Reported	1	0.21	0.14	0	0	0	0.2	0	0	0
17	70267138	No	No	-	A	G	AG	DOWNSTREAM	CHEK2	ENSBTAT00000006518	17	70267099	70267168	MLT1D	Reported	1	0.27	0.27	0	0.16	0	0	0	0	0
17	71724200	No	No	+	A	G	AG	INTRON	TCN2	ENSBTAT00000029446	17	71724117	71724326	Bov-tA2	-	9	0	0.38	0	0.3	0.42	0.58	0	0.73	0.23
18	2801454	Yes	0	-	A	G	AG	DOWNSTREAM	ENSBTAG00000030600	ENSBTAT00000043232	18	2801333	2801517	Bov-tA2	-	6	0.19	0	0	0	0	0.15	0	0	0
18	2801487	Yes	2	-	A	G	AG	DOWNSTREAM	ENSBTAG00000030600	ENSBTAT00000043232	18	2801333	2801517	Bov-tA2	Reported	3	0.33	0.21	0.25	0.3	0.19	0.16	0	0.25	0
18	13342088	No	No	-	A	G	AG	UTR_3_PRIME	SLC7A5	ENSBTAT00000008848	-	-	-	-	-	0	0.13	0	0	0	0	0	0	0	0.13
18	14587689	No	No	+	A	G	AG	DOWNSTREAM	DPEP1	ENSBTAT00000016201	18	14587638	14587911	BOV-A2	-	10	0	0	0	0.31	0	0	0	0	0
18	23928351	Yes	0	+	A	G	AG	DOWNSTREAM	LPCAT2	ENSBTAT00000025661	18	23928328	23928520	Bov-tA2	-	2	0	0.36	0	0.18	0.5	0.45	0	0.52	0
18	23928375	Yes	0	+	A	G	AG	DOWNSTREAM	LPCAT2	ENSBTAT00000025661	18	23928328	23928520	Bov-tA2	-	1	0.12	0	0	0	0	0.13	0	0	0
18	23928383	Yes	0	+	A	G	AG	DOWNSTREAM	LPCAT2	ENSBTAT00000025661	18	23928328	23928520	Bov-tA2	-	1	0	0	0	0	0	0.2	0	0	0
18	23928401	Yes	0	+	A	G	AG	DOWNSTREAM	LPCAT2	ENSBTAT00000025661	18	23928328	23928520	Bov-tA2	-	11	0	0	0	0	0.35	0	0	0	0
18	23928402	Yes	5	+	A	G	AG	DOWNSTREAM	LPCAT2	ENSBTAT00000025661	18	23928328	23928520	Bov-tA2	-	1	0	0	0	0	0.22	0	0	0.14	0
18	23928785	Yes	0	+	A	G	AG	DOWNSTREAM	LPCAT2	ENSBTAT00000025661	18	23928780	23929048	BOV-A2	-	5	0	0.13	0	0.19	0	0.13	0	0	0
18	23928873	Yes	2	+	A	G	AG	DOWNSTREAM	LPCAT2	ENSBTAT00000025661	18	23928780	23929048	BOV-A2	-	38	0.15	0	0	0	0	0	0	0	0
18	34782889	No	No	+	A	G	AG	INTRON	CES3	ENSBTAT00000056670	18	34782798	34783000	Bov-tA2	-	50	0	0	0	0.16	0.17	0	0	0	0
18	34783881	No	No	+	A	G	AG	INTRON	CES3	ENSBTAT00000056670	18	34783854	34784039	Bov-tA2	-	0	0	0	0	0	0.13	0	0	0	0
18	39165490	Yes	0	+	A	G	AG	UPSTREAM	DHX38	ENSBTAT00000045480	18	39165450	39165633	Bov-tA2	-	9	0	0	0	0	0.39	0	0	0.36	0
18	39165550	Yes	2	+	A	G	AG	UPSTREAM	DHX38	ENSBTAT00000045480	18	39165450	39165633	Bov-tA2	-	32	0	0	0	0	0.32	0	0	0	0
18	48279842	No	No	-	A	G	AG	DOWNSTREAM	PPP1R14A	ENSBTAT00000032005	18	48279817	48279937	SINE2-1_BT	-	0	0.14	0	0	0	0	0	0	0	0
18	49645152	Yes	0	-	A	G	AG	INTERGENIC	-	-	18	49645044	49645193	BOV-A2	-	147	0.4	0	0	0	0	0	0	0	0
18	49645218	Yes	2	-	A	G	AG	INTERGENIC	-	-	18	49645073	49645273	Bov-tA3	-	46	0.5	0	0	0	0	0	0	0	0.27
18	49993900	Yes	0	+	A	G	AG	UPSTREAM	PLD3	ENSBTAT00000044153	18	49993895	49994019	Bov-tA2	-	1	0.79	0.36	0	0.48	0.61	0	0	0	0
18	49993928	Yes	0	+	A	G	AG	UPSTREAM	PLD3	ENSBTAT00000044153	18	49993895	49994019	Bov-tA2	-	0	0.11	0	0	0	0	0	0	0	0
18	49993972	Yes	3	+	A	G	AG	UPSTREAM	PLD3	ENSBTAT00000044153	18	49993895	49994019	Bov-tA2	-	0	0.26	0	0	0.1	0	0.29	0	0	0
18	50144794	Yes	0	+	A	G	AG	INTRON	SPTBN4	ENSBTAT00000007434	18	50144775	50144976	Bov-tA1	-	1	0.39	0	0	0	0	0	0	0	0
18	50144800	Yes	2	+	A	G	AG	INTRON	SPTBN4	ENSBTAT00000007434	18	50144775	50144976	Bov-tA1	-	0	0.19	0	0	0	0	0	0	0	0
18	50413871	No	No	-	A	G	AG	INTERGENIC	-	-	18	50413681	50413905	CHR-2_BT	-	0	0	0	0	0	0.15	0.15	0	0	0
18	50575847	Yes	0	-	A	G	AG	INTRON	CYP2B6	ENSBTAT00000043951	18	50575772	50575976	Bov-tA2	-	10	0	0	0	0	0	0.1	0	0	0
18	50575862	Yes	2	-	A	G	AG	INTRON	CYP2B6	ENSBTAT00000043951	18	50575772	50575976	Bov-tA2	-	40	0	0	0	0	0.24	0.28	0	0	0
18	50576200	Yes	0	-	A	G	AG	INTRON	CYP2B6	ENSBTAT00000043951	18	50576157	50576375	Bov-tA1	-	31	0	0	0	0	0.2	0.13	0	0	0
18	50576241	Yes	2	-	A	G	AG	INTRON	CYP2B6	ENSBTAT00000043951	18	50576157	50576375	Bov-tA1	-	2	0	0	0	0	0.15	0.36	0	0	0
18	50579586	Yes	0	-	A	G	AG	INTRON	CYP2B6	ENSBTAT00000043951	18	50579509	50579676	Bov-tA1	-	11	0	0	0	0	0.25	0.22	0	0	0
18	50579592	Yes	2	-	A	G	AG	INTRON	CYP2B6	ENSBTAT00000043951	18	50579509	50579676	Bov-tA1	-	2	0	0	0	0	0	0.11	0	0	0
18	53050355	Yes	0	+	A	G	AG	UPSTREAM	APOC4	ENSBTAT00000027391	18	53050326	53050394	Bov-tA2	-	4	0	0	0	0	0.1	0	0	0	0
18	53050376	Yes	2	+	A	G	AG	UPSTREAM	APOC4	ENSBTAT00000027391	18	53050326	53050394	Bov-tA2	-	392	0	0	0	0	0.14	0	0	0	0
18	53051160	No	No	+	A	G	AG	UPSTREAM	APOC4	ENSBTAT00000027391	18	53051098	53051228	SINE2-1_BT	-	0	0	0	0	0	0.31	0	0	0	0
18	53051432	Yes	0	+	A	G	AG	UPSTREAM	APOC4	ENSBTAT00000027391	18	53051423	53051492	Bov-tA2	-	265	0	0	0	0	0.42	0	0	0	0
18	53051447	Yes	2	+	A	G	AG	UPSTREAM	APOC4	ENSBTAT00000027391	18	53051423	53051492	Bov-tA2	-	148	0	0	0	0	0.24	0	0	0	0
18	53053481	Yes	0	+	A	G	AG	UPSTREAM	APOC4	ENSBTAT00000027391	18	53053476	53053608	Bov-tA2	-	0	0	0	0	0	0.27	0	0	0	0
18	53053489	Yes	0	+	A	G	AG	UPSTREAM	APOC4	ENSBTAT00000027391	18	53053476	53053608	Bov-tA2	-	0	0	0	0	0	0.36	0	0	0	0
18	53053569	Yes	0	+	A	G	AG	UPSTREAM	APOC4	ENSBTAT00000027391	18	53053476	53053608	Bov-tA2	-	19	0	0	0	0	0.13	0	0	0	0
18	53053574	Yes	4	+	A	G	AG	UPSTREAM	APOC4	ENSBTAT00000027391	18	53053476	53053608	Bov-tA2	-	2	0	0	0	0	0.11	0	0	0	0
18	53274587	Yes	0	+	A	G	AG	INTRON	ENSBTAG00000030882	ENSBTAT00000043689	18	53274585	53274677	Bov-tA2	-	2	0	0	0	0.42	0.47	0	0	0	0
18	53274594	Yes	0	+	A	G	AG	INTRON	ENSBTAG00000030882	ENSBTAT00000043689	18	53274585	53274677	Bov-tA2	-	2	0	0	0	0.2	0.29	0	0	0	0
18	53274595	Yes	0	+	A	G	AG	INTRON	ENSBTAG00000030882	ENSBTAT00000043689	18	53274585	53274677	Bov-tA2	-	2	0	0	0	0.27	0.34	0	0	0	0
18	53274631	Yes	0	+	A	G	AG	INTRON	ENSBTAG00000030882	ENSBTAT00000043689	18	53274585	53274677	Bov-tA2	-	0	0	0	0	0.09	0.08	0	0	0	0
18	53274651	Yes	5	+	A	G	AG	INTRON	ENSBTAG00000030882	ENSBTAT00000043689	18	53274585	53274677	Bov-tA2	Reported	1	0	0	0	0	0.09	0	0	0	0
18	53477622	No	No	+	A	G	AG	INTERGENIC	-	-	18	53477596	53478021	CHR-2B	-	0	0	0	0	0	0	0	0.37	0	0
18	54325533	Yes	0	-	A	G	AG	INTERGENIC	-	-	18	54325415	54325616	Bov-tA1	-	462	0	0	0	0.15	0	0	0	0	0
18	54325599	Yes	2	-	A	G	AG	INTERGENIC	-	-	18	54325415	54325616	Bov-tA1	-	0	0	0	0	0.46	0	0	0	0	0
18	54848404	Yes	0	-	A	G	AG	INTERGENIC	-	-	18	54848289	54848482	Bov-tA2	-	7	0.34	0	0	0	0	0	0	0	0
18	54848405	Yes	0	-	A	G	AG	INTERGENIC	-	-	18	54848289	54848482	Bov-tA2	-	7	0.14	0	0	0	0	0	0	0	0
18	54848449	Yes	0	-	A	G	AG	INTERGENIC	-	-	18	54848289	54848482	Bov-tA2	-	3	0.12	0	0	0	0	0	0	0	0
18	54848469	Yes	0	-	A	G	AG	INTERGENIC	-	-	18	54848289	54848482	Bov-tA2	-	0	0.3	0	0	0	0	0	0	0	0
18	54848483	Yes	5	-	A	G	AG	INTERGENIC	-	-	-	-	-	-	-	0	0.09	0	0	0	0	0	0	0	0
18	54848764	Yes	0	-	A	G	AG	DOWNSTREAM	SLC8A2	ENSBTAT00000014410	18	54848647	54848848	Bov-tA2	-	13	0.2	0	0	0	0	0	0	0	0
18	54848765	Yes	0	-	A	G	AG	DOWNSTREAM	SLC8A2	ENSBTAT00000014410	18	54848647	54848848	Bov-tA2	-	4	0.12	0	0	0	0	0	0	0	0
18	54848805	Yes	0	-	A	G	AG	DOWNSTREAM	SLC8A2	ENSBTAT00000014410	18	54848647	54848848	Bov-tA2	-	443	0.21	0	0	0	0	0	0	0	0
18	54848832	Yes	4	-	A	G	AG	DOWNSTREAM	SLC8A2	ENSBTAT00000014410	18	54848647	54848848	Bov-tA2	-	2	0.28	0	0	0	0	0	0	0	0
18	55222605	No	No	-	A	G	AG	INTERGENIC	-	-	18	55222425	55222621	Bov-tA2	-	1	0	0	0	0	0.33	0	0	0	0
18	56770432	No	No	+	A	G	AG	INTRON	VRK3	ENSBTAT00000007054	18	56770370	56770481	SINE2-1_BT	-	0	0	0	0	0.69	0.53	0	0	0	0
18	56772037	Yes	0	+	A	G	AG	INTRON	VRK3	ENSBTAT00000007054	18	56772002	56772125	SINE2-2_BT	-	4	0	0	0	0.12	0	0	0	0	0
18	56772045	Yes	0	+	A	G	AG	INTRON	VRK3	ENSBTAT00000007054	18	56772002	56772125	SINE2-2_BT	-	1	0	0.5	0	0.32	0.41	0	0	0	0
18	56772082	Yes	3	+	A	G	AG	INTRON	VRK3	ENSBTAT00000007054	18	56772002	56772125	SINE2-2_BT	-	14	0	0.21	0	0.12	0.14	0	0	0	0
18	56972578	Yes	0	-	A	G	AG	INTRON	NAPSA	ENSBTAT00000008917	18	56972474	56972678	CHRL	-	0	0	0	0	0	0	0.24	0	0.3	0
18	56972606	Yes	0	-	A	G	AG	INTRON	NAPSA	ENSBTAT00000008917	18	56972474	56972678	CHRL	-	0	0	0	0	0	0	0	0	0.23	0
18	56972623	Yes	0	-	A	G	AG	INTRON	NAPSA	ENSBTAT00000008917	18	56972474	56972678	CHRL	-	9	0	0	0	0	0	0	0	0.42	0
18	56972659	Yes	4	-	A	G	AG	INTRON	NAPSA	ENSBTAT00000008917	18	56972474	56972678	CHRL	-	34	0	0	0	0	0	0.73	0	0	0
18	58071977	Yes	0	-	A	G	AG	INTERGENIC	-	-	18	58071955	58072036	Bov-tA2	-	0	0	0	0	0	0	0	0	0.12	0
18	58071985	Yes	0	-	A	G	AG	INTERGENIC	-	-	18	58071955	58072036	Bov-tA2	-	6	0.17	0	0	0	0	0	0	0	0
18	58072005	Yes	0	-	A	G	AG	INTERGENIC	-	-	18	58071955	58072036	Bov-tA2	-	17	0.15	0	0	0	0	0	0	0	0
18	58072081	Yes	4	-	A	G	AG	INTERGENIC	-	-	18	58072037	58072154	BOV-A2	-	3	0	0	0	0	0	0	0	0.17	0
18	61212400	Yes	0	-	A	G	AG	INTRON	ENSBTAG00000040392	ENSBTAT00000010394	18	61212325	61212487	Bov-tA1	-	0	0	0	0	0	0	0.23	0	0	0
18	61212405	Yes	0	-	A	G	AG	INTRON	ENSBTAG00000040392	ENSBTAT00000010394	18	61212325	61212487	Bov-tA1	-	0	0	0	0	0	0	0	0	0.14	0
18	61212422	Yes	0	-	A	G	AG	INTRON	ENSBTAG00000040392	ENSBTAT00000010394	18	61212325	61212487	Bov-tA1	-	3	0	0.33	0	0	0	0.53	0	0.58	0
18	61212464	Yes	4	-	A	G	AG	INTRON	ENSBTAG00000040392	ENSBTAT00000010394	18	61212325	61212487	Bov-tA1	-	1	0	0.11	0	0	0	0.19	0	0	0
18	61638787	Yes	0	+	A	G	AG	INTERGENIC	-	-	-	-	-	-	-	0	0	0.18	0	0	0	0	0	0.32	0
18	61638831	Yes	0	+	A	G	AG	INTERGENIC	-	-	18	61638794	61638985	Bov-tA2	-	392	0	0.33	0	0	0	0	0	0.58	0
18	61638877	Yes	3	+	A	G	AG	INTERGENIC	-	-	18	61638794	61638985	Bov-tA2	-	0	0	0.14	0	0	0	0	0	0.22	0
19	14319689	Yes	0	-	A	G	AG	INTRON	HNF1B	ENSBTAT00000006184	19	14319590	14319825	Bov-tA1	-	5	0	0.21	0	0.18	0	0	0	0	0
19	14319731	Yes	2	-	A	G	AG	INTRON	HNF1B	ENSBTAT00000006184	19	14319590	14319825	Bov-tA1	-	10	0	0	0	0.23	0	0	0	0	0
19	14787534	No	No	+	A	G	AG	DOWNSTREAM	CCL16	ENSBTAT00000009464	19	14787357	14787562	Bov-tA2	-	0	0	0	0	0	0.12	0	0	0	0
19	23258895	No	No	-	A	G	AG	DOWNSTREAM	SLC43A2	ENSBTAT00000000064	19	23258830	23258935	SINE2-2_BT	Reported	5	0.58	0	0	0.16	0.52	0.52	0	0	0
19	23375205	Yes	0	-	A	G	AG	DOWNSTREAM	TLCD2	ENSBTAT00000015272	19	23375145	23375269	SINE2-2_BT	-	0	0	0	0	0	0	0.35	0	0	0
19	23375206	Yes	0	-	A	G	AG	DOWNSTREAM	TLCD2	ENSBTAT00000015272	19	23375145	23375269	SINE2-2_BT	-	0	0	0	0	0.73	0	0.55	0	0	0
19	23375221	Yes	0	-	A	G	AG	DOWNSTREAM	TLCD2	ENSBTAT00000015272	19	23375145	23375269	SINE2-2_BT	-	0	0	0	0	0	0	0.26	0	0	0
19	23375241	Yes	4	-	A	G	AG	DOWNSTREAM	TLCD2	ENSBTAT00000015272	19	23375145	23375269	SINE2-2_BT	-	0	0	0	0	0.27	0	0.13	0	0	0
19	24983053	No	No	-	A	G	AG	DOWNSTREAM	EMC6	ENSBTAT00000035139	19	24982935	24983099	MER5A1	-	1	0.1	0	0	0	0	0	0	0	0
19	25170219	Yes	0	-	A	G	AG	INTRON	ATP2A3	ENSBTAT00000019703	19	25170127	25170351	Bov-tA1	-	371	0	0.43	0	0.58	0	0	0	0.4	0
19	25170242	Yes	0	-	A	G	AG	INTRON	ATP2A3	ENSBTAT00000019703	19	25170127	25170351	Bov-tA1	-	0	0	0.36	0	0.42	0	0	0	0.47	0
19	25170271	Yes	0	-	A	G	AG	INTRON	ATP2A3	ENSBTAT00000019703	19	25170127	25170351	Bov-tA1	-	204	0	0.29	0	0.3	0	0.5	0	0.23	0
19	25170324	Yes	4	-	A	G	AG	INTRON	ATP2A3	ENSBTAT00000019703	19	25170127	25170351	Bov-tA1	-	1	0	0.6	0	0.59	0	0.62	0	0.76	0
19	27263739	No	No	+	A	G	AG	DOWNSTREAM	ARRB2	ENSBTAT00000050078	19	27263689	27263779	SINE2-2_BT	-	0	0	0	0	0.2	0	0.23	0	0	0
19	27981150	Yes	0	+	A	G	AG	DOWNSTREAM	ATP1B2	ENSBTAT00000018181	19	27981133	27981324	Bov-tA2	Reported	2	0.29	0	0	0	0	0	0	0	0
19	27981182	Yes	0	+	A	G	AG	DOWNSTREAM	ATP1B2	ENSBTAT00000018181	19	27981133	27981324	Bov-tA2	-	0	0.72	0	0	0	0	0	0	0	0
19	27981184	Yes	3	+	A	G	AG	DOWNSTREAM	ATP1B2	ENSBTAT00000018181	19	27981133	27981324	Bov-tA2	-	0	0.12	0	0	0	0	0	0	0	0
19	34522277	Yes	0	+	A	G	AG	DOWNSTREAM	SLC47A2	ENSBTAT00000054144	19	34522179	34522309	BOV-A2	-	7	0	0	0	0.19	0	0	0	0	0
19	34522310	Yes	2	+	A	G	AG	DOWNSTREAM	SLC47A2	ENSBTAT00000054144	19	34522194	34522383	Bov-tA3	-	2	0	0	0	0.35	0	0	0	0	0
19	35381103	Yes	0	-	A	G	AG	INTERGENIC	-	-	19	35380934	35381128	Bov-tA2	-	1	0	0	0	0	0.15	0	0	0	0
19	35381117	Yes	2	-	A	G	AG	INTERGENIC	-	-	19	35380934	35381128	Bov-tA2	-	55	0	0	0	0	0.25	0	0	0	0
19	43603882	Yes	0	+	A	G	AG	DOWNSTREAM	G6PC	ENSBTAT00000013436	19	43603821	43604027	Bov-tA2	-	218	0	0	0	0.63	0.82	0	0	0	0
19	43603883	Yes	0	+	A	G	AG	DOWNSTREAM	G6PC	ENSBTAT00000013436	19	43603821	43604027	Bov-tA2	-	45	0	0	0	0	0.18	0	0	0	0
19	43603898	Yes	0	+	A	G	AG	DOWNSTREAM	G6PC	ENSBTAT00000013436	19	43603821	43604027	Bov-tA2	-	15	0	0	0	0.18	0.35	0	0	0	0
19	43603922	Yes	0	+	A	G	AG	DOWNSTREAM	G6PC	ENSBTAT00000013436	19	43603821	43604027	Bov-tA2	-	4	0	0	0	0	0.16	0	0	0	0
19	43603923	Yes	0	+	A	G	AG	DOWNSTREAM	G6PC	ENSBTAT00000013436	19	43603821	43604027	Bov-tA2	-	7	0	0	0	0.13	0.09	0	0	0	0
19	43603935	Yes	0	+	A	G	AG	DOWNSTREAM	G6PC	ENSBTAT00000013436	19	43603821	43604027	Bov-tA2	-	48	0	0	0	0.25	0.31	0	0	0	0
19	43603961	Yes	0	+	A	G	AG	DOWNSTREAM	G6PC	ENSBTAT00000013436	19	43603821	43604027	Bov-tA2	-	16	0	0	0	0	0.35	0	0	0	0
19	43603982	Yes	8	+	A	G	AG	DOWNSTREAM	G6PC	ENSBTAT00000013436	19	43603821	43604027	Bov-tA2	-	369	0	0	0	0	0.13	0	0	0	0
19	56980977	Yes	0	-	A	G	AG	INTRON	SLC16A5	ENSBTAT00000001467	19	56980953	56981123	Bov-tA2	-	3	0	0	0	0.41	0	0	0	0	0
19	56981023	Yes	0	-	A	G	AG	INTRON	SLC16A5	ENSBTAT00000001467	19	56980953	56981123	Bov-tA2	-	11	0	0	0	0.51	0.32	0	0	0	0
19	56981065	Yes	3	-	A	G	AG	INTRON	SLC16A5	ENSBTAT00000001467	19	56980953	56981123	Bov-tA2	-	1	0	0	0	0	0.15	0	0	0	0
19	61223055	Yes	0	-	A	G	AG	DOWNSTREAM	KCNJ16	ENSBTAT00000034686	19	61223008	61223210	Bov-tA2	Reported	63	0.13	0	0	0.18	0	0	0	0	0
19	61223077	Yes	2	-	A	G	AG	DOWNSTREAM	KCNJ16	ENSBTAT00000034686	19	61223008	61223210	Bov-tA2	Reported	235	0.45	0	0	0.36	0	0	0	0	0
19	62268807	No	No	-	A	G	AG	UPSTREAM	FAM20A	ENSBTAT00000001439	19	62268770	62268902	BOV-A2	-	4	0	0	0	0	0.34	0	0	0	0
20	26113847	Yes	0	-	A	G	AG	INTERGENIC	-	-	20	26113795	26113938	Bov-tA2	Reported	11	0	0.25	0	0.14	0	0.2	0	0	0
20	26113878	Yes	0	-	A	G	AG	INTERGENIC	-	-	20	26113795	26113938	Bov-tA2	-	11	0	0.14	0	0	0	0.18	0	0.17	0
20	26113900	Yes	0	-	A	G	AG	INTERGENIC	-	-	20	26113795	26113938	Bov-tA2	Reported	9	0	0	0	0	0	0	0	0.14	0
20	26113901	Yes	0	-	A	G	AG	INTERGENIC	-	-	20	26113795	26113938	Bov-tA2	-	318	0	0.17	0	0	0	0	0	0	0
20	26113921	Yes	5	-	A	G	AG	INTERGENIC	-	-	20	26113795	26113938	Bov-tA2	Reported	6	0	0	0	0.16	0	0	0	0	0
20	26114678	No	No	-	A	G	AG	INTERGENIC	-	-	-	-	-	-	-	0	0	0	0.25	0	0.28	0.23	0	0.26	0
20	35154320	No	No	+	A	G	AG	INTRON	C9	ENSBTAT00000021495	20	35154248	35154353	Bov-tA2	-	24	0	0	0	0	0.18	0	0	0	0
20	71338604	Yes	0	+	A	G	AG	INTERGENIC	-	-	20	71337708	71338846	BovB	-	494	0	0	0	0	0	0	0	0	0.28
20	71338691	Yes	0	+	A	G	AG	INTERGENIC	-	-	20	71337708	71338846	BovB	-	21	0	0	0	0	0	0	0	0	0.17
20	71338735	Yes	3	+	A	G	AG	INTERGENIC	-	-	20	71337708	71338846	BovB	-	231	0	0	0	0	0	0	0	0	0.23
21	20354750	Yes	0	-	A	G	AG	INTERGENIC	-	-	21	20354576	20354812	CHR-2_BT	-	7	0	0.18	0.17	0.14	0	0.13	0	0	0
21	20354778	Yes	0	-	A	G	AG	INTERGENIC	-	-	21	20354576	20354812	CHR-2_BT	-	102	0	0.35	0.73	0.33	0.44	0.44	0	0.2	0
21	20354786	Yes	3	-	A	G	AG	INTERGENIC	-	-	21	20354576	20354812	CHR-2_BT	-	10	0	0	0.42	0	0	0.15	0	0.13	0
21	21107030	No	No	+	A	G	AG	DOWNSTREAM	ABHD2	ENSBTAT00000026579	21	21107008	21107153	MER5A	-	0	0	0	0	0.15	0.16	0.19	0	0.14	0
21	21503747	Yes	0	-	A	G	AG	UTR_3_PRIME	PLIN1	ENSBTAT00000020406	21	21503658	21503874	Bov-tA1	-	2	0.48	0	0	0.28	0	0.5	0	0	0.13
21	21503777	Yes	0	-	A	G	AG	UTR_3_PRIME	PLIN1	ENSBTAT00000020406	21	21503658	21503874	Bov-tA1	-	7	0.45	0	0	0	0	0	0	0	0
21	21503821	Yes	0	-	A	G	AG	UTR_3_PRIME	PLIN1	ENSBTAT00000020406	21	21503658	21503874	Bov-tA1	-	13	0	0	0	0	0	0	0	0.23	0
21	21503828	Yes	4	-	A	G	AG	UTR_3_PRIME	PLIN1	ENSBTAT00000020406	21	21503658	21503874	Bov-tA1	-	376	0.9	0	0	0	0	0.92	0.77	0	0.24
21	22727222	Yes	0	-	A	G	AG	INTERGENIC	-	-	21	22727186	22727379	Bov-tA1	Reported	62	0.14	0.23	0	0.22	0.46	0.27	0	0	0
21	22727251	Yes	0	-	A	G	AG	INTERGENIC	-	-	21	22727186	22727379	Bov-tA1	Reported	13	0.2	0.37	0.15	0.31	0	0.18	0.12	0.18	0.22
21	22727266	Yes	3	-	A	G	AG	INTERGENIC	-	-	21	22727186	22727379	Bov-tA1	Reported	29	0.46	0.33	0.16	0.27	0.43	0.4	0	0	0.22
21	22728120	Yes	0	-	A	G	AG	INTERGENIC	-	-	21	22728066	22728267	Bov-tA2	-	3	0.11	0	0	0	0	0	0	0	0
21	22728147	Yes	0	-	A	G	AG	INTERGENIC	-	-	21	22728066	22728267	Bov-tA2	-	2	0	0.12	0	0	0	0	0	0	0
21	22728175	Yes	0	-	A	G	AG	INTERGENIC	-	-	21	22728066	22728267	Bov-tA2	-	5	0	0	0.24	0	0	0	0.5	0	0
21	22728195	Yes	0	-	A	G	AG	INTERGENIC	-	-	21	22728066	22728267	Bov-tA2	-	6	0	0	0.47	0	0	0	0	0	0
21	22728218	Yes	5	-	A	G	AG	INTERGENIC	-	-	21	22728066	22728267	Bov-tA2	-	3	0.14	0.13	0.1	0.14	0	0.19	0	0.28	0
21	25679891	Yes	0	-	A	G	AG	INTRON	CTSH	ENSBTAT00000014593	21	25679800	25679967	Bov-tA2	-	0	0	0	0	0.57	0	0.42	0	0.39	0
21	25679942	Yes	2	-	A	G	AG	INTRON	CTSH	ENSBTAT00000014593	21	25679800	25679967	Bov-tA2	-	1	0	0	0	0	0	0.64	0	0	0
21	26643757	No	No	+	A	G	AG	DOWNSTREAM	FAH	ENSBTAT00000016368	21	26643732	26643945	Bov-tA1	-	5	0	0	0	0.27	0.15	0	0	0	0.19
21	26657933	Yes	0	-	A	G	AG	INTERGENIC	-	-	21	26657915	26658116	Bov-tA3	-	12	0	0	0	0	0.09	0	0	0	0
21	26657935	Yes	0	-	A	G	AG	INTERGENIC	-	-	21	26657915	26658116	Bov-tA3	-	0	0	0	0	0.14	0.23	0	0	0	0
21	26657936	Yes	3	-	A	G	AG	INTERGENIC	-	-	21	26657915	26658116	Bov-tA3	-	0	0	0	0	0	0.1	0	0	0	0.24
21	31455834	Yes	0	+	A	G	AG	INTERGENIC	-	-	21	31455829	31456022	Bov-tA1	-	4	0	0.3	0	0	0	0	0	0	0.3
21	31455844	Yes	0	+	A	G	AG	INTERGENIC	-	-	21	31455829	31456022	Bov-tA1	-	9	0.24	0.29	0.16	0	0	0.27	0	0.26	0
21	31455860	Yes	0	+	A	G	AG	INTERGENIC	-	-	21	31455829	31456022	Bov-tA1	-	25	0.27	0	0	0	0.14	0.19	0	0	0.23
21	31455881	Yes	0	+	A	G	AG	INTERGENIC	-	-	21	31455829	31456022	Bov-tA1	-	3	0.17	0.3	0	0.18	0	0.21	0	0	0
21	31455893	Yes	5	+	A	G	AG	INTERGENIC	-	-	21	31455829	31456022	Bov-tA1	-	7	0	0	0	0	0	0	0	0	0.21
21	39473083	Yes	0	-	A	G	AG	INTERGENIC	-	-	21	39473072	39473200	BOV-A2	-	28	0.09	0	0	0	0	0	0	0	0
21	39473183	Yes	2	-	A	G	AG	INTERGENIC	-	-	21	39473072	39473200	BOV-A2	-	0	0.11	0	0	0	0	0	0	0	0
21	45354507	Yes	0	-	A	G	AG	DOWNSTREAM	EAPP	ENSBTAT00000004437	21	45354074	45354545	BovB	-	3	0.12	0	0	0	0	0.18	0	0	0
21	45354522	Yes	0	-	A	G	AG	DOWNSTREAM	EAPP	ENSBTAT00000004437	21	45354074	45354545	BovB	-	172	0	0	0	0.19	0	0	0	0	0
21	45354527	Yes	0	-	A	G	AG	DOWNSTREAM	EAPP	ENSBTAT00000004437	21	45354074	45354545	BovB	-	21	0	0	0	0.21	0	0	0	0.31	0
21	45354604	Yes	4	-	A	G	AG	DOWNSTREAM	EAPP	ENSBTAT00000004437	21	45354546	45354612	Bov-tA3	-	2	0	0.14	0	0.21	0	0.17	0	0.15	0
21	45356009	Yes	0	-	A	G	AG	UTR_3_PRIME	EAPP	ENSBTAT00000004437	21	45355860	45356221	BovB	-	6	0	0	0	0	0	0	0	0.19	0
21	45356075	Yes	0	-	A	G	AG	UTR_3_PRIME	EAPP	ENSBTAT00000004437	21	45355860	45356221	BovB	Reported	5	0.12	0	0	0	0	0	0	0.11	0
21	45356095	Yes	3	-	A	G	AG	UTR_3_PRIME	EAPP	ENSBTAT00000004437	21	45355860	45356221	BovB	-	2	0.17	0	0	0	0	0	0	0	0
21	57150336	Yes	0	-	A	G	AG	DOWNSTREAM	FBLN5	ENSBTAT00000024122	21	57150307	57150373	Bov-tA3	-	72	0	0.18	0	0	0	0	0	0	0
21	57150344	Yes	0	-	A	G	AG	DOWNSTREAM	FBLN5	ENSBTAT00000024122	21	57150307	57150373	Bov-tA3	-	4	0	0	0	0	0	0	0	0.19	0
21	57150365	Yes	3	-	A	G	AG	DOWNSTREAM	FBLN5	ENSBTAT00000024122	21	57150307	57150373	Bov-tA3	-	1	0	0.19	0	0	0	0	0	0.14	0
21	60685594	Yes	0	-	A	G	AG	INTERGENIC	-	-	21	60685564	60685632	Bov-tA2	-	495	0.21	0	0	0	0	0	0	0	0
21	60685618	Yes	0	-	A	G	AG	INTERGENIC	-	-	21	60685564	60685632	Bov-tA2	-	366	0.59	0	0	0	0	0	0	0	0
21	60685622	Yes	3	-	A	G	AG	INTERGENIC	-	-	21	60685564	60685632	Bov-tA2	-	4	0.34	0	0	0	0	0	0	0	0
21	60987007	Yes	0	+	A	G	AG	DOWNSTREAM	ENSBTAG00000007043	ENSBTAT00000009264	21	60986996	60987238	BOV-A2	Reported	36	0	0	0	0	0.25	0	0	0	0
21	60987008	Yes	0	+	A	G	AG	DOWNSTREAM	ENSBTAG00000007043	ENSBTAT00000009264	21	60986996	60987238	BOV-A2	Reported	22	0	0	0	0	0.3	0	0	0	0
21	60987043	Yes	0	+	A	G	AG	DOWNSTREAM	ENSBTAG00000007043	ENSBTAT00000009264	21	60986996	60987238	BOV-A2	-	24	0	0	0	0	0.17	0	0	0	0
21	60987045	Yes	0	+	A	G	AG	DOWNSTREAM	ENSBTAG00000007043	ENSBTAT00000009264	21	60986996	60987238	BOV-A2	-	27	0	0	0	0	0.47	0	0	0	0
21	60987090	Yes	0	+	A	G	AG	DOWNSTREAM	ENSBTAG00000007043	ENSBTAT00000009264	21	60986996	60987238	BOV-A2	-	17	0	0	0	0	0.16	0	0	0	0
21	60987095	Yes	0	+	A	G	AG	DOWNSTREAM	ENSBTAG00000007043	ENSBTAT00000009264	21	60986996	60987238	BOV-A2	-	22	0	0	0	0	0.29	0	0	0	0
21	60987100	Yes	7	+	A	G	AG	DOWNSTREAM	ENSBTAG00000007043	ENSBTAT00000009264	21	60986996	60987238	BOV-A2	-	4	0	0	0	0	0.13	0	0	0	0
21	60987803	Yes	0	+	A	G	AG	DOWNSTREAM	ENSBTAG00000007043	ENSBTAT00000009264	21	60987709	60987908	Bov-tA2	-	11	0	0	0	0	0.14	0	0	0	0
21	60987816	Yes	0	+	A	G	AG	DOWNSTREAM	ENSBTAG00000007043	ENSBTAT00000009264	21	60987709	60987908	Bov-tA2	Reported	18	0	0	0	0	0.79	0	0	0	0
21	60987861	Yes	0	+	A	G	AG	DOWNSTREAM	ENSBTAG00000007043	ENSBTAT00000009264	21	60987709	60987908	Bov-tA2	Reported	10	0	0	0	0	0.29	0	0	0	0
21	60987886	Yes	4	+	A	G	AG	DOWNSTREAM	ENSBTAG00000007043	ENSBTAT00000009264	21	60987709	60987908	Bov-tA2	-	4	0	0	0	0	0.11	0	0	0	0
21	63005893	No	No	+	A	G	AG	INTRON	PAPOLA	ENSBTAT00000005300	-	-	-	-	-	0	0.17	0	0	0.2	0.25	0.16	0	0.22	0
21	67377623	Yes	0	+	A	G	AG	INTERGENIC	-	-	-	-	-	-	-	2	0	0.18	0	0.15	0	0.36	0	0	0
21	67377718	Yes	2	+	A	G	AG	INTERGENIC	-	-	-	-	-	-	-	1	0	0	0	0.11	0	0	0	0	0
21	67383180	No	No	+	A	G	AG	INTERGENIC	-	-	-	-	-	-	-	4	0.38	0.19	0.32	0.41	0.14	0	0.15	0	0
21	67395046	No	No	+	A	G	AG	INTERGENIC	-	-	-	-	-	-	-	4	0.23	0	0	0	0	0	0	0	0
21	71386461	Yes	0	+	A	G	AG	DOWNSTREAM	ENSBTAG00000047229	ENSBTAT00000063903	-	-	-	-	-	0	0.35	0	0	0	0	0	0	0	0
21	71386491	Yes	2	+	A	G	AG	DOWNSTREAM	ENSBTAG00000047229	ENSBTAT00000063903	-	-	-	-	-	0	0.13	0	0	0.12	0	0	0	0	0
22	6939298	Yes	0	+	A	G	AG	INTRON	CMTM7	ENSBTAT00000002243	22	6939294	6939478	Bov-tA2	-	2	0	0.36	0	0.17	0.18	0	0	0.18	0
22	6939315	Yes	0	+	A	G	AG	INTRON	CMTM7	ENSBTAT00000002243	22	6939294	6939478	Bov-tA2	-	0	0	0.42	0	0.17	0.33	0	0	0.3	0
22	6939360	Yes	3	+	A	G	AG	INTRON	CMTM7	ENSBTAT00000002243	22	6939294	6939478	Bov-tA2	-	6	0	0.23	0	0.26	0.4	0.19	0	0.21	0
22	10696839	Yes	0	+	A	G	AG	INTRON	TRANK1	ENSBTAT00000065280	22	10696802	10697018	Bov-tA1	-	14	0	0	0.64	0	0.5	0	0	0	0
22	10696897	Yes	0	+	A	G	AG	INTRON	TRANK1	ENSBTAT00000065280	22	10696802	10697018	Bov-tA1	-	0	0	0	0	0	0.21	0	0	0	0
22	10696925	Yes	0	+	A	G	AG	INTRON	TRANK1	ENSBTAT00000065280	22	10696802	10697018	Bov-tA1	-	10	0	0	0	0	0.25	0	0	0	0
22	10696928	Yes	4	+	A	G	AG	INTRON	TRANK1	ENSBTAT00000065280	22	10696802	10697018	Bov-tA1	-	417	0	0	0	0	0.62	0	0	0	0
22	12792791	Yes	0	+	A	G	AG	INTRON	MOBP	ENSBTAT00000012891	-	-	-	-	-	154	0.64	0	0	0	0	0	0	0.67	0
22	12792806	Yes	0	+	A	G	AG	INTRON	MOBP	ENSBTAT00000012891	22	12792794	12792906	BOV-A2	-	7	0.16	0	0	0	0	0	0	0	0
22	12792811	Yes	0	+	A	G	AG	INTRON	MOBP	ENSBTAT00000012891	22	12792794	12792906	BOV-A2	-	270	0.24	0	0	0	0	0	0	0	0
22	12792816	Yes	0	+	A	G	AG	INTRON	MOBP	ENSBTAT00000012891	22	12792794	12792906	BOV-A2	-	9	0.15	0	0	0	0	0	0	0	0
22	12792844	Yes	0	+	A	G	AG	INTRON	MOBP	ENSBTAT00000012891	22	12792794	12792906	BOV-A2	-	20	0.59	0	0	0	0	0	0	0	0
22	12792859	Yes	6	+	A	G	AG	INTRON	MOBP	ENSBTAT00000012891	22	12792794	12792906	BOV-A2	-	1	0.16	0	0	0	0	0	0	0	0
22	12794276	Yes	0	+	A	G	AG	INTRON	MOBP	ENSBTAT00000012891	22	12794269	12794399	BOV-A2	-	1	0.49	0	0	0	0	0	0	0.37	0
22	12794350	Yes	0	+	A	G	AG	INTRON	MOBP	ENSBTAT00000012891	22	12794269	12794399	BOV-A2	-	4	0.23	0	0	0	0	0	0	0	0
22	12794362	Yes	3	+	A	G	AG	INTRON	MOBP	ENSBTAT00000012891	22	12794269	12794399	BOV-A2	-	0	0.25	0	0	0	0	0	0	0	0
22	39005364	No	No	+	A	G	AG	NON_SYNONYMOUS_CODING	CADPS	ENSBTAT00000006998	-	-	-	-	Reported	5	0.35	0	0	0	0	0	0	0	0
22	49964090	Yes	0	-	A	G	AG	INTRON	DOCK3	ENSBTAT00000002440	22	49964015	49964134	Bov-tA2	-	12	0.64	0	0	0	0	0	0	0	0
22	49964132	Yes	2	-	A	G	AG	INTRON	DOCK3	ENSBTAT00000002440	22	49964015	49964134	Bov-tA2	-	0	0.31	0	0	0	0	0	0	0	0
22	51729316	No	No	+	A	G	AG	DOWNSTREAM	PRKAR2A	ENSBTAT00000018886	-	-	-	-	-	0	0	0	0	0	0	0.11	0	0	0
22	61272279	Yes	0	-	A	G	AG	INTERGENIC	-	-	22	61272138	61272496	BovB	-	1	0	0	0.18	0.1	0	0.24	0	0	0
22	61272295	Yes	2	-	A	G	AG	INTERGENIC	-	-	22	61272138	61272496	BovB	-	12	0	0	0	0	0	0.2	0	0	0
23	7192309	Yes	0	-	A	G	AG	INTRON	ENSBTAG00000012451	ENSBTAT00000016520	23	7192128	7192399	BOV-A2	-	44	0	0	0	0	0	0	0	0.17	0
23	7192394	Yes	2	-	A	G	AG	INTRON	ENSBTAG00000012451	ENSBTAT00000016520	23	7192128	7192399	BOV-A2	-	4	0	0	0	0	0	0	0	0.17	0
23	7217429	Yes	0	-	A	G	AG	INTERGENIC	-	-	23	7217367	7217442	Bov-tA2	-	73	0	0	0	0	0.27	0	0	0	0
23	7217458	Yes	0	-	A	G	AG	INTERGENIC	-	-	23	7217443	7217554	BOV-A2	-	34	0	0	0	0	0	0.2	0	0.17	0
23	7217487	Yes	3	-	A	G	AG	INTERGENIC	-	-	23	7217443	7217554	BOV-A2	-	3	0	0	0	0	0	0.48	0	0.43	0
23	7217780	No	No	-	A	G	AG	INTERGENIC	-	-	23	7217629	7217851	Bov-tA1	-	35	0	0.5	0	0	0	0.27	0	0.43	0
23	7567294	No	No	+	A	G	AG	UPSTREAM	ZBTB9	ENSBTAT00000054216	-	-	-	-	-	0	0.16	0	0	0	0	0	0	0	0
23	7857711	No	No	-	A	G	AG	NON_SYNONYMOUS_CODING	LEMD2	ENSBTAT00000020642	-	-	-	-	-	0	0.25	0	0	0	0	0.29	0	0	0
23	8268674	No	No	+	A	G	AG	UTR_3_PRIME	HMGA1	ENSBTAT00000048910	-	-	-	-	-	1	0.22	0.3	0	0.18	0.25	0.26	0	0.24	0
23	13824856	Yes	0	-	A	G	AG	INTRON	DAAM2	ENSBTAT00000036988	23	13824722	13824941	Bov-tA1	-	0	0	0	0	0	0.14	0.19	0	0	0
23	13824877	Yes	0	-	A	G	AG	INTRON	DAAM2	ENSBTAT00000036988	23	13824722	13824941	Bov-tA1	-	1	0	0	0	0	0.15	0	0	0	0
23	13824912	Yes	0	-	A	G	AG	INTRON	DAAM2	ENSBTAT00000036988	23	13824722	13824941	Bov-tA1	-	0	0	0	0	0	0.2	0	0	0	0
23	13824915	Yes	0	-	A	G	AG	INTRON	DAAM2	ENSBTAT00000036988	23	13824722	13824941	Bov-tA1	-	0	0	0	0	0	0.24	0	0	0	0
23	13824917	Yes	5	-	A	G	AG	INTRON	DAAM2	ENSBTAT00000036988	23	13824722	13824941	Bov-tA1	-	0	0	0	0	0	0.5	0	0	0	0
23	17795420	No	No	+	A	G	AG	NON_SYNONYMOUS_CODING	TMEM63B	ENSBTAT00000028054	-	-	-	-	-	2	0.35	0	0	0	0	0	0	0	0
23	23795474	Yes	0	-	A	G	AG	DOWNSTREAM	PKHD1	ENSBTAT00000032221	23	23795451	23795655	Bov-tA2	-	0	0	0	0	0.2	0	0	0	0	0
23	23795524	Yes	0	-	A	G	AG	DOWNSTREAM	PKHD1	ENSBTAT00000032221	23	23795451	23795655	Bov-tA2	Reported	0	0	0	0	0.75	0.71	0	0	0	0
23	23795537	Yes	3	-	A	G	AG	DOWNSTREAM	PKHD1	ENSBTAT00000032221	23	23795451	23795655	Bov-tA2	Reported	9	0	0	0	0.42	0.36	0	0	0	0
23	27198837	Yes	0	-	A	G	AG	UPSTREAM	C4A	ENSBTAT00000009019	23	27198817	27198994	Bov-tA2	Reported	3	0.13	0	0	0.18	0	0.11	0	0.1	0
23	27198883	Yes	0	-	A	G	AG	UPSTREAM	C4A	ENSBTAT00000009019	23	27198817	27198994	Bov-tA2	Reported	6	0	0	0	0	0	0.1	0	0	0
23	27198940	Yes	0	-	A	G	AG	UPSTREAM	C4A	ENSBTAT00000009019	23	27198817	27198994	Bov-tA2	Reported	5	0	0	0	0	0	0.64	0	0	0.23
23	27198950	Yes	4	-	A	G	AG	UPSTREAM	C4A	ENSBTAT00000009019	23	27198817	27198994	Bov-tA2	Reported	3	0.58	0.42	0	0.38	0.33	0.31	0	0.42	0
23	27199262	No	No	-	A	G	AG	UPSTREAM	C4A	ENSBTAT00000009019	23	27199136	27199337	Bov-tA2	Reported	49	0.26	0.24	0.2	0.19	0.27	0.3	0.19	0.29	0
23	27203096	Yes	0	-	A	G	AG	UPSTREAM	DXO	ENSBTAT00000007340	23	27202978	27203184	Bov-tA3	-	13	0	0	0	0	0	0.29	0	0	0
23	27203127	Yes	0	-	A	G	AG	UPSTREAM	DXO	ENSBTAT00000007340	23	27202978	27203184	Bov-tA3	-	5	0.22	0	0	0	0	0	0	0	0
23	27203153	Yes	3	-	A	G	AG	UPSTREAM	DXO	ENSBTAT00000007340	23	27202978	27203184	Bov-tA3	-	9	0.2	0	0	0.3	0.27	0	0	0.45	0
23	27321290	Yes	0	-	A	G	AG	DOWNSTREAM	SNORD52	ENSBTAT00000059981	23	27321197	27321375	Bov-tA2	-	450	0.15	0	0	0	0	0	0	0	0
23	27321346	Yes	2	-	A	G	AG	DOWNSTREAM	SNORD52	ENSBTAT00000059981	23	27321197	27321375	Bov-tA2	Reported	4	0.55	0.78	0	0.52	0.59	0.5	0	0.62	0
23	28307413	No	No	+	A	G	AG	INTRON	ENSBTAG00000038619	ENSBTAT00000052679	23	28307272	28307492	CHR-2B	-	0	0.66	0	0	0	0	0.39	0	0.23	0
23	28311294	Yes	0	+	A	G	AG	UTR_3_PRIME	ENSBTAG00000038619	ENSBTAT00000052679	23	28311217	28311403	L1M3	-	0	0	0	0	0	0	0.14	0	0	0
23	28311353	Yes	2	+	A	G	AG	DOWNSTREAM	ENSBTAG00000038619	ENSBTAT00000052679	23	28311217	28311403	L1M3	-	0	0	0	0	0.12	0.13	0.19	0	0	0
23	28713686	Yes	0	+	A	G	AG	UPSTREAM	PPP1R11	ENSBTAT00000045740	-	-	-	-	-	1	0	0.25	0	0	0.17	0	0	0.15	0
23	28713733	Yes	0	+	A	G	AG	UPSTREAM	PPP1R11	ENSBTAT00000045740	23	28713696	28713762	Bov-tA3	-	3	0	0	0	0.22	0.22	0.16	0	0	0
23	28713734	Yes	0	+	A	G	AG	UPSTREAM	PPP1R11	ENSBTAT00000045740	23	28713696	28713762	Bov-tA3	-	2	0	0.22	0	0	0.22	0.16	0	0	0
23	28713747	Yes	4	+	A	G	AG	UPSTREAM	PPP1R11	ENSBTAT00000045740	23	28713696	28713762	Bov-tA3	-	1	0	0	0	0	0	0.17	0	0.17	0
23	30316701	Yes	0	-	A	G	AG	UPSTREAM	ZSCAN16	ENSBTAT00000009301	23	30316587	30316789	Bov-tA2	-	1	0	0	0	0	0	0	0	0.12	0.17
23	30316740	Yes	0	-	A	G	AG	UPSTREAM	ZSCAN16	ENSBTAT00000009301	23	30316587	30316789	Bov-tA2	-	3	0	0.12	0	0	0	0	0	0	0
23	30316770	Yes	3	-	A	G	AG	UPSTREAM	ZSCAN16	ENSBTAT00000009301	23	30316587	30316789	Bov-tA2	Reported	5	0.13	0	0	0	0.12	0.13	0	0.11	0
23	44748950	Yes	0	-	A	G	AG	INTERGENIC	-	-	23	44748892	44749085	Bov-tA1	-	30	0	0	0	0	0.09	0	0	0	0
23	44748961	Yes	0	-	A	G	AG	INTERGENIC	-	-	23	44748892	44749085	Bov-tA1	-	0	0	0	0	0	0.32	0	0	0	0
23	44748976	Yes	0	-	A	G	AG	INTERGENIC	-	-	23	44748892	44749085	Bov-tA1	-	26	0	0	0	0	0.46	0	0	0	0
23	44749058	Yes	4	-	A	G	AG	INTERGENIC	-	-	23	44748892	44749085	Bov-tA1	-	0	0	0	0	0	0.17	0	0	0	0
23	44751022	Yes	0	-	A	G	AG	INTERGENIC	-	-	23	44750902	44751130	Bov-tA2	-	6	0	0	0	0	0.12	0	0	0	0
23	44751063	Yes	2	-	A	G	AG	INTERGENIC	-	-	23	44750902	44751130	Bov-tA2	-	421	0	0	0	0	0.33	0	0	0	0
23	49422772	Yes	0	+	A	G	AG	DOWNSTREAM	RPP40	ENSBTAT00000004325	23	49422745	49422921	Bov-tA2	-	4	0.2	0.43	0	0.19	0	0	0	0.22	0.25
23	49422791	Yes	0	+	A	G	AG	DOWNSTREAM	RPP40	ENSBTAT00000004325	23	49422745	49422921	Bov-tA2	-	25	0.15	0	0	0	0	0.21	0	0	0
23	49422803	Yes	3	+	A	G	AG	DOWNSTREAM	RPP40	ENSBTAT00000004325	23	49422745	49422921	Bov-tA2	-	3	0.35	0.6	0	0.32	0	0.27	0	0.45	0.42
23	49424038	No	No	+	A	G	AG	DOWNSTREAM	RPP40	ENSBTAT00000004325	-	-	-	-	-	7	0.24	0	0	0.26	0	0	0	0.37	0
24	790408	No	No	-	A	G	AG	DOWNSTREAM	TXNL4A	ENSBTAT00000018067	24	790246	790416	Bov-tA2	-	10	0	0.13	0	0	0	0	0	0	0
24	2588878	No	No	+	A	G	AG	INTRON	MBP	ENSBTAT00000002984	24	2588444	2588879	ERV1-2C-LTR_BT	-	0	0.11	0	0	0	0	0	0	0	0
24	20149515	No	No	-	A	G	AG	INTERGENIC	-	-	24	20149490	20149664	L1M4	Reported	0	0.3	0	0	0	0	0.25	0	0.3	0
24	22207840	Yes	0	-	A	G	AG	INTRON	MAPRE2	ENSBTAT00000009897	24	22207693	22207901	Bov-tA2	-	6	0.24	0.3	0	0	0	0	0	0	0
24	22207873	Yes	2	-	A	G	AG	INTRON	MAPRE2	ENSBTAT00000009897	24	22207693	22207901	Bov-tA2	-	154	0.18	0	0	0	0	0	0	0	0
24	36119800	No	No	+	A	G	AG	UTR_3_PRIME	ADCYAP1	ENSBTAT00000027516	-	-	-	-	-	0	0.15	0	0	0	0	0	0	0	0
24	45860831	Yes	0	+	A	G	AG	DOWNSTREAM	SLC14A2	ENSBTAT00000002712	24	45860826	45860889	Bov-tA3	-	6	0	0	0	0.15	0	0	0	0	0
24	45860835	Yes	0	+	A	G	AG	DOWNSTREAM	SLC14A2	ENSBTAT00000002712	24	45860826	45860889	Bov-tA3	-	356	0	0	0	0.22	0	0	0	0	0
24	45860860	Yes	0	+	A	G	AG	DOWNSTREAM	SLC14A2	ENSBTAT00000002712	24	45860826	45860889	Bov-tA3	-	0	0	0	0	0.12	0	0	0	0	0
24	45860866	Yes	4	+	A	G	AG	DOWNSTREAM	SLC14A2	ENSBTAT00000002712	24	45860826	45860889	Bov-tA3	-	1	0	0	0	0.21	0	0	0	0	0
24	45861390	Yes	0	+	A	G	AG	DOWNSTREAM	SLC14A2	ENSBTAT00000002712	24	45861329	45861445	Bov-tA3	-	5	0	0	0	0.26	0	0	0	0	0
24	45861403	Yes	0	+	A	G	AG	DOWNSTREAM	SLC14A2	ENSBTAT00000002712	24	45861329	45861445	Bov-tA3	-	67	0	0	0	0.41	0	0	0	0	0
24	45861405	Yes	0	+	A	G	AG	DOWNSTREAM	SLC14A2	ENSBTAT00000002712	24	45861329	45861445	Bov-tA3	-	3	0	0	0	0.26	0	0	0	0	0
24	45861422	Yes	4	+	A	G	AG	DOWNSTREAM	SLC14A2	ENSBTAT00000002712	24	45861329	45861445	Bov-tA3	-	17	0	0	0	0.14	0	0	0	0	0
24	46992508	Yes	0	-	A	G	AG	DOWNSTREAM	PIAS2	ENSBTAT00000010308	24	46992481	46992531	Bov-tA2	-	0	0.1	0	0	0	0	0.18	0	0	0.17
24	46992521	Yes	2	-	A	G	AG	DOWNSTREAM	PIAS2	ENSBTAT00000010308	24	46992481	46992531	Bov-tA2	-	0	0	0.17	0	0	0	0.21	0	0	0
24	49704787	Yes	0	+	A	G	AG	INTERGENIC	-	-	24	49704679	49704877	Bov-tA2	Reported	12	0	0	0	0.13	0	0	0	0	0.33
24	49704880	Yes	0	+	A	G	AG	INTERGENIC	-	-	24	49704801	49704890	CHRL1_BT	-	3	0.27	0	0	0.39	0	0	0	0	0.21
24	49704897	Yes	0	+	A	G	AG	INTERGENIC	-	-	24	49704891	49705011	Bov-tA2	-	14	0	0	0	0.1	0	0	0	0	0
24	49704904	Yes	0	+	A	G	AG	INTERGENIC	-	-	24	49704891	49705011	Bov-tA2	-	397	0	0	0	0.94	0	0	0	0	0.71
24	49704920	Yes	0	+	A	G	AG	INTERGENIC	-	-	24	49704891	49705011	Bov-tA2	-	49	0	0	0	0.22	0	0	0	0	0
24	49704940	Yes	0	+	A	G	AG	INTERGENIC	-	-	24	49704891	49705011	Bov-tA2	-	9	0.31	0	0	0.27	0	0	0	0	0.21
24	49704949	Yes	0	+	A	G	AG	INTERGENIC	-	-	24	49704891	49705011	Bov-tA2	-	389	1	0	0	0.91	0	0	0	0	0.78
24	49704964	Yes	0	+	A	G	AG	INTERGENIC	-	-	24	49704891	49705011	Bov-tA2	-	38	0	0	0	0.1	0	0	0	0	0
24	49704971	Yes	0	+	A	G	AG	INTERGENIC	-	-	24	49704891	49705011	Bov-tA2	-	17	0.17	0	0	0.09	0	0	0	0	0
24	49704983	Yes	10	+	A	G	AG	INTERGENIC	-	-	24	49704891	49705011	Bov-tA2	-	7	0.19	0	0	0.17	0	0	0	0	0
24	57136033	Yes	0	+	A	G	AG	DOWNSTREAM	ST8SIA3	ENSBTAT00000009666	24	57136002	57136069	BovB	-	25	0.1	0	0	0	0	0	0	0	0
24	57136042	Yes	0	+	A	G	AG	DOWNSTREAM	ST8SIA3	ENSBTAT00000009666	24	57136002	57136069	BovB	-	4	0.21	0	0	0	0	0	0	0	0
24	57136048	Yes	0	+	A	G	AG	DOWNSTREAM	ST8SIA3	ENSBTAT00000009666	24	57136002	57136069	BovB	-	14	0.12	0	0	0	0	0	0	0	0
24	57136051	Yes	0	+	A	G	AG	DOWNSTREAM	ST8SIA3	ENSBTAT00000009666	24	57136002	57136069	BovB	-	15	0.3	0	0	0	0	0	0	0	0
24	57136075	Yes	0	+	A	G	AG	DOWNSTREAM	ST8SIA3	ENSBTAT00000009666	24	57136071	57136135	Bov-tA3	-	2	0.5	0	0	0	0	0	0	0	0
24	57136080	Yes	6	+	A	G	AG	DOWNSTREAM	ST8SIA3	ENSBTAT00000009666	24	57136071	57136135	Bov-tA3	-	36	0.73	0	0	0	0	0	0	0	0
24	57138159	Yes	0	+	A	G	AG	DOWNSTREAM	ST8SIA3	ENSBTAT00000009666	24	57138142	57138227	Bov-tA2	Reported	214	0.2	0	0	0	0	0	0	0	0
24	57138175	Yes	0	+	A	G	AG	DOWNSTREAM	ST8SIA3	ENSBTAT00000009666	24	57138142	57138227	Bov-tA2	-	91	0.54	0	0	0	0	0	0	0	0
24	57138176	Yes	0	+	A	G	AG	DOWNSTREAM	ST8SIA3	ENSBTAT00000009666	24	57138142	57138227	Bov-tA2	-	6	0.75	0	0	0	0	0	0	0	0
24	57138226	Yes	0	+	A	G	AG	DOWNSTREAM	ST8SIA3	ENSBTAT00000009666	24	57138142	57138227	Bov-tA2	-	8	0.25	0	0	0	0	0	0	0	0
24	57138238	Yes	0	+	A	G	AG	DOWNSTREAM	ST8SIA3	ENSBTAT00000009666	24	57138228	57138301	BovB	-	1	0.13	0	0	0	0	0	0	0	0
24	57138239	Yes	0	+	A	G	AG	DOWNSTREAM	ST8SIA3	ENSBTAT00000009666	24	57138228	57138301	BovB	-	2	0.2	0	0	0	0	0	0	0	0
24	57138254	Yes	0	+	A	G	AG	DOWNSTREAM	ST8SIA3	ENSBTAT00000009666	24	57138228	57138301	BovB	-	26	0.12	0	0	0	0	0	0	0	0
24	57138257	Yes	8	+	A	G	AG	DOWNSTREAM	ST8SIA3	ENSBTAT00000009666	24	57138228	57138301	BovB	Reported	18	0.37	0	0	0	0	0	0	0	0
25	247945	Yes	0	-	A	G	AG	INTRON	LUC7L	ENSBTAT00000022041	25	247921	248043	SINE2-1_BT	Reported	0	0.43	0	0	0.3	0	0	0	0	0
25	247969	Yes	0	-	A	G	AG	INTRON	LUC7L	ENSBTAT00000022041	25	247921	248043	SINE2-1_BT	Reported	0	1	0	0.16	0.55	0.3	0	0	0.3	0
25	247993	Yes	3	-	A	G	AG	INTRON	LUC7L	ENSBTAT00000022041	25	247921	248043	SINE2-1_BT	-	0	0.35	0	0	0	0	0	0	0	0
25	3984206	No	No	-	A	G	AG	INTRON	PPL	ENSBTAT00000002822	25	3984149	3984246	MIRb	-	0	0	0	0	0.19	0	0.4	0	0	0
25	13917056	Yes	0	+	A	G	AG	DOWNSTREAM	ENSBTAG00000047520	ENSBTAT00000063390	25	13916995	13917254	CHR-2_BT	-	25	0.5	0	0	0.52	0.5	0	0	0	0
25	13917121	Yes	0	+	A	G	AG	DOWNSTREAM	ENSBTAG00000047520	ENSBTAT00000063390	25	13916995	13917254	CHR-2_BT	Reported	0	0	0	0	0.25	0.19	0	0	0	0
25	13917215	Yes	3	+	A	G	AG	DOWNSTREAM	ENSBTAG00000047520	ENSBTAT00000063390	25	13916995	13917254	CHR-2_BT	-	0	0	0	0	0.27	0.13	0	0	0	0
25	13917855	Yes	0	+	A	G	AG	DOWNSTREAM	ENSBTAG00000047520	ENSBTAT00000063390	25	13917815	13917981	CHRL	-	0	0.2	0	0	0.13	0.1	0	0	0	0
25	13917861	Yes	0	+	A	G	AG	DOWNSTREAM	ENSBTAG00000047520	ENSBTAT00000063390	25	13917815	13917981	CHRL	-	0	0.7	0	0	0.24	0.32	0	0	0	0
25	13917914	Yes	0	+	A	G	AG	DOWNSTREAM	ENSBTAG00000047520	ENSBTAT00000063390	25	13917815	13917981	CHRL	-	0	0	0	0	0.2	0.13	0	0	0	0
25	13917923	Yes	0	+	A	G	AG	DOWNSTREAM	ENSBTAG00000047520	ENSBTAT00000063390	25	13917815	13917981	CHRL	-	0	0	0	0	0.11	0	0	0	0	0
25	13917957	Yes	5	+	A	G	AG	DOWNSTREAM	ENSBTAG00000047520	ENSBTAT00000063390	25	13917815	13917981	CHRL	Reported	0	0	0	0	0.44	0.24	0	0	0	0
25	18318935	No	No	+	A	G	AG	INTRON	ENSBTAG00000019423	ENSBTAT00000025874	25	18318901	18319045	Bov-tA2	-	1	0	0	0	0.31	0.28	0	0	0	0
25	18320489	No	No	+	A	G	AG	INTRON	ENSBTAG00000019423	ENSBTAT00000025874	25	18320440	18320710	BOV-A2	-	12	0	0	0	0.46	0.35	0	0	0	0
25	18321935	No	No	+	A	G	AG	INTRON	ENSBTAG00000019423	ENSBTAT00000025874	25	18321799	18322002	Bov-tA2	-	10	0	0	0	0	0.12	0	0	0	0
25	22847499	Yes	0	-	A	G	AG	INTRON	ARHGAP17	ENSBTAT00000026703	25	22847470	22847555	Bov-tA1	-	0	0	0	0	0.21	0	0.14	0	0	0.11
25	22847508	Yes	2	-	A	G	AG	INTRON	ARHGAP17	ENSBTAT00000026703	25	22847470	22847555	Bov-tA1	-	30	0	0.32	0	0.54	0.55	0.65	0	0.48	0.71
25	26935645	No	No	+	A	G	AG	INTRON	ITGAL	ENSBTAT00000009348	25	26935568	26935815	CHR-2B	-	0	0	0	0	0	0.18	0	0	0.13	0
25	28193707	Yes	0	+	A	G	AG	INTERGENIC	-	-	25	28193631	28193815	Bov-tA2	-	7	0	0	0	0	0.11	0	0	0.15	0
25	28193732	Yes	0	+	A	G	AG	INTERGENIC	-	-	25	28193631	28193815	Bov-tA2	-	7	0.29	0	0	0	0	0	0	0.14	0
25	28193792	Yes	3	+	A	G	AG	INTERGENIC	-	-	25	28193631	28193815	Bov-tA2	Reported	0	0.25	0.24	0	0	0.13	0	0	0	0
25	28194215	Yes	0	+	A	G	AG	INTERGENIC	-	-	25	28194193	28194362	Bov-tA2	Reported	2	0	0.16	0	0.12	0.16	0.28	0	0.26	0
25	28194230	Yes	0	+	A	G	AG	INTERGENIC	-	-	25	28194193	28194362	Bov-tA2	-	2	0.25	0.2	0	0.11	0.14	0.14	0	0.23	0
25	28194282	Yes	0	+	A	G	AG	INTERGENIC	-	-	25	28194193	28194362	Bov-tA2	-	9	0	0.17	0	0	0.1	0	0	0	0
25	28194287	Yes	0	+	A	G	AG	INTERGENIC	-	-	25	28194193	28194362	Bov-tA2	Reported	5	0.5	0.5	0	0.37	0.49	0.44	0	0.69	0.29
25	28194298	Yes	5	+	A	G	AG	INTERGENIC	-	-	25	28194193	28194362	Bov-tA2	Reported	4	0.5	0.26	0	0.33	0.34	0.3	0	0.55	0
25	28246191	Yes	0	-	A	G	AG	DOWNSTREAM	ENSBTAG00000015314	ENSBTAT00000020365	25	28246144	28246348	Bov-tA1	Reported	17	0	0	0	0	0.19	0	0	0	0
25	28246235	Yes	0	-	A	G	AG	DOWNSTREAM	ENSBTAG00000015314	ENSBTAT00000020365	25	28246144	28246348	Bov-tA1	Reported	15	0	0	0	0	0	0.36	0	0	0
25	28246238	Yes	0	-	A	G	AG	DOWNSTREAM	ENSBTAG00000015314	ENSBTAT00000020365	25	28246144	28246348	Bov-tA1	Reported	13	0	0	0	0.19	0.29	0	0	0.5	0
25	28246271	Yes	4	-	A	G	AG	DOWNSTREAM	ENSBTAG00000015314	ENSBTAT00000020365	25	28246144	28246348	Bov-tA1	Reported	181	0	0	0	0	0.14	0	0	0	0
25	28246780	Yes	0	-	A	G	AG	DOWNSTREAM	ENSBTAG00000015314	ENSBTAT00000020365	25	28246670	28246866	Bov-tA2	-	14	0.36	0.58	0	0.23	0.4	0	0	0.7	0
25	28246799	Yes	0	-	A	G	AG	DOWNSTREAM	ENSBTAG00000015314	ENSBTAT00000020365	25	28246670	28246866	Bov-tA2	-	148	0.18	0.2	0	0	0.19	0	0	0.21	0
25	28246824	Yes	0	-	A	G	AG	DOWNSTREAM	ENSBTAG00000015314	ENSBTAT00000020365	25	28246670	28246866	Bov-tA2	-	6	0	0.21	0	0	0	0	0	0	0
25	28246857	Yes	4	-	A	G	AG	DOWNSTREAM	ENSBTAG00000015314	ENSBTAT00000020365	25	28246670	28246866	Bov-tA2	-	0	0.44	0	0	0	0.1	0.33	0	0	0
25	33796960	Yes	0	-	A	G	AG	INTRON	ELN	ENSBTAT00000057593	25	33796913	33797084	Bov-tA2	-	3	0	0.31	0	0	0	0.62	0	0	0
25	33796977	Yes	0	-	A	G	AG	INTRON	ELN	ENSBTAT00000057593	25	33796913	33797084	Bov-tA2	-	386	0	0.64	0	0	0	0.52	0	0	0
25	33796989	Yes	0	-	A	G	AG	INTRON	ELN	ENSBTAT00000057593	25	33796913	33797084	Bov-tA2	-	2	0	0	0	0	0	0.17	0	0	0
25	33797057	Yes	4	-	A	G	AG	INTRON	ELN	ENSBTAT00000057593	25	33796913	33797084	Bov-tA2	-	0	0	0	0	0	0	0.21	0	0	0
25	35110189	No	No	+	A	G	AG	DOWNSTREAM	ALKBH4	ENSBTAT00000004717	25	35110152	35110265	SINE2-1_BT	-	1	0.38	0.22	0	0.21	0	0.39	0	0	0
25	36436277	No	No	+	A	G	AG	UPSTREAM	GIGYF1	ENSBTAT00000020895	25	36436200	36436423	Bov-tA2	-	175	0	0	0	0	0	0	0	0.19	0.17
25	37260723	Yes	0	-	A	G	AG	INTERGENIC	-	-	25	37260636	37260838	Bov-tA2	-	47	0	0	0	0	0.3	0	0	0	0
25	37260746	Yes	0	-	A	G	AG	INTERGENIC	-	-	25	37260636	37260838	Bov-tA2	-	1	0	0	0	0	0.18	0	0	0	0
25	37260794	Yes	0	-	A	G	AG	INTERGENIC	-	-	25	37260636	37260838	Bov-tA2	-	10	0	0	0	0	0.12	0	0	0	0
25	37260805	Yes	0	-	A	G	AG	INTERGENIC	-	-	25	37260636	37260838	Bov-tA2	-	11	0	0	0	0	0.34	0	0	0	0
25	37260808	Yes	0	-	A	G	AG	INTERGENIC	-	-	25	37260636	37260838	Bov-tA2	-	2	0	0	0	0	0.2	0	0	0	0
25	37260810	Yes	6	-	A	G	AG	INTERGENIC	-	-	25	37260636	37260838	Bov-tA2	-	1	0	0	0	0	0.21	0	0	0	0
25	37260969	Yes	0	-	A	G	AG	INTERGENIC	-	-	25	37260900	37261083	Bov-tA2	-	0	0	0	0	0	0.26	0	0	0	0
25	37260999	Yes	0	-	A	G	AG	INTERGENIC	-	-	25	37260900	37261083	Bov-tA2	-	3	0	0	0	0	0.09	0	0	0	0
25	37261006	Yes	0	-	A	G	AG	INTERGENIC	-	-	25	37260900	37261083	Bov-tA2	-	0	0	0	0	0	0.14	0	0	0	0
25	37261069	Yes	0	-	A	G	AG	INTERGENIC	-	-	25	37260900	37261083	Bov-tA2	-	22	0	0	0	0	0.49	0	0	0	0
25	37261071	Yes	5	-	A	G	AG	INTERGENIC	-	-	25	37260900	37261083	Bov-tA2	-	22	0	0	0	0	0.17	0	0	0	0
26	16454589	Yes	0	-	A	G	AG	INTRON	ENSBTAG00000024700	ENSBTAT00000034383	-	-	-	-	-	0	0	0	0	0	0.2	0	0	0	0
26	16454621	Yes	0	-	A	G	AG	INTRON	ENSBTAG00000024700	ENSBTAT00000034383	-	-	-	-	-	0	0	0	0	0	0.36	0	0	0	0
26	16454651	Yes	3	-	A	G	AG	INTRON	ENSBTAG00000024700	ENSBTAT00000034383	-	-	-	-	-	0	0	0	0	0	0.18	0	0	0	0
26	17149018	Yes	0	+	A	G	AG	DOWNSTREAM	ENSBTAG00000020589	ENSBTAT00000047862	-	-	-	-	-	0	0	0	0	0	0	0	0	0.28	0
26	17149033	Yes	0	+	A	G	AG	DOWNSTREAM	ENSBTAG00000020589	ENSBTAT00000047862	-	-	-	-	-	0	0	0	0	0	0	0	0	0.11	0
26	17149036	Yes	0	+	A	G	AG	DOWNSTREAM	ENSBTAG00000020589	ENSBTAT00000047862	-	-	-	-	-	0	0	0.3	0	0	0	0.53	0	0.21	0
26	17149047	Yes	4	+	A	G	AG	DOWNSTREAM	ENSBTAG00000020589	ENSBTAT00000047862	-	-	-	-	-	1	0	0	0	0	0	0.53	0	0.48	0
26	17149837	Yes	0	+	A	G	AG	DOWNSTREAM	ENSBTAG00000020589	ENSBTAT00000047862	-	-	-	-	-	0	0	0	0	0	0	0.35	0	0.23	0
26	17149858	Yes	0	+	A	G	AG	DOWNSTREAM	ENSBTAG00000020589	ENSBTAT00000047862	-	-	-	-	-	0	0	0	0	0	0	0.32	0	0.25	0
26	17149862	Yes	3	+	A	G	AG	DOWNSTREAM	ENSBTAG00000020589	ENSBTAT00000047862	-	-	-	-	-	0	0	0	0	0	0	0.16	0	0	0
26	17151929	No	No	+	A	G	AG	DOWNSTREAM	ENSBTAG00000020589	ENSBTAT00000047862	-	-	-	-	-	0	0	0	0	0	0	0.34	0	0.31	0
26	20890276	Yes	0	-	A	G	AG	DOWNSTREAM	U6	ENSBTAT00000059914	26	20890159	20890348	Bov-tA2	-	0	0	0	0	0	0.63	0	0	0	0
26	20890291	Yes	0	-	A	G	AG	DOWNSTREAM	U6	ENSBTAT00000059914	26	20890159	20890348	Bov-tA2	-	111	0	0	0	0	0.35	0	0	0	0
26	20890344	Yes	3	-	A	G	AG	DOWNSTREAM	U6	ENSBTAT00000059914	26	20890159	20890348	Bov-tA2	-	0	0	0	0	0	0.84	0	0	0	0
26	20902436	Yes	0	-	A	G	AG	INTRON	ENSBTAG00000023939	ENSBTAT00000032930	26	20902401	20902557	Bov-tA3	-	6	0	0	0	0	0.13	0	0	0	0
26	20902465	Yes	0	-	A	G	AG	INTRON	ENSBTAG00000023939	ENSBTAT00000032930	26	20902401	20902557	Bov-tA3	-	81	0	0	0	0	0.24	0	0	0	0
26	20902491	Yes	3	-	A	G	AG	INTRON	ENSBTAG00000023939	ENSBTAT00000032930	26	20902401	20902557	Bov-tA3	-	14	0	0	0	0	0.14	0	0	0	0
26	25825071	Yes	0	-	A	G	AG	DOWNSTREAM	PAOX	ENSBTAT00000024380	26	25824933	25825158	Bov-tA2	Reported	8	0	0.2	0	0	0.15	0.13	0	0	0
26	25825105	Yes	0	-	A	G	AG	DOWNSTREAM	PAOX	ENSBTAT00000024380	26	25824933	25825158	Bov-tA2	Reported	0	0.17	0	0	0.12	0	0.15	0	0	0
26	25825127	Yes	3	-	A	G	AG	DOWNSTREAM	PAOX	ENSBTAT00000024380	26	25824933	25825158	Bov-tA2	-	2	0	0	0	0	0	0.14	0	0	0
26	43784255	Yes	0	+	A	G	AG	INTERGENIC	-	-	26	43784219	43784389	Bov-tA2	-	364	0.17	0	0	0	0	0	0	0	0
26	43784264	Yes	0	+	A	G	AG	INTERGENIC	-	-	26	43784219	43784389	Bov-tA2	-	6	0.22	0	0	0	0	0	0	0	0
26	43784285	Yes	0	+	A	G	AG	INTERGENIC	-	-	26	43784219	43784389	Bov-tA2	-	449	0.86	0	0	0.58	0	0	0	0	0
26	43784301	Yes	0	+	A	G	AG	INTERGENIC	-	-	26	43784219	43784389	Bov-tA2	-	5	0.33	0	0	0	0	0	0	0	0
26	43784314	Yes	0	+	A	G	AG	INTERGENIC	-	-	26	43784219	43784389	Bov-tA2	-	312	0.26	0	0	0.3	0	0	0	0	0
26	43784323	Yes	6	+	A	G	AG	INTERGENIC	-	-	26	43784219	43784389	Bov-tA2	-	430	0.09	0	0	0	0	0	0	0	0
26	47844345	No	No	+	A	G	AG	INTERGENIC	-	-	-	-	-	-	-	0	0.14	0	0	0	0	0	0	0	0
27	292344	Yes	0	+	A	G	AG	DOWNSTREAM	KBTBD11	ENSBTAT00000024334	27	292244	292425	Bov-tA2	Reported	19	0.24	0.19	0	0.18	0	0.16	0	0	0
27	292359	Yes	2	+	A	G	AG	DOWNSTREAM	KBTBD11	ENSBTAT00000024334	27	292244	292425	Bov-tA2	-	6	0	0.1	0	0	0	0.11	0	0.13	0
27	13533999	No	No	+	A	G	AG	INTRON	STOX2	ENSBTAT00000011697	27	13533998	13534213	BovB	-	1	0	0	0.44	0.16	0	0	0	0	0
27	14710764	No	No	-	A	G	AG	DOWNSTREAM	ANKRD37	ENSBTAT00000024559	27	14710539	14710802	BOV-A2	-	485	0.21	0	0	0	0	0	0	0	0
27	14904052	Yes	0	-	A	G	AG	DOWNSTREAM	ENSBTAG00000047857	ENSBTAT00000054109	27	14903999	14904444	L2a	-	0	0	0	0	0	0.16	0	0	0	0
27	14904106	Yes	2	-	A	G	AG	DOWNSTREAM	ENSBTAG00000047857	ENSBTAT00000054109	27	14903999	14904444	L2a	-	0	0	0	0	0	0.35	0.28	0	0	0
27	14906042	Yes	0	-	A	G	AG	DOWNSTREAM	ENSBTAG00000047857	ENSBTAT00000054109	27	14906016	14906129	L2b	-	0	0.33	0.23	0	0.29	0.2	0.34	0	0.34	0.34
27	14906086	Yes	2	-	A	G	AG	DOWNSTREAM	ENSBTAG00000047857	ENSBTAT00000054109	27	14906016	14906129	L2b	-	0	0	0	0	0	0.12	0	0	0	0
27	15347331	Yes	0	+	A	G	AG	UPSTREAM	F11	ENSBTAT00000004648	27	15347260	15347451	Bov-tA1	-	34	0	0	0	0	0.56	0	0	0	0
27	15347383	Yes	0	+	A	G	AG	UPSTREAM	F11	ENSBTAT00000004648	27	15347260	15347451	Bov-tA1	-	23	0	0	0	0	0.61	0	0	0	0
27	15347398	Yes	0	+	A	G	AG	UPSTREAM	F11	ENSBTAT00000004648	27	15347260	15347451	Bov-tA1	-	1	0	0	0	0	0.18	0	0	0	0
27	15347424	Yes	4	+	A	G	AG	UPSTREAM	F11	ENSBTAT00000004648	27	15347260	15347451	Bov-tA1	-	0	0	0	0	0	0.47	0	0	0	0
27	18473016	Yes	0	+	A	G	AG	DOWNSTREAM	FGL1	ENSBTAT00000021534	27	18473014	18473208	Bov-tA2	-	0	0	0	0	0	0.28	0	0	0	0
27	18473059	Yes	0	+	A	G	AG	DOWNSTREAM	FGL1	ENSBTAT00000021534	27	18473014	18473208	Bov-tA2	-	11	0	0	0	0	0.19	0	0	0	0
27	18473083	Yes	3	+	A	G	AG	DOWNSTREAM	FGL1	ENSBTAT00000021534	27	18473014	18473208	Bov-tA2	-	472	0	0	0	0	0.55	0	0	0	0
27	25838176	No	No	+	A	G	AG	INTERGENIC	-	-	27	25838140	25838348	Bov-tA1	-	2	0	0.15	0	0.17	0.13	0.19	0	0	0
27	33015916	Yes	0	+	A	G	AG	DOWNSTREAM	ASH2L	ENSBTAT00000001294	27	33015898	33016057	CHRL	Reported	10	0.72	0.34	0	0.41	0.41	0.44	0	0.44	0.2
27	33015945	Yes	2	+	A	G	AG	DOWNSTREAM	ASH2L	ENSBTAT00000001294	27	33015898	33016057	CHRL	-	5	0.26	0	0	0.11	0	0.21	0	0.25	0
X	18885623	No	No	+	A	G	AG	NON_SYNONYMOUS_CODING	ENSBTAG00000047954	ENSBTAT00000031011	-	-	-	-	-	20	0.11	0.12	0	0.17	0	0.24	0	0.11	0.47
X	34866869	Yes	0	-	A	G	AG	NON_SYNONYMOUS_CODING	GABRA3	ENSBTAT00000008798	-	-	-	-	Reported	0	0.34	0	0	0	0	0	0	0	0
X	34866870	Yes	2	-	A	G	AG	SYNONYMOUS_CODING	GABRA3	ENSBTAT00000008798	-	-	-	-	-	0	0.1	0	0	0	0	0	0	0	0
X	39044491	Yes	0	-	A	G	AG	UPSTREAM	SNORA56	ENSBTAT00000059362	X	39044392	39044532	BOV-A2	-	75	0	0	0	0	0	0	0	0.22	0
X	39044504	Yes	0	-	A	G	AG	UPSTREAM	SNORA56	ENSBTAT00000059362	X	39044392	39044532	BOV-A2	-	32	0	0	0	0	0	0	0	0.23	0
X	39044541	Yes	0	-	A	G	AG	UPSTREAM	SNORA56	ENSBTAT00000059362	X	39044414	39044619	Bov-tA3	-	0	0	0	0	0.35	0.19	0.21	0	0.65	0
X	39044557	Yes	4	-	A	G	AG	UPSTREAM	SNORA56	ENSBTAT00000059362	X	39044414	39044619	Bov-tA3	-	25	0	0	0	0	0	0	0	0.37	0
X	40313486	Yes	0	-	A	G	AG	INTRON	FLNA	ENSBTAT00000030194	-	-	-	-	-	2	0.14	0.14	0	0.14	0	0.13	0	0	0.3
X	40313487	Yes	2	-	A	G	AG	INTRON	FLNA	ENSBTAT00000030194	-	-	-	-	Reported	4	0.58	0.57	0	0.59	0	0.47	0.56	0.45	0.78
X	55121380	Yes	0	+	A	G	AG	DOWNSTREAM	DRP2	ENSBTAT00000002564	X	55121290	55121502	Bov-tA2	-	6	0.36	0	0	0	0	0	0	0	0
X	55121400	Yes	0	+	A	G	AG	DOWNSTREAM	DRP2	ENSBTAT00000002564	X	55121290	55121502	Bov-tA2	-	17	0.28	0	0	0	0	0	0	0	0
X	55121447	Yes	0	+	A	G	AG	DOWNSTREAM	DRP2	ENSBTAT00000002564	X	55121290	55121502	Bov-tA2	-	15	0.8	0	0	0	0	0	0	0	0
X	55121478	Yes	4	+	A	G	AG	DOWNSTREAM	DRP2	ENSBTAT00000002564	X	55121290	55121502	Bov-tA2	-	0	0.55	0	0	0	0	0	0	0	0
X	82022013	Yes	0	+	A	G	AG	UPSTREAM	bta-mir-374b	ENSBTAT00000050867	X	82021958	82022175	Bov-tA3	-	0	0.1	0	0	0	0	0	0	0	0
X	82022021	Yes	0	+	A	G	AG	UPSTREAM	bta-mir-374b	ENSBTAT00000050867	X	82021958	82022175	Bov-tA3	Reported	0	0.35	0	0	0.31	0.17	0.32	0	0.29	0.55
X	82022037	Yes	0	+	A	G	AG	UPSTREAM	bta-mir-374b	ENSBTAT00000050867	X	82021958	82022175	Bov-tA3	Reported	0	0.71	0	0	0.53	0.37	0.46	0	0.53	0.8
X	82022089	Yes	0	+	A	G	AG	UPSTREAM	bta-mir-374b	ENSBTAT00000050867	X	82021958	82022175	Bov-tA3	Reported	18	0.39	0.19	0	0.19	0.1	0.31	0	0	0.3
X	82022138	Yes	0	+	A	G	AG	UPSTREAM	bta-mir-374b	ENSBTAT00000050867	X	82021958	82022175	Bov-tA3	-	1	0.26	0	0	0.17	0	0	0	0.12	0.17
X	82022147	Yes	6	+	A	G	AG	UPSTREAM	bta-mir-374b	ENSBTAT00000050867	X	82021958	82022175	Bov-tA3	Reported	0	0.17	0	0	0	0	0	0	0	0
X	89712829	Yes	0	+	A	G	AG	INTERGENIC	-	-	X	89712816	89713247	BovB	-	0	0	0	0.39	0	0	0	0	0	0
X	89712830	Yes	0	+	A	G	AG	INTERGENIC	-	-	X	89712816	89713247	BovB	-	6	0	0	0.28	0	0	0	0	0	0
X	89712883	Yes	0	+	A	G	AG	INTERGENIC	-	-	X	89712816	89713247	BovB	-	0	0	0	0.36	0	0	0	0	0	0
X	89712972	Yes	4	+	A	G	AG	INTERGENIC	-	-	X	89712816	89713247	BovB	-	0	0	0	0.22	0	0	0	0	0	0
X	90855258	Yes	0	+	A	G	AG	DOWNSTREAM	UBA1	ENSBTAT00000022299	X	90855242	90855452	Bov-tA2	-	4	0	0.18	0	0	0.12	0	0	0.21	0
X	90855333	Yes	2	+	A	G	AG	DOWNSTREAM	UBA1	ENSBTAT00000022299	X	90855242	90855452	Bov-tA2	-	25	0	0	0	0	0.12	0.26	0	0	0
X	97755496	Yes	0	-	A	G	AG	INTRON	PFKFB1	ENSBTAT00000000198	X	97755408	97755609	Bov-tA2	-	7	0	0	0	0	0.13	0	0	0	0
X	97755499	Yes	0	-	A	G	AG	INTRON	PFKFB1	ENSBTAT00000000198	X	97755408	97755609	Bov-tA2	-	1	0	0	0	0	0.95	0	0	0	0
X	97755532	Yes	0	-	A	G	AG	INTRON	PFKFB1	ENSBTAT00000000198	X	97755408	97755609	Bov-tA2	-	461	0	0	0	0	0.43	0	0	0	0
X	97755579	Yes	0	-	A	G	AG	INTRON	PFKFB1	ENSBTAT00000000198	X	97755408	97755609	Bov-tA2	-	76	0	0	0	0	0.2	0	0	0	0
X	97755582	Yes	5	-	A	G	AG	INTRON	PFKFB1	ENSBTAT00000000198	X	97755408	97755609	Bov-tA2	-	12	0	0	0	0	0.11	0	0	0	0
X	97755807	Yes	0	-	A	G	AG	INTRON	PFKFB1	ENSBTAT00000000198	X	97755724	97755907	Bov-tA2	-	0	0	0	0	0	0.14	0	0	0	0
X	97755823	Yes	0	-	A	G	AG	INTRON	PFKFB1	ENSBTAT00000000198	X	97755724	97755907	Bov-tA2	-	1	0	0	0	0	0.68	0	0	0	0
X	97755832	Yes	0	-	A	G	AG	INTRON	PFKFB1	ENSBTAT00000000198	X	97755724	97755907	Bov-tA2	-	76	0	0	0	0	0.86	0	0	0	0
X	97755899	Yes	4	-	A	G	AG	INTRON	PFKFB1	ENSBTAT00000000198	X	97755724	97755907	Bov-tA2	-	0	0	0	0	0	0.35	0	0	0	0
X	105379118	Yes	0	-	A	G	AG	DOWNSTREAM	MAOA	ENSBTAT00000021570	X	105379061	105379254	Bov-tA2	-	16	0	0.16	0	0.19	0	0.15	0	0.16	0
X	105379138	Yes	0	-	A	G	AG	DOWNSTREAM	MAOA	ENSBTAT00000021570	X	105379061	105379254	Bov-tA2	-	7	0	0.19	0.16	0.22	0	0.26	0	0	0
X	105379173	Yes	0	-	A	G	AG	DOWNSTREAM	MAOA	ENSBTAT00000021570	X	105379061	105379254	Bov-tA2	-	5	0.15	0.27	0.21	0.48	0	0.28	0	0.43	0
X	105379175	Yes	0	-	A	G	AG	DOWNSTREAM	MAOA	ENSBTAT00000021570	X	105379061	105379254	Bov-tA2	-	54	0	0	0	0	0	0	0	0.17	0
X	105379183	Yes	0	-	A	G	AG	DOWNSTREAM	MAOA	ENSBTAT00000021570	X	105379061	105379254	Bov-tA2	-	1	0	0.12	0	0.28	0	0	0	0	0
X	105379212	Yes	0	-	A	G	AG	DOWNSTREAM	MAOA	ENSBTAT00000021570	X	105379061	105379254	Bov-tA2	-	138	0.11	0.25	0	0.38	0	0.28	0	0.56	0
X	105379217	Yes	7	-	A	G	AG	DOWNSTREAM	MAOA	ENSBTAT00000021570	X	105379061	105379254	Bov-tA2	-	10	0.12	0	0	0	0	0.2	0	0.24	0
X	105379815	Yes	0	-	A	G	AG	DOWNSTREAM	MAOA	ENSBTAT00000021570	X	105379689	105379885	Bov-tA2	-	5	0	0	0	0	0	0.12	0	0	0
X	105379866	Yes	0	-	A	G	AG	DOWNSTREAM	MAOA	ENSBTAT00000021570	X	105379689	105379885	Bov-tA2	-	2	0	0.2	0	0.2	0	0.28	0	0.29	0
X	105379880	Yes	3	-	A	G	AG	DOWNSTREAM	MAOA	ENSBTAT00000021570	X	105379689	105379885	Bov-tA2	Reported	33	0.36	0.49	0.37	0.67	0	0.51	0	0.56	0
X	130312839	Yes	0	+	A	G	AG	INTRON	EIF1AY	ENSBTAT00000023455	X	130312800	130312994	Bov-tA1	Reported	19	0	0.73	0	0.19	0.26	0	0	0.52	0.22
X	130312848	Yes	0	+	A	G	AG	INTRON	EIF1AY	ENSBTAT00000023455	X	130312800	130312994	Bov-tA1	-	6	0	0.27	0	0	0.18	0	0	0.18	0
X	130312882	Yes	0	+	A	G	AG	INTRON	EIF1AY	ENSBTAT00000023455	X	130312800	130312994	Bov-tA1	-	7	0.56	0.82	0	0.75	0.63	0	0	0.71	0.21
X	130312892	Yes	4	+	A	G	AG	INTRON	EIF1AY	ENSBTAT00000023455	X	130312800	130312994	Bov-tA1	-	10	0	0.8	0	0.42	0.62	0	0	0.57	0.31
X	140113149	Yes	0	+	A	G	AG	INTERGENIC	-	-	X	140113077	140113256	Bov-tA2	-	0	0.5	0.34	0	0.21	0.36	0.31	0	0	0
X	140113161	Yes	0	+	A	G	AG	INTERGENIC	-	-	X	140113077	140113256	Bov-tA2	-	5	0	0	0	0	0	0.16	0	0	0
X	140113164	Yes	0	+	A	G	AG	INTERGENIC	-	-	X	140113077	140113256	Bov-tA2	-	0	0	0	0	0	0.1	0	0	0	0
X	140113182	Yes	0	+	A	G	AG	INTERGENIC	-	-	X	140113077	140113256	Bov-tA2	-	5	0.5	0.42	0	0.42	0.46	0.4	0	0	0
X	140113191	Yes	0	+	A	G	AG	INTERGENIC	-	-	X	140113077	140113256	Bov-tA2	-	0	0.19	0.3	0	0.33	0.41	0.5	0	0	0.5
X	140113220	Yes	6	+	A	G	AG	INTERGENIC	-	-	X	140113077	140113256	Bov-tA2	-	0	0.56	0.31	0	0.29	0.36	0.44	0	0	0.47
X	140117439	Yes	0	-	A	G	AG	INTERGENIC	-	-	X	140117344	140117595	BovB	-	129	0	0	0	0	0	0	0.21	0	0
X	140117455	Yes	0	-	A	G	AG	INTERGENIC	-	-	X	140117344	140117595	BovB	Reported	6	0	0.22	0	0	0	0	0.15	0	0
X	140117548	Yes	3	-	A	G	AG	INTERGENIC	-	-	X	140117344	140117595	BovB	-	2	0	0.21	0	0	0	0	0	0	0
X	140151806	Yes	0	-	A	G	AG	INTERGENIC	-	-	X	140151722	140152219	L1-2_BT	-	0	0	0.28	0	0	0	0	0	0.15	0
X	140151813	Yes	0	-	A	G	AG	INTERGENIC	-	-	X	140151722	140152219	L1-2_BT	-	0	0	0.29	0	0.25	0	0	0.27	0	0.13
X	140151814	Yes	3	-	A	G	AG	INTERGENIC	-	-	X	140151722	140152219	L1-2_BT	-	0	0	0.14	0	0	0	0	0	0	0
X	140187679	No	No	-	A	G	AG	DOWNSTREAM	CD99	ENSBTAT00000010674	-	-	-	-	-	2	0	0	0.2	0	0.12	0	0	0.25	0
X	140189960	Yes	0	-	A	G	AG	INTRON	CD99	ENSBTAT00000010674	X	140189915	140190124	Bov-tA2	-	0	0	0	0	0	0.15	0	0	0	0
X	140189962	Yes	0	-	A	G	AG	INTRON	CD99	ENSBTAT00000010674	X	140189915	140190124	Bov-tA2	-	0	0	0	0	0	0	0	0	0.19	0
X	140189968	Yes	0	-	A	G	AG	INTRON	CD99	ENSBTAT00000010674	X	140189915	140190124	Bov-tA2	-	7	0.2	0	0	0.11	0	0	0	0	0
X	140189982	Yes	0	-	A	G	AG	INTRON	CD99	ENSBTAT00000010674	X	140189915	140190124	Bov-tA2	-	6	0	0.26	0.18	0.27	0.27	0.22	0	0.19	0
X	140190008	Yes	0	-	A	G	AG	INTRON	CD99	ENSBTAT00000010674	X	140189915	140190124	Bov-tA2	-	5	0.42	0.41	0.18	0.41	0.54	0.39	0	0.67	0.64
X	140190026	Yes	0	-	A	G	AG	INTRON	CD99	ENSBTAT00000010674	X	140189915	140190124	Bov-tA2	-	0	0	0.19	0.11	0.22	0.23	0.25	0	0	0.3
X	140190047	Yes	7	-	A	G	AG	INTRON	CD99	ENSBTAT00000010674	X	140189915	140190124	Bov-tA2	-	7	0	0	0	0.11	0	0.17	0	0	0
X	140190278	Yes	0	-	A	G	AG	INTRON	CD99	ENSBTAT00000010674	X	140190256	140190418	Bov-tA2	-	42	0.2	0.21	0.12	0.18	0.18	0.42	0	0.22	0
X	140190331	Yes	0	-	A	G	AG	INTRON	CD99	ENSBTAT00000010674	X	140190256	140190418	Bov-tA2	-	8	0.33	0.67	0.56	0.64	0.52	0.73	0	0.77	0
X	140190341	Yes	0	-	A	G	AG	INTRON	CD99	ENSBTAT00000010674	X	140190256	140190418	Bov-tA2	-	2	0	0	0	0.16	0	0.16	0	0	0
X	140190371	Yes	0	-	A	G	AG	INTRON	CD99	ENSBTAT00000010674	X	140190256	140190418	Bov-tA2	-	1	0	0.2	0	0	0	0	0	0	0
X	140190401	Yes	0	-	A	G	AG	INTRON	CD99	ENSBTAT00000010674	X	140190256	140190418	Bov-tA2	-	0	0	0.17	0	0	0	0	0	0	0
X	140190411	Yes	6	-	A	G	AG	INTRON	CD99	ENSBTAT00000010674	X	140190256	140190418	Bov-tA2	-	0	0.19	0.12	0.11	0.15	0.24	0.21	0	0.23	0
